# Supplementary material for: Optimizing Research Impact: A Toolkit for Stakeholder‐Driven Prioritization of Systematic Review Topics
Source: Cochrane Evid Synth Methods. 2025 Aug 14;3(5):e70039. doi: 10.1002/cesm.70039 (PMC12362723; doi:10.1002/cesm.70039)
Supplement: Supplementary file 3 — Template Prioritising for SR Round 1. [file CESM-3-e70039-s003.lss]

<?xml version="1.0" encoding="UTF-8"?>
<document>
 <LimeSurveyDocType>Survey</LimeSurveyDocType>
 <DBVersion>612</DBVersion>
 <languages>
  <language>en</language>
 </languages>
 <answers>
  <fields>
   <fieldname>aid</fieldname>
   <fieldname>qid</fieldname>
   <fieldname>code</fieldname>
   <fieldname>sortorder</fieldname>
   <fieldname>assessment_value</fieldname>
   <fieldname>scale_id</fieldname>
  </fields>
  <rows>
   <row>
    <aid><![CDATA[1195]]></aid>
    <qid><![CDATA[7841]]></qid>
    <code><![CDATA[A1]]></code>
    <sortorder><![CDATA[0]]></sortorder>
    <assessment_value><![CDATA[0]]></assessment_value>
    <scale_id><![CDATA[0]]></scale_id>
   </row>
   <row>
    <aid><![CDATA[1190]]></aid>
    <qid><![CDATA[7840]]></qid>
    <code><![CDATA[1]]></code>
    <sortorder><![CDATA[0]]></sortorder>
    <assessment_value><![CDATA[1]]></assessment_value>
    <scale_id><![CDATA[0]]></scale_id>
   </row>
   <row>
    <aid><![CDATA[1179]]></aid>
    <qid><![CDATA[7835]]></qid>
    <code><![CDATA[1]]></code>
    <sortorder><![CDATA[0]]></sortorder>
    <assessment_value><![CDATA[1]]></assessment_value>
    <scale_id><![CDATA[0]]></scale_id>
   </row>
   <row>
    <aid><![CDATA[1210]]></aid>
    <qid><![CDATA[7832]]></qid>
    <code><![CDATA[A1]]></code>
    <sortorder><![CDATA[0]]></sortorder>
    <assessment_value><![CDATA[1]]></assessment_value>
    <scale_id><![CDATA[0]]></scale_id>
   </row>
   <row>
    <aid><![CDATA[1216]]></aid>
    <qid><![CDATA[7842]]></qid>
    <code><![CDATA[A1]]></code>
    <sortorder><![CDATA[0]]></sortorder>
    <assessment_value><![CDATA[0]]></assessment_value>
    <scale_id><![CDATA[0]]></scale_id>
   </row>
   <row>
    <aid><![CDATA[1191]]></aid>
    <qid><![CDATA[7840]]></qid>
    <code><![CDATA[2]]></code>
    <sortorder><![CDATA[1]]></sortorder>
    <assessment_value><![CDATA[1]]></assessment_value>
    <scale_id><![CDATA[0]]></scale_id>
   </row>
   <row>
    <aid><![CDATA[1180]]></aid>
    <qid><![CDATA[7835]]></qid>
    <code><![CDATA[2]]></code>
    <sortorder><![CDATA[1]]></sortorder>
    <assessment_value><![CDATA[1]]></assessment_value>
    <scale_id><![CDATA[0]]></scale_id>
   </row>
   <row>
    <aid><![CDATA[1196]]></aid>
    <qid><![CDATA[7841]]></qid>
    <code><![CDATA[A2]]></code>
    <sortorder><![CDATA[1]]></sortorder>
    <assessment_value><![CDATA[0]]></assessment_value>
    <scale_id><![CDATA[0]]></scale_id>
   </row>
   <row>
    <aid><![CDATA[1211]]></aid>
    <qid><![CDATA[7832]]></qid>
    <code><![CDATA[A2]]></code>
    <sortorder><![CDATA[1]]></sortorder>
    <assessment_value><![CDATA[1]]></assessment_value>
    <scale_id><![CDATA[0]]></scale_id>
   </row>
   <row>
    <aid><![CDATA[1217]]></aid>
    <qid><![CDATA[7842]]></qid>
    <code><![CDATA[A2]]></code>
    <sortorder><![CDATA[1]]></sortorder>
    <assessment_value><![CDATA[0]]></assessment_value>
    <scale_id><![CDATA[0]]></scale_id>
   </row>
   <row>
    <aid><![CDATA[1192]]></aid>
    <qid><![CDATA[7840]]></qid>
    <code><![CDATA[3]]></code>
    <sortorder><![CDATA[2]]></sortorder>
    <assessment_value><![CDATA[1]]></assessment_value>
    <scale_id><![CDATA[0]]></scale_id>
   </row>
   <row>
    <aid><![CDATA[1197]]></aid>
    <qid><![CDATA[7841]]></qid>
    <code><![CDATA[A3]]></code>
    <sortorder><![CDATA[2]]></sortorder>
    <assessment_value><![CDATA[0]]></assessment_value>
    <scale_id><![CDATA[0]]></scale_id>
   </row>
   <row>
    <aid><![CDATA[1218]]></aid>
    <qid><![CDATA[7842]]></qid>
    <code><![CDATA[A3]]></code>
    <sortorder><![CDATA[2]]></sortorder>
    <assessment_value><![CDATA[0]]></assessment_value>
    <scale_id><![CDATA[0]]></scale_id>
   </row>
   <row>
    <aid><![CDATA[1212]]></aid>
    <qid><![CDATA[7832]]></qid>
    <code><![CDATA[A3]]></code>
    <sortorder><![CDATA[2]]></sortorder>
    <assessment_value><![CDATA[1]]></assessment_value>
    <scale_id><![CDATA[0]]></scale_id>
   </row>
   <row>
    <aid><![CDATA[1181]]></aid>
    <qid><![CDATA[7835]]></qid>
    <code><![CDATA[3]]></code>
    <sortorder><![CDATA[2]]></sortorder>
    <assessment_value><![CDATA[1]]></assessment_value>
    <scale_id><![CDATA[0]]></scale_id>
   </row>
   <row>
    <aid><![CDATA[1219]]></aid>
    <qid><![CDATA[7842]]></qid>
    <code><![CDATA[A4]]></code>
    <sortorder><![CDATA[3]]></sortorder>
    <assessment_value><![CDATA[0]]></assessment_value>
    <scale_id><![CDATA[0]]></scale_id>
   </row>
   <row>
    <aid><![CDATA[1213]]></aid>
    <qid><![CDATA[7832]]></qid>
    <code><![CDATA[A4]]></code>
    <sortorder><![CDATA[3]]></sortorder>
    <assessment_value><![CDATA[1]]></assessment_value>
    <scale_id><![CDATA[0]]></scale_id>
   </row>
   <row>
    <aid><![CDATA[1182]]></aid>
    <qid><![CDATA[7835]]></qid>
    <code><![CDATA[4]]></code>
    <sortorder><![CDATA[3]]></sortorder>
    <assessment_value><![CDATA[1]]></assessment_value>
    <scale_id><![CDATA[0]]></scale_id>
   </row>
   <row>
    <aid><![CDATA[1193]]></aid>
    <qid><![CDATA[7840]]></qid>
    <code><![CDATA[4]]></code>
    <sortorder><![CDATA[3]]></sortorder>
    <assessment_value><![CDATA[1]]></assessment_value>
    <scale_id><![CDATA[0]]></scale_id>
   </row>
   <row>
    <aid><![CDATA[1198]]></aid>
    <qid><![CDATA[7841]]></qid>
    <code><![CDATA[A4]]></code>
    <sortorder><![CDATA[3]]></sortorder>
    <assessment_value><![CDATA[0]]></assessment_value>
    <scale_id><![CDATA[0]]></scale_id>
   </row>
   <row>
    <aid><![CDATA[1214]]></aid>
    <qid><![CDATA[7832]]></qid>
    <code><![CDATA[A5]]></code>
    <sortorder><![CDATA[4]]></sortorder>
    <assessment_value><![CDATA[0]]></assessment_value>
    <scale_id><![CDATA[0]]></scale_id>
   </row>
   <row>
    <aid><![CDATA[1183]]></aid>
    <qid><![CDATA[7835]]></qid>
    <code><![CDATA[5]]></code>
    <sortorder><![CDATA[4]]></sortorder>
    <assessment_value><![CDATA[1]]></assessment_value>
    <scale_id><![CDATA[0]]></scale_id>
   </row>
   <row>
    <aid><![CDATA[1194]]></aid>
    <qid><![CDATA[7840]]></qid>
    <code><![CDATA[5]]></code>
    <sortorder><![CDATA[4]]></sortorder>
    <assessment_value><![CDATA[1]]></assessment_value>
    <scale_id><![CDATA[0]]></scale_id>
   </row>
   <row>
    <aid><![CDATA[1199]]></aid>
    <qid><![CDATA[7841]]></qid>
    <code><![CDATA[A5]]></code>
    <sortorder><![CDATA[4]]></sortorder>
    <assessment_value><![CDATA[0]]></assessment_value>
    <scale_id><![CDATA[0]]></scale_id>
   </row>
   <row>
    <aid><![CDATA[1220]]></aid>
    <qid><![CDATA[7842]]></qid>
    <code><![CDATA[A5]]></code>
    <sortorder><![CDATA[4]]></sortorder>
    <assessment_value><![CDATA[0]]></assessment_value>
    <scale_id><![CDATA[0]]></scale_id>
   </row>
   <row>
    <aid><![CDATA[1215]]></aid>
    <qid><![CDATA[7832]]></qid>
    <code><![CDATA[A6]]></code>
    <sortorder><![CDATA[5]]></sortorder>
    <assessment_value><![CDATA[0]]></assessment_value>
    <scale_id><![CDATA[0]]></scale_id>
   </row>
  </rows>
 </answers>
 <answer_l10ns>
  <fields>
   <fieldname>id</fieldname>
   <fieldname>aid</fieldname>
   <fieldname>answer</fieldname>
   <fieldname>language</fieldname>
  </fields>
  <rows>
   <row>
    <id><![CDATA[2750]]></id>
    <aid><![CDATA[1195]]></aid>
    <answer><![CDATA[Disagree]]></answer>
    <language><![CDATA[en]]></language>
   </row>
   <row>
    <id><![CDATA[2765]]></id>
    <aid><![CDATA[1210]]></aid>
    <answer><![CDATA[Research and/or higher education]]></answer>
    <language><![CDATA[en]]></language>
   </row>
   <row>
    <id><![CDATA[2771]]></id>
    <aid><![CDATA[1216]]></aid>
    <answer><![CDATA[Disagree]]></answer>
    <language><![CDATA[en]]></language>
   </row>
   <row>
    <id><![CDATA[2745]]></id>
    <aid><![CDATA[1190]]></aid>
    <answer><![CDATA[No]]></answer>
    <language><![CDATA[en]]></language>
   </row>
   <row>
    <id><![CDATA[2734]]></id>
    <aid><![CDATA[1179]]></aid>
    <answer><![CDATA[Employee]]></answer>
    <language><![CDATA[en]]></language>
   </row>
   <row>
    <id><![CDATA[2735]]></id>
    <aid><![CDATA[1180]]></aid>
    <answer><![CDATA[Project leader]]></answer>
    <language><![CDATA[en]]></language>
   </row>
   <row>
    <id><![CDATA[2751]]></id>
    <aid><![CDATA[1196]]></aid>
    <answer><![CDATA[Somehow disagree]]></answer>
    <language><![CDATA[en]]></language>
   </row>
   <row>
    <id><![CDATA[2746]]></id>
    <aid><![CDATA[1191]]></aid>
    <answer><![CDATA[Yes, I have worked as an author for a systematic review.]]></answer>
    <language><![CDATA[en]]></language>
   </row>
   <row>
    <id><![CDATA[2772]]></id>
    <aid><![CDATA[1217]]></aid>
    <answer><![CDATA[Somehow disagree]]></answer>
    <language><![CDATA[en]]></language>
   </row>
   <row>
    <id><![CDATA[2766]]></id>
    <aid><![CDATA[1211]]></aid>
    <answer><![CDATA[Governmental bodies and/or politics]]></answer>
    <language><![CDATA[en]]></language>
   </row>
   <row>
    <id><![CDATA[2773]]></id>
    <aid><![CDATA[1218]]></aid>
    <answer><![CDATA[Somehow agree]]></answer>
    <language><![CDATA[en]]></language>
   </row>
   <row>
    <id><![CDATA[2752]]></id>
    <aid><![CDATA[1197]]></aid>
    <answer><![CDATA[Somehow agree]]></answer>
    <language><![CDATA[en]]></language>
   </row>
   <row>
    <id><![CDATA[2747]]></id>
    <aid><![CDATA[1192]]></aid>
    <answer><![CDATA[Yes, I have worked as an advisor for a systematic review.]]></answer>
    <language><![CDATA[en]]></language>
   </row>
   <row>
    <id><![CDATA[2767]]></id>
    <aid><![CDATA[1212]]></aid>
    <answer><![CDATA[… <em>(fill in field of study)</em> related NGO & NPO and/or representatives of the public (for example: patient associations)]]></answer>
    <language><![CDATA[en]]></language>
   </row>
   <row>
    <id><![CDATA[2736]]></id>
    <aid><![CDATA[1181]]></aid>
    <answer><![CDATA[Working group or department head]]></answer>
    <language><![CDATA[en]]></language>
   </row>
   <row>
    <id><![CDATA[2768]]></id>
    <aid><![CDATA[1213]]></aid>
    <answer><![CDATA[Representative of … <em>(fill in field of study)</em> professionals]]></answer>
    <language><![CDATA[en]]></language>
   </row>
   <row>
    <id><![CDATA[2774]]></id>
    <aid><![CDATA[1219]]></aid>
    <answer><![CDATA[Agree]]></answer>
    <language><![CDATA[en]]></language>
   </row>
   <row>
    <id><![CDATA[2748]]></id>
    <aid><![CDATA[1193]]></aid>
    <answer><![CDATA[Yes, I was a funder/contractor for a systematic review]]></answer>
    <language><![CDATA[en]]></language>
   </row>
   <row>
    <id><![CDATA[2753]]></id>
    <aid><![CDATA[1198]]></aid>
    <answer><![CDATA[Agree]]></answer>
    <language><![CDATA[en]]></language>
   </row>
   <row>
    <id><![CDATA[2737]]></id>
    <aid><![CDATA[1182]]></aid>
    <answer><![CDATA[Head of the organisation]]></answer>
    <language><![CDATA[en]]></language>
   </row>
   <row>
    <id><![CDATA[2775]]></id>
    <aid><![CDATA[1220]]></aid>
    <answer><![CDATA[No answer]]></answer>
    <language><![CDATA[en]]></language>
   </row>
   <row>
    <id><![CDATA[2754]]></id>
    <aid><![CDATA[1199]]></aid>
    <answer><![CDATA[No answer]]></answer>
    <language><![CDATA[en]]></language>
   </row>
   <row>
    <id><![CDATA[2749]]></id>
    <aid><![CDATA[1194]]></aid>
    <answer><![CDATA[No answer]]></answer>
    <language><![CDATA[en]]></language>
   </row>
   <row>
    <id><![CDATA[2738]]></id>
    <aid><![CDATA[1183]]></aid>
    <answer><![CDATA[No answer]]></answer>
    <language><![CDATA[en]]></language>
   </row>
   <row>
    <id><![CDATA[2769]]></id>
    <aid><![CDATA[1214]]></aid>
    <answer><![CDATA[… <em>(fill in field of study)</em> insurance]]></answer>
    <language><![CDATA[en]]></language>
   </row>
   <row>
    <id><![CDATA[2770]]></id>
    <aid><![CDATA[1215]]></aid>
    <answer><![CDATA[No answer]]></answer>
    <language><![CDATA[en]]></language>
   </row>
  </rows>
 </answer_l10ns>
 <conditions>
  <fields>
   <fieldname>cid</fieldname>
   <fieldname>qid</fieldname>
   <fieldname>cqid</fieldname>
   <fieldname>cfieldname</fieldname>
   <fieldname>method</fieldname>
   <fieldname>value</fieldname>
   <fieldname>scenario</fieldname>
  </fields>
  <rows>
   <row>
    <cid><![CDATA[267]]></cid>
    <qid><![CDATA[7829]]></qid>
    <cqid><![CDATA[7845]]></cqid>
    <cfieldname><![CDATA[436789X261X7845SQ001]]></cfieldname>
    <method><![CDATA[!=]]></method>
    <value/>
    <scenario><![CDATA[1]]></scenario>
   </row>
   <row>
    <cid><![CDATA[268]]></cid>
    <qid><![CDATA[7892]]></qid>
    <cqid><![CDATA[7891]]></cqid>
    <cfieldname><![CDATA[436789X276X7891SQ001]]></cfieldname>
    <method><![CDATA[!=]]></method>
    <value/>
    <scenario><![CDATA[1]]></scenario>
   </row>
   <row>
    <cid><![CDATA[269]]></cid>
    <qid><![CDATA[7892]]></qid>
    <cqid><![CDATA[7891]]></cqid>
    <cfieldname><![CDATA[436789X276X7891SQ002]]></cfieldname>
    <method><![CDATA[!=]]></method>
    <value/>
    <scenario><![CDATA[2]]></scenario>
   </row>
   <row>
    <cid><![CDATA[270]]></cid>
    <qid><![CDATA[7852]]></qid>
    <cqid><![CDATA[7851]]></cqid>
    <cfieldname><![CDATA[436789X261X7851SQ001]]></cfieldname>
    <method><![CDATA[!=]]></method>
    <value/>
    <scenario><![CDATA[1]]></scenario>
   </row>
   <row>
    <cid><![CDATA[271]]></cid>
    <qid><![CDATA[7843]]></qid>
    <cqid><![CDATA[7847]]></cqid>
    <cfieldname><![CDATA[436789X261X7847SQ001]]></cfieldname>
    <method><![CDATA[!=]]></method>
    <value/>
    <scenario><![CDATA[1]]></scenario>
   </row>
   <row>
    <cid><![CDATA[272]]></cid>
    <qid><![CDATA[7849]]></qid>
    <cqid><![CDATA[7848]]></cqid>
    <cfieldname><![CDATA[436789X261X7848SQ001]]></cfieldname>
    <method><![CDATA[!=]]></method>
    <value/>
    <scenario><![CDATA[1]]></scenario>
   </row>
   <row>
    <cid><![CDATA[273]]></cid>
    <qid><![CDATA[7850]]></qid>
    <cqid><![CDATA[7849]]></cqid>
    <cfieldname><![CDATA[436789X261X7849SQ002]]></cfieldname>
    <method><![CDATA[!=]]></method>
    <value/>
    <scenario><![CDATA[1]]></scenario>
   </row>
   <row>
    <cid><![CDATA[274]]></cid>
    <qid><![CDATA[7850]]></qid>
    <cqid><![CDATA[7849]]></cqid>
    <cfieldname><![CDATA[436789X261X7849SQ001]]></cfieldname>
    <method><![CDATA[!=]]></method>
    <value/>
    <scenario><![CDATA[2]]></scenario>
   </row>
   <row>
    <cid><![CDATA[275]]></cid>
    <qid><![CDATA[7830]]></qid>
    <cqid><![CDATA[7829]]></cqid>
    <cfieldname><![CDATA[436789X261X7829SQ001]]></cfieldname>
    <method><![CDATA[!=]]></method>
    <value/>
    <scenario><![CDATA[1]]></scenario>
   </row>
   <row>
    <cid><![CDATA[276]]></cid>
    <qid><![CDATA[7830]]></qid>
    <cqid><![CDATA[7829]]></cqid>
    <cfieldname><![CDATA[436789X261X7829SQ002]]></cfieldname>
    <method><![CDATA[!=]]></method>
    <value/>
    <scenario><![CDATA[2]]></scenario>
   </row>
   <row>
    <cid><![CDATA[280]]></cid>
    <qid><![CDATA[7891]]></qid>
    <cqid><![CDATA[7890]]></cqid>
    <cfieldname><![CDATA[436789X276X7890SQ001]]></cfieldname>
    <method><![CDATA[!=]]></method>
    <value/>
    <scenario><![CDATA[1]]></scenario>
   </row>
   <row>
    <cid><![CDATA[284]]></cid>
    <qid><![CDATA[7844]]></qid>
    <cqid><![CDATA[7843]]></cqid>
    <cfieldname><![CDATA[436789X261X7843SQ001]]></cfieldname>
    <method><![CDATA[!=]]></method>
    <value/>
    <scenario><![CDATA[1]]></scenario>
   </row>
   <row>
    <cid><![CDATA[285]]></cid>
    <qid><![CDATA[7844]]></qid>
    <cqid><![CDATA[7843]]></cqid>
    <cfieldname><![CDATA[436789X261X7843SQ002]]></cfieldname>
    <method><![CDATA[!=]]></method>
    <value/>
    <scenario><![CDATA[2]]></scenario>
   </row>
   <row>
    <cid><![CDATA[289]]></cid>
    <qid><![CDATA[7897]]></qid>
    <cqid><![CDATA[7896]]></cqid>
    <cfieldname><![CDATA[436789X276X7896SQ001]]></cfieldname>
    <method><![CDATA[!=]]></method>
    <value/>
    <scenario><![CDATA[1]]></scenario>
   </row>
   <row>
    <cid><![CDATA[291]]></cid>
    <qid><![CDATA[7898]]></qid>
    <cqid><![CDATA[7897]]></cqid>
    <cfieldname><![CDATA[436789X276X7897SQ002]]></cfieldname>
    <method><![CDATA[!=]]></method>
    <value/>
    <scenario><![CDATA[1]]></scenario>
   </row>
   <row>
    <cid><![CDATA[292]]></cid>
    <qid><![CDATA[7898]]></qid>
    <cqid><![CDATA[7897]]></cqid>
    <cfieldname><![CDATA[436789X276X7897SQ001]]></cfieldname>
    <method><![CDATA[!=]]></method>
    <value/>
    <scenario><![CDATA[2]]></scenario>
   </row>
   <row>
    <cid><![CDATA[293]]></cid>
    <qid><![CDATA[7842]]></qid>
    <cqid><![CDATA[7841]]></cqid>
    <cfieldname><![CDATA[436789X272X7841SQ001]]></cfieldname>
    <method><![CDATA[==]]></method>
    <value><![CDATA[A3]]></value>
    <scenario><![CDATA[1]]></scenario>
   </row>
   <row>
    <cid><![CDATA[294]]></cid>
    <qid><![CDATA[7842]]></qid>
    <cqid><![CDATA[7841]]></cqid>
    <cfieldname><![CDATA[436789X272X7841SQ001]]></cfieldname>
    <method><![CDATA[==]]></method>
    <value><![CDATA[A4]]></value>
    <scenario><![CDATA[1]]></scenario>
   </row>
   <row>
    <cid><![CDATA[296]]></cid>
    <qid><![CDATA[7894]]></qid>
    <cqid><![CDATA[7893]]></cqid>
    <cfieldname><![CDATA[436789X276X7893SQ001]]></cfieldname>
    <method><![CDATA[!=]]></method>
    <value/>
    <scenario><![CDATA[1]]></scenario>
   </row>
   <row>
    <cid><![CDATA[297]]></cid>
    <qid><![CDATA[7895]]></qid>
    <cqid><![CDATA[7894]]></cqid>
    <cfieldname><![CDATA[436789X276X7894SQ001]]></cfieldname>
    <method><![CDATA[!=]]></method>
    <value/>
    <scenario><![CDATA[1]]></scenario>
   </row>
   <row>
    <cid><![CDATA[298]]></cid>
    <qid><![CDATA[7895]]></qid>
    <cqid><![CDATA[7894]]></cqid>
    <cfieldname><![CDATA[436789X276X7894SQ002]]></cfieldname>
    <method><![CDATA[!=]]></method>
    <value/>
    <scenario><![CDATA[2]]></scenario>
   </row>
   <row>
    <cid><![CDATA[311]]></cid>
    <qid><![CDATA[8058]]></qid>
    <cqid><![CDATA[8057]]></cqid>
    <cfieldname><![CDATA[436789X277X8057SQ001]]></cfieldname>
    <method><![CDATA[!=]]></method>
    <value/>
    <scenario><![CDATA[1]]></scenario>
   </row>
  </rows>
 </conditions>
 <groups>
  <fields>
   <fieldname>gid</fieldname>
   <fieldname>sid</fieldname>
   <fieldname>group_order</fieldname>
   <fieldname>randomization_group</fieldname>
   <fieldname>grelevance</fieldname>
  </fields>
  <rows>
   <row>
    <gid><![CDATA[261]]></gid>
    <sid><![CDATA[436789]]></sid>
    <group_order><![CDATA[6]]></group_order>
    <randomization_group/>
    <grelevance/>
   </row>
   <row>
    <gid><![CDATA[262]]></gid>
    <sid><![CDATA[436789]]></sid>
    <group_order><![CDATA[5]]></group_order>
    <randomization_group/>
    <grelevance/>
   </row>
   <row>
    <gid><![CDATA[263]]></gid>
    <sid><![CDATA[436789]]></sid>
    <group_order><![CDATA[2]]></group_order>
    <randomization_group/>
    <grelevance/>
   </row>
   <row>
    <gid><![CDATA[264]]></gid>
    <sid><![CDATA[436789]]></sid>
    <group_order><![CDATA[3]]></group_order>
    <randomization_group/>
    <grelevance/>
   </row>
   <row>
    <gid><![CDATA[265]]></gid>
    <sid><![CDATA[436789]]></sid>
    <group_order><![CDATA[4]]></group_order>
    <randomization_group/>
    <grelevance/>
   </row>
   <row>
    <gid><![CDATA[266]]></gid>
    <sid><![CDATA[436789]]></sid>
    <group_order><![CDATA[1]]></group_order>
    <randomization_group/>
    <grelevance/>
   </row>
   <row>
    <gid><![CDATA[267]]></gid>
    <sid><![CDATA[436789]]></sid>
    <group_order><![CDATA[8]]></group_order>
    <randomization_group/>
    <grelevance/>
   </row>
   <row>
    <gid><![CDATA[268]]></gid>
    <sid><![CDATA[436789]]></sid>
    <group_order><![CDATA[10]]></group_order>
    <randomization_group/>
    <grelevance/>
   </row>
   <row>
    <gid><![CDATA[269]]></gid>
    <sid><![CDATA[436789]]></sid>
    <group_order><![CDATA[15]]></group_order>
    <randomization_group/>
    <grelevance/>
   </row>
   <row>
    <gid><![CDATA[270]]></gid>
    <sid><![CDATA[436789]]></sid>
    <group_order><![CDATA[12]]></group_order>
    <randomization_group/>
    <grelevance/>
   </row>
   <row>
    <gid><![CDATA[271]]></gid>
    <sid><![CDATA[436789]]></sid>
    <group_order><![CDATA[11]]></group_order>
    <randomization_group/>
    <grelevance/>
   </row>
   <row>
    <gid><![CDATA[272]]></gid>
    <sid><![CDATA[436789]]></sid>
    <group_order><![CDATA[13]]></group_order>
    <randomization_group/>
    <grelevance/>
   </row>
   <row>
    <gid><![CDATA[273]]></gid>
    <sid><![CDATA[436789]]></sid>
    <group_order><![CDATA[14]]></group_order>
    <randomization_group/>
    <grelevance/>
   </row>
   <row>
    <gid><![CDATA[276]]></gid>
    <sid><![CDATA[436789]]></sid>
    <group_order><![CDATA[9]]></group_order>
    <randomization_group/>
    <grelevance/>
   </row>
   <row>
    <gid><![CDATA[277]]></gid>
    <sid><![CDATA[436789]]></sid>
    <group_order><![CDATA[7]]></group_order>
    <randomization_group/>
    <grelevance/>
   </row>
  </rows>
 </groups>
 <group_l10ns>
  <fields>
   <fieldname>id</fieldname>
   <fieldname>gid</fieldname>
   <fieldname>group_name</fieldname>
   <fieldname>description</fieldname>
   <fieldname>language</fieldname>
   <fieldname>sid</fieldname>
   <fieldname>group_order</fieldname>
   <fieldname>randomization_group</fieldname>
   <fieldname>grelevance</fieldname>
  </fields>
  <rows>
   <row>
    <id><![CDATA[710]]></id>
    <gid><![CDATA[261]]></gid>
    <group_name><![CDATA[Question 5 - Domain 1 - PICO Own]]></group_name>
    <description/>
    <language><![CDATA[en]]></language>
    <sid><![CDATA[436789]]></sid>
    <group_order><![CDATA[6]]></group_order>
    <randomization_group/>
    <grelevance/>
   </row>
   <row>
    <id><![CDATA[711]]></id>
    <gid><![CDATA[262]]></gid>
    <group_name><![CDATA[Section C - Question 5 - IntroText]]></group_name>
    <description/>
    <language><![CDATA[en]]></language>
    <sid><![CDATA[436789]]></sid>
    <group_order><![CDATA[5]]></group_order>
    <randomization_group/>
    <grelevance/>
   </row>
   <row>
    <id><![CDATA[712]]></id>
    <gid><![CDATA[263]]></gid>
    <group_name><![CDATA[Section B: Question 2]]></group_name>
    <description/>
    <language><![CDATA[en]]></language>
    <sid><![CDATA[436789]]></sid>
    <group_order><![CDATA[2]]></group_order>
    <randomization_group/>
    <grelevance/>
   </row>
   <row>
    <id><![CDATA[713]]></id>
    <gid><![CDATA[264]]></gid>
    <group_name><![CDATA[Section B: Question 3]]></group_name>
    <description/>
    <language><![CDATA[en]]></language>
    <sid><![CDATA[436789]]></sid>
    <group_order><![CDATA[3]]></group_order>
    <randomization_group/>
    <grelevance/>
   </row>
   <row>
    <id><![CDATA[714]]></id>
    <gid><![CDATA[265]]></gid>
    <group_name><![CDATA[Section B: Question 4]]></group_name>
    <description/>
    <language><![CDATA[en]]></language>
    <sid><![CDATA[436789]]></sid>
    <group_order><![CDATA[4]]></group_order>
    <randomization_group/>
    <grelevance/>
   </row>
   <row>
    <id><![CDATA[715]]></id>
    <gid><![CDATA[266]]></gid>
    <group_name><![CDATA[Section B: Question 1]]></group_name>
    <description/>
    <language><![CDATA[en]]></language>
    <sid><![CDATA[436789]]></sid>
    <group_order><![CDATA[1]]></group_order>
    <randomization_group/>
    <grelevance/>
   </row>
   <row>
    <id><![CDATA[716]]></id>
    <gid><![CDATA[267]]></gid>
    <group_name><![CDATA[Section D Question 6]]></group_name>
    <description/>
    <language><![CDATA[en]]></language>
    <sid><![CDATA[436789]]></sid>
    <group_order><![CDATA[8]]></group_order>
    <randomization_group/>
    <grelevance/>
   </row>
   <row>
    <id><![CDATA[717]]></id>
    <gid><![CDATA[268]]></gid>
    <group_name><![CDATA[Section E: Question 8 - Selection of assessment criteria]]></group_name>
    <description/>
    <language><![CDATA[en]]></language>
    <sid><![CDATA[436789]]></sid>
    <group_order><![CDATA[10]]></group_order>
    <randomization_group/>
    <grelevance/>
   </row>
   <row>
    <id><![CDATA[718]]></id>
    <gid><![CDATA[269]]></gid>
    <group_name><![CDATA[Section G - Question 12 - Conclusing question]]></group_name>
    <description/>
    <language><![CDATA[en]]></language>
    <sid><![CDATA[436789]]></sid>
    <group_order><![CDATA[15]]></group_order>
    <randomization_group/>
    <grelevance/>
   </row>
   <row>
    <id><![CDATA[719]]></id>
    <gid><![CDATA[270]]></gid>
    <group_name><![CDATA[Section F - Question 9 - Involvement SR]]></group_name>
    <description/>
    <language><![CDATA[en]]></language>
    <sid><![CDATA[436789]]></sid>
    <group_order><![CDATA[12]]></group_order>
    <randomization_group/>
    <grelevance/>
   </row>
   <row>
    <id><![CDATA[720]]></id>
    <gid><![CDATA[271]]></gid>
    <group_name><![CDATA[Section F - Introtext]]></group_name>
    <description/>
    <language><![CDATA[en]]></language>
    <sid><![CDATA[436789]]></sid>
    <group_order><![CDATA[11]]></group_order>
    <randomization_group/>
    <grelevance/>
   </row>
   <row>
    <id><![CDATA[721]]></id>
    <gid><![CDATA[272]]></gid>
    <group_name><![CDATA[Section F - Question 10 - SR Expertise]]></group_name>
    <description/>
    <language><![CDATA[en]]></language>
    <sid><![CDATA[436789]]></sid>
    <group_order><![CDATA[13]]></group_order>
    <randomization_group/>
    <grelevance/>
   </row>
   <row>
    <id><![CDATA[722]]></id>
    <gid><![CDATA[273]]></gid>
    <group_name><![CDATA[Section F - Question 11 - SR Use]]></group_name>
    <description/>
    <language><![CDATA[en]]></language>
    <sid><![CDATA[436789]]></sid>
    <group_order><![CDATA[14]]></group_order>
    <randomization_group/>
    <grelevance/>
   </row>
   <row>
    <id><![CDATA[725]]></id>
    <gid><![CDATA[276]]></gid>
    <group_name><![CDATA[Question 7 - Additional topics]]></group_name>
    <description/>
    <language><![CDATA[en]]></language>
    <sid><![CDATA[436789]]></sid>
    <group_order><![CDATA[9]]></group_order>
    <randomization_group/>
    <grelevance/>
   </row>
   <row>
    <id><![CDATA[726]]></id>
    <gid><![CDATA[277]]></gid>
    <group_name><![CDATA[Question 5 - Domain 2 - PICO Own]]></group_name>
    <description/>
    <language><![CDATA[en]]></language>
    <sid><![CDATA[436789]]></sid>
    <group_order><![CDATA[7]]></group_order>
    <randomization_group/>
    <grelevance/>
   </row>
  </rows>
 </group_l10ns>
 <questions>
  <fields>
   <fieldname>qid</fieldname>
   <fieldname>parent_qid</fieldname>
   <fieldname>sid</fieldname>
   <fieldname>gid</fieldname>
   <fieldname>type</fieldname>
   <fieldname>title</fieldname>
   <fieldname>preg</fieldname>
   <fieldname>other</fieldname>
   <fieldname>mandatory</fieldname>
   <fieldname>encrypted</fieldname>
   <fieldname>question_order</fieldname>
   <fieldname>scale_id</fieldname>
   <fieldname>same_default</fieldname>
   <fieldname>relevance</fieldname>
   <fieldname>question_theme_name</fieldname>
   <fieldname>modulename</fieldname>
   <fieldname>same_script</fieldname>
  </fields>
  <rows>
   <row>
    <qid><![CDATA[7829]]></qid>
    <parent_qid><![CDATA[0]]></parent_qid>
    <sid><![CDATA[436789]]></sid>
    <gid><![CDATA[261]]></gid>
    <type><![CDATA[Q]]></type>
    <title><![CDATA[Domain1Topic1Measure]]></title>
    <preg/>
    <other><![CDATA[N]]></other>
    <mandatory><![CDATA[N]]></mandatory>
    <encrypted><![CDATA[N]]></encrypted>
    <question_order><![CDATA[3]]></question_order>
    <scale_id><![CDATA[0]]></scale_id>
    <same_default><![CDATA[0]]></same_default>
    <relevance><![CDATA[((!is_empty(Domain1Topic1New_SQ001.NAOK)))]]></relevance>
    <question_theme_name><![CDATA[multipleshorttext]]></question_theme_name>
    <modulename/>
    <same_script><![CDATA[0]]></same_script>
   </row>
   <row>
    <qid><![CDATA[7830]]></qid>
    <parent_qid><![CDATA[0]]></parent_qid>
    <sid><![CDATA[436789]]></sid>
    <gid><![CDATA[261]]></gid>
    <type><![CDATA[Q]]></type>
    <title><![CDATA[Domain1Topic1Outcome]]></title>
    <preg/>
    <other><![CDATA[N]]></other>
    <mandatory><![CDATA[N]]></mandatory>
    <encrypted><![CDATA[N]]></encrypted>
    <question_order><![CDATA[4]]></question_order>
    <scale_id><![CDATA[0]]></scale_id>
    <same_default><![CDATA[0]]></same_default>
    <relevance><![CDATA[((!is_empty(Domain1Topic1Measure_SQ001.NAOK))) or ((!is_empty(Domain1Topic1Measure_SQ002.NAOK)))]]></relevance>
    <question_theme_name><![CDATA[multipleshorttext]]></question_theme_name>
    <modulename/>
    <same_script><![CDATA[0]]></same_script>
   </row>
   <row>
    <qid><![CDATA[7831]]></qid>
    <parent_qid><![CDATA[0]]></parent_qid>
    <sid><![CDATA[436789]]></sid>
    <gid><![CDATA[262]]></gid>
    <type><![CDATA[X]]></type>
    <title><![CDATA[TextQuestion4]]></title>
    <preg/>
    <other><![CDATA[N]]></other>
    <mandatory><![CDATA[N]]></mandatory>
    <encrypted><![CDATA[N]]></encrypted>
    <question_order><![CDATA[1]]></question_order>
    <scale_id><![CDATA[0]]></scale_id>
    <same_default><![CDATA[0]]></same_default>
    <relevance><![CDATA[1]]></relevance>
    <question_theme_name><![CDATA[boilerplate]]></question_theme_name>
    <modulename/>
    <same_script><![CDATA[0]]></same_script>
   </row>
   <row>
    <qid><![CDATA[7832]]></qid>
    <parent_qid><![CDATA[0]]></parent_qid>
    <sid><![CDATA[436789]]></sid>
    <gid><![CDATA[263]]></gid>
    <type><![CDATA[L]]></type>
    <title><![CDATA[OCCUPATION]]></title>
    <preg/>
    <other><![CDATA[Y]]></other>
    <mandatory><![CDATA[Y]]></mandatory>
    <encrypted><![CDATA[N]]></encrypted>
    <question_order><![CDATA[1]]></question_order>
    <scale_id><![CDATA[0]]></scale_id>
    <same_default><![CDATA[0]]></same_default>
    <relevance/>
    <question_theme_name><![CDATA[listradio]]></question_theme_name>
    <modulename/>
    <same_script><![CDATA[0]]></same_script>
   </row>
   <row>
    <qid><![CDATA[7833]]></qid>
    <parent_qid><![CDATA[0]]></parent_qid>
    <sid><![CDATA[436789]]></sid>
    <gid><![CDATA[264]]></gid>
    <type><![CDATA[M]]></type>
    <title><![CDATA[LEVEL]]></title>
    <preg/>
    <other><![CDATA[N]]></other>
    <mandatory><![CDATA[Y]]></mandatory>
    <encrypted><![CDATA[N]]></encrypted>
    <question_order><![CDATA[1]]></question_order>
    <scale_id><![CDATA[0]]></scale_id>
    <same_default><![CDATA[0]]></same_default>
    <relevance><![CDATA[1]]></relevance>
    <question_theme_name><![CDATA[multiplechoice]]></question_theme_name>
    <modulename/>
    <same_script><![CDATA[0]]></same_script>
   </row>
   <row>
    <qid><![CDATA[7834]]></qid>
    <parent_qid><![CDATA[0]]></parent_qid>
    <sid><![CDATA[436789]]></sid>
    <gid><![CDATA[265]]></gid>
    <type><![CDATA[N]]></type>
    <title><![CDATA[Experience]]></title>
    <preg/>
    <other><![CDATA[N]]></other>
    <mandatory><![CDATA[Y]]></mandatory>
    <encrypted><![CDATA[N]]></encrypted>
    <question_order><![CDATA[1]]></question_order>
    <scale_id><![CDATA[0]]></scale_id>
    <same_default><![CDATA[0]]></same_default>
    <relevance><![CDATA[1]]></relevance>
    <question_theme_name><![CDATA[numerical]]></question_theme_name>
    <modulename/>
    <same_script><![CDATA[0]]></same_script>
   </row>
   <row>
    <qid><![CDATA[7835]]></qid>
    <parent_qid><![CDATA[0]]></parent_qid>
    <sid><![CDATA[436789]]></sid>
    <gid><![CDATA[266]]></gid>
    <type><![CDATA[L]]></type>
    <title><![CDATA[Position]]></title>
    <preg/>
    <other><![CDATA[Y]]></other>
    <mandatory><![CDATA[Y]]></mandatory>
    <encrypted><![CDATA[N]]></encrypted>
    <question_order><![CDATA[1]]></question_order>
    <scale_id><![CDATA[0]]></scale_id>
    <same_default><![CDATA[0]]></same_default>
    <relevance><![CDATA[1]]></relevance>
    <question_theme_name><![CDATA[listradio]]></question_theme_name>
    <modulename/>
    <same_script><![CDATA[0]]></same_script>
   </row>
   <row>
    <qid><![CDATA[7836]]></qid>
    <parent_qid><![CDATA[0]]></parent_qid>
    <sid><![CDATA[436789]]></sid>
    <gid><![CDATA[267]]></gid>
    <type><![CDATA[Q]]></type>
    <title><![CDATA[AdjustDomains]]></title>
    <preg/>
    <other><![CDATA[N]]></other>
    <mandatory><![CDATA[N]]></mandatory>
    <encrypted><![CDATA[N]]></encrypted>
    <question_order><![CDATA[1]]></question_order>
    <scale_id><![CDATA[0]]></scale_id>
    <same_default><![CDATA[0]]></same_default>
    <relevance><![CDATA[1]]></relevance>
    <question_theme_name><![CDATA[multipleshorttext]]></question_theme_name>
    <modulename/>
    <same_script><![CDATA[0]]></same_script>
   </row>
   <row>
    <qid><![CDATA[7837]]></qid>
    <parent_qid><![CDATA[0]]></parent_qid>
    <sid><![CDATA[436789]]></sid>
    <gid><![CDATA[268]]></gid>
    <type><![CDATA[P]]></type>
    <title><![CDATA[SelecCriteriaInhaltl]]></title>
    <preg/>
    <other><![CDATA[N]]></other>
    <mandatory><![CDATA[N]]></mandatory>
    <encrypted><![CDATA[N]]></encrypted>
    <question_order><![CDATA[1]]></question_order>
    <scale_id><![CDATA[0]]></scale_id>
    <same_default><![CDATA[0]]></same_default>
    <relevance><![CDATA[1]]></relevance>
    <question_theme_name><![CDATA[multiplechoice_with_comments]]></question_theme_name>
    <modulename/>
    <same_script><![CDATA[0]]></same_script>
   </row>
   <row>
    <qid><![CDATA[7838]]></qid>
    <parent_qid><![CDATA[0]]></parent_qid>
    <sid><![CDATA[436789]]></sid>
    <gid><![CDATA[269]]></gid>
    <type><![CDATA[T]]></type>
    <title><![CDATA[ClosingQ]]></title>
    <preg/>
    <other><![CDATA[N]]></other>
    <mandatory><![CDATA[N]]></mandatory>
    <encrypted><![CDATA[N]]></encrypted>
    <question_order><![CDATA[1]]></question_order>
    <scale_id><![CDATA[0]]></scale_id>
    <same_default><![CDATA[0]]></same_default>
    <relevance><![CDATA[1]]></relevance>
    <question_theme_name><![CDATA[longfreetext]]></question_theme_name>
    <modulename/>
    <same_script><![CDATA[0]]></same_script>
   </row>
   <row>
    <qid><![CDATA[7839]]></qid>
    <parent_qid><![CDATA[0]]></parent_qid>
    <sid><![CDATA[436789]]></sid>
    <gid><![CDATA[271]]></gid>
    <type><![CDATA[X]]></type>
    <title><![CDATA[IntroTextPartF]]></title>
    <preg/>
    <other><![CDATA[N]]></other>
    <mandatory><![CDATA[N]]></mandatory>
    <encrypted><![CDATA[N]]></encrypted>
    <question_order><![CDATA[1]]></question_order>
    <scale_id><![CDATA[0]]></scale_id>
    <same_default><![CDATA[0]]></same_default>
    <relevance><![CDATA[1]]></relevance>
    <question_theme_name><![CDATA[boilerplate]]></question_theme_name>
    <modulename/>
    <same_script><![CDATA[0]]></same_script>
   </row>
   <row>
    <qid><![CDATA[7840]]></qid>
    <parent_qid><![CDATA[0]]></parent_qid>
    <sid><![CDATA[436789]]></sid>
    <gid><![CDATA[270]]></gid>
    <type><![CDATA[L]]></type>
    <title><![CDATA[SrInvolvement]]></title>
    <preg/>
    <other><![CDATA[Y]]></other>
    <mandatory><![CDATA[N]]></mandatory>
    <encrypted><![CDATA[N]]></encrypted>
    <question_order><![CDATA[1]]></question_order>
    <scale_id><![CDATA[0]]></scale_id>
    <same_default><![CDATA[0]]></same_default>
    <relevance><![CDATA[1]]></relevance>
    <question_theme_name><![CDATA[listradio]]></question_theme_name>
    <modulename/>
    <same_script><![CDATA[0]]></same_script>
   </row>
   <row>
    <qid><![CDATA[7841]]></qid>
    <parent_qid><![CDATA[0]]></parent_qid>
    <sid><![CDATA[436789]]></sid>
    <gid><![CDATA[272]]></gid>
    <type><![CDATA[F]]></type>
    <title><![CDATA[SRknowledge]]></title>
    <preg/>
    <other><![CDATA[N]]></other>
    <mandatory><![CDATA[Y]]></mandatory>
    <encrypted><![CDATA[N]]></encrypted>
    <question_order><![CDATA[1]]></question_order>
    <scale_id><![CDATA[0]]></scale_id>
    <same_default><![CDATA[0]]></same_default>
    <relevance><![CDATA[1]]></relevance>
    <question_theme_name><![CDATA[arrays/array]]></question_theme_name>
    <modulename/>
    <same_script><![CDATA[0]]></same_script>
   </row>
   <row>
    <qid><![CDATA[7842]]></qid>
    <parent_qid><![CDATA[0]]></parent_qid>
    <sid><![CDATA[436789]]></sid>
    <gid><![CDATA[273]]></gid>
    <type><![CDATA[F]]></type>
    <title><![CDATA[SRuse]]></title>
    <preg/>
    <other><![CDATA[N]]></other>
    <mandatory><![CDATA[N]]></mandatory>
    <encrypted><![CDATA[N]]></encrypted>
    <question_order><![CDATA[1]]></question_order>
    <scale_id><![CDATA[0]]></scale_id>
    <same_default><![CDATA[0]]></same_default>
    <relevance><![CDATA[((SRknowledge_SQ001.NAOK == "A3" or SRknowledge_SQ001.NAOK == "A4"))]]></relevance>
    <question_theme_name><![CDATA[arrays/array]]></question_theme_name>
    <modulename/>
    <same_script><![CDATA[0]]></same_script>
   </row>
   <row>
    <qid><![CDATA[7843]]></qid>
    <parent_qid><![CDATA[0]]></parent_qid>
    <sid><![CDATA[436789]]></sid>
    <gid><![CDATA[261]]></gid>
    <type><![CDATA[Q]]></type>
    <title><![CDATA[Domain1Topic2Measure]]></title>
    <preg/>
    <other><![CDATA[N]]></other>
    <mandatory><![CDATA[N]]></mandatory>
    <encrypted><![CDATA[N]]></encrypted>
    <question_order><![CDATA[6]]></question_order>
    <scale_id><![CDATA[0]]></scale_id>
    <same_default><![CDATA[0]]></same_default>
    <relevance><![CDATA[((!is_empty(Domain1Topic2New_SQ001.NAOK)))]]></relevance>
    <question_theme_name><![CDATA[multipleshorttext]]></question_theme_name>
    <modulename/>
    <same_script><![CDATA[0]]></same_script>
   </row>
   <row>
    <qid><![CDATA[7844]]></qid>
    <parent_qid><![CDATA[0]]></parent_qid>
    <sid><![CDATA[436789]]></sid>
    <gid><![CDATA[261]]></gid>
    <type><![CDATA[Q]]></type>
    <title><![CDATA[Domain1Topic2Outcome]]></title>
    <preg/>
    <other><![CDATA[N]]></other>
    <mandatory><![CDATA[N]]></mandatory>
    <encrypted><![CDATA[N]]></encrypted>
    <question_order><![CDATA[7]]></question_order>
    <scale_id><![CDATA[0]]></scale_id>
    <same_default><![CDATA[0]]></same_default>
    <relevance><![CDATA[((!is_empty(Domain1Topic2Measure_SQ001.NAOK))) or ((!is_empty(Domain1Topic2Measure_SQ002.NAOK)))]]></relevance>
    <question_theme_name><![CDATA[multipleshorttext]]></question_theme_name>
    <modulename/>
    <same_script><![CDATA[0]]></same_script>
   </row>
   <row>
    <qid><![CDATA[7845]]></qid>
    <parent_qid><![CDATA[0]]></parent_qid>
    <sid><![CDATA[436789]]></sid>
    <gid><![CDATA[261]]></gid>
    <type><![CDATA[Q]]></type>
    <title><![CDATA[Domain1Topic1New]]></title>
    <preg/>
    <other><![CDATA[N]]></other>
    <mandatory><![CDATA[N]]></mandatory>
    <encrypted><![CDATA[N]]></encrypted>
    <question_order><![CDATA[2]]></question_order>
    <scale_id><![CDATA[0]]></scale_id>
    <same_default><![CDATA[0]]></same_default>
    <relevance><![CDATA[1]]></relevance>
    <question_theme_name><![CDATA[multipleshorttext]]></question_theme_name>
    <modulename/>
    <same_script><![CDATA[0]]></same_script>
   </row>
   <row>
    <qid><![CDATA[7846]]></qid>
    <parent_qid><![CDATA[0]]></parent_qid>
    <sid><![CDATA[436789]]></sid>
    <gid><![CDATA[261]]></gid>
    <type><![CDATA[X]]></type>
    <title><![CDATA[TextQuestionDomain1N]]></title>
    <preg/>
    <other><![CDATA[N]]></other>
    <mandatory><![CDATA[N]]></mandatory>
    <encrypted><![CDATA[N]]></encrypted>
    <question_order><![CDATA[1]]></question_order>
    <scale_id><![CDATA[0]]></scale_id>
    <same_default><![CDATA[0]]></same_default>
    <relevance><![CDATA[1]]></relevance>
    <question_theme_name><![CDATA[boilerplate]]></question_theme_name>
    <modulename/>
    <same_script><![CDATA[0]]></same_script>
   </row>
   <row>
    <qid><![CDATA[7847]]></qid>
    <parent_qid><![CDATA[0]]></parent_qid>
    <sid><![CDATA[436789]]></sid>
    <gid><![CDATA[261]]></gid>
    <type><![CDATA[Q]]></type>
    <title><![CDATA[Domain1Topic2New]]></title>
    <preg/>
    <other><![CDATA[N]]></other>
    <mandatory><![CDATA[N]]></mandatory>
    <encrypted><![CDATA[N]]></encrypted>
    <question_order><![CDATA[5]]></question_order>
    <scale_id><![CDATA[0]]></scale_id>
    <same_default><![CDATA[0]]></same_default>
    <relevance><![CDATA[1]]></relevance>
    <question_theme_name><![CDATA[multipleshorttext]]></question_theme_name>
    <modulename/>
    <same_script><![CDATA[0]]></same_script>
   </row>
   <row>
    <qid><![CDATA[7848]]></qid>
    <parent_qid><![CDATA[0]]></parent_qid>
    <sid><![CDATA[436789]]></sid>
    <gid><![CDATA[261]]></gid>
    <type><![CDATA[Q]]></type>
    <title><![CDATA[Domain1Topic3New]]></title>
    <preg/>
    <other><![CDATA[N]]></other>
    <mandatory><![CDATA[N]]></mandatory>
    <encrypted><![CDATA[N]]></encrypted>
    <question_order><![CDATA[8]]></question_order>
    <scale_id><![CDATA[0]]></scale_id>
    <same_default><![CDATA[0]]></same_default>
    <relevance><![CDATA[1]]></relevance>
    <question_theme_name><![CDATA[multipleshorttext]]></question_theme_name>
    <modulename/>
    <same_script><![CDATA[0]]></same_script>
   </row>
   <row>
    <qid><![CDATA[7849]]></qid>
    <parent_qid><![CDATA[0]]></parent_qid>
    <sid><![CDATA[436789]]></sid>
    <gid><![CDATA[261]]></gid>
    <type><![CDATA[Q]]></type>
    <title><![CDATA[Domain1Topic3Measure]]></title>
    <preg/>
    <other><![CDATA[N]]></other>
    <mandatory><![CDATA[N]]></mandatory>
    <encrypted><![CDATA[N]]></encrypted>
    <question_order><![CDATA[9]]></question_order>
    <scale_id><![CDATA[0]]></scale_id>
    <same_default><![CDATA[0]]></same_default>
    <relevance><![CDATA[((!is_empty(Domain1Topic3New_SQ001.NAOK)))]]></relevance>
    <question_theme_name><![CDATA[multipleshorttext]]></question_theme_name>
    <modulename/>
    <same_script><![CDATA[0]]></same_script>
   </row>
   <row>
    <qid><![CDATA[7850]]></qid>
    <parent_qid><![CDATA[0]]></parent_qid>
    <sid><![CDATA[436789]]></sid>
    <gid><![CDATA[261]]></gid>
    <type><![CDATA[Q]]></type>
    <title><![CDATA[Domain1Topic3Outcome]]></title>
    <preg/>
    <other><![CDATA[N]]></other>
    <mandatory><![CDATA[N]]></mandatory>
    <encrypted><![CDATA[N]]></encrypted>
    <question_order><![CDATA[10]]></question_order>
    <scale_id><![CDATA[0]]></scale_id>
    <same_default><![CDATA[0]]></same_default>
    <relevance><![CDATA[((!is_empty(Domain1Topic3Measure_SQ002.NAOK))) or ((!is_empty(Domain1Topic3Measure_SQ001.NAOK)))]]></relevance>
    <question_theme_name><![CDATA[multipleshorttext]]></question_theme_name>
    <modulename/>
    <same_script><![CDATA[0]]></same_script>
   </row>
   <row>
    <qid><![CDATA[7851]]></qid>
    <parent_qid><![CDATA[0]]></parent_qid>
    <sid><![CDATA[436789]]></sid>
    <gid><![CDATA[261]]></gid>
    <type><![CDATA[Q]]></type>
    <title><![CDATA[Domain1Topic4New]]></title>
    <preg/>
    <other><![CDATA[N]]></other>
    <mandatory><![CDATA[N]]></mandatory>
    <encrypted><![CDATA[N]]></encrypted>
    <question_order><![CDATA[11]]></question_order>
    <scale_id><![CDATA[0]]></scale_id>
    <same_default><![CDATA[0]]></same_default>
    <relevance><![CDATA[1]]></relevance>
    <question_theme_name><![CDATA[multipleshorttext]]></question_theme_name>
    <same_script><![CDATA[0]]></same_script>
   </row>
   <row>
    <qid><![CDATA[7852]]></qid>
    <parent_qid><![CDATA[0]]></parent_qid>
    <sid><![CDATA[436789]]></sid>
    <gid><![CDATA[261]]></gid>
    <type><![CDATA[Q]]></type>
    <title><![CDATA[Domain1Topic4Measure]]></title>
    <preg/>
    <other><![CDATA[N]]></other>
    <mandatory><![CDATA[N]]></mandatory>
    <encrypted><![CDATA[N]]></encrypted>
    <question_order><![CDATA[12]]></question_order>
    <scale_id><![CDATA[0]]></scale_id>
    <same_default><![CDATA[0]]></same_default>
    <relevance><![CDATA[((!is_empty(Domain1Topic4New_SQ001.NAOK)))]]></relevance>
    <question_theme_name><![CDATA[multipleshorttext]]></question_theme_name>
    <modulename/>
    <same_script><![CDATA[0]]></same_script>
   </row>
   <row>
    <qid><![CDATA[7853]]></qid>
    <parent_qid><![CDATA[0]]></parent_qid>
    <sid><![CDATA[436789]]></sid>
    <gid><![CDATA[261]]></gid>
    <type><![CDATA[Q]]></type>
    <title><![CDATA[Domain1Topic4Outcome]]></title>
    <preg/>
    <other><![CDATA[N]]></other>
    <mandatory><![CDATA[N]]></mandatory>
    <encrypted><![CDATA[N]]></encrypted>
    <question_order><![CDATA[13]]></question_order>
    <scale_id><![CDATA[0]]></scale_id>
    <same_default><![CDATA[0]]></same_default>
    <relevance><![CDATA[(( ! is_empty(Domain1Topic4Measure_SQ001.NAOK))) or (( ! is_empty(Domain1Topic4Measure_SQ002.NAOK)))]]></relevance>
    <question_theme_name><![CDATA[multipleshorttext]]></question_theme_name>
    <modulename/>
    <same_script><![CDATA[0]]></same_script>
   </row>
   <row>
    <qid><![CDATA[7854]]></qid>
    <parent_qid><![CDATA[0]]></parent_qid>
    <sid><![CDATA[436789]]></sid>
    <gid><![CDATA[261]]></gid>
    <type><![CDATA[Q]]></type>
    <title><![CDATA[Domain1Topic5New]]></title>
    <preg/>
    <other><![CDATA[N]]></other>
    <mandatory><![CDATA[N]]></mandatory>
    <encrypted><![CDATA[N]]></encrypted>
    <question_order><![CDATA[14]]></question_order>
    <scale_id><![CDATA[0]]></scale_id>
    <same_default><![CDATA[0]]></same_default>
    <relevance><![CDATA[1]]></relevance>
    <question_theme_name><![CDATA[multipleshorttext]]></question_theme_name>
    <same_script><![CDATA[0]]></same_script>
   </row>
   <row>
    <qid><![CDATA[7855]]></qid>
    <parent_qid><![CDATA[0]]></parent_qid>
    <sid><![CDATA[436789]]></sid>
    <gid><![CDATA[261]]></gid>
    <type><![CDATA[Q]]></type>
    <title><![CDATA[Domain1Topic5Measure]]></title>
    <preg/>
    <other><![CDATA[N]]></other>
    <mandatory><![CDATA[N]]></mandatory>
    <encrypted><![CDATA[N]]></encrypted>
    <question_order><![CDATA[15]]></question_order>
    <scale_id><![CDATA[0]]></scale_id>
    <same_default><![CDATA[0]]></same_default>
    <relevance><![CDATA[(( ! is_empty(Domain1Topic5New_SQ001.NAOK)))]]></relevance>
    <question_theme_name><![CDATA[multipleshorttext]]></question_theme_name>
    <modulename/>
    <same_script><![CDATA[0]]></same_script>
   </row>
   <row>
    <qid><![CDATA[7856]]></qid>
    <parent_qid><![CDATA[0]]></parent_qid>
    <sid><![CDATA[436789]]></sid>
    <gid><![CDATA[261]]></gid>
    <type><![CDATA[Q]]></type>
    <title><![CDATA[Domain1Topic5Outcome]]></title>
    <preg/>
    <other><![CDATA[N]]></other>
    <mandatory><![CDATA[N]]></mandatory>
    <encrypted><![CDATA[N]]></encrypted>
    <question_order><![CDATA[16]]></question_order>
    <scale_id><![CDATA[0]]></scale_id>
    <same_default><![CDATA[0]]></same_default>
    <relevance><![CDATA[(( ! is_empty(Domain1Topic5Measure_SQ001.NAOK))) or (( ! is_empty(Domain1Topic5Measure_SQ002.NAOK)))]]></relevance>
    <question_theme_name><![CDATA[multipleshorttext]]></question_theme_name>
    <modulename/>
    <same_script><![CDATA[0]]></same_script>
   </row>
   <row>
    <qid><![CDATA[7889]]></qid>
    <parent_qid><![CDATA[0]]></parent_qid>
    <sid><![CDATA[436789]]></sid>
    <gid><![CDATA[276]]></gid>
    <type><![CDATA[X]]></type>
    <title><![CDATA[TextQuestion7N]]></title>
    <preg/>
    <other><![CDATA[N]]></other>
    <mandatory><![CDATA[N]]></mandatory>
    <encrypted><![CDATA[N]]></encrypted>
    <question_order><![CDATA[1]]></question_order>
    <scale_id><![CDATA[0]]></scale_id>
    <same_default><![CDATA[0]]></same_default>
    <relevance><![CDATA[1]]></relevance>
    <question_theme_name><![CDATA[boilerplate]]></question_theme_name>
    <modulename/>
    <same_script><![CDATA[0]]></same_script>
   </row>
   <row>
    <qid><![CDATA[7890]]></qid>
    <parent_qid><![CDATA[0]]></parent_qid>
    <sid><![CDATA[436789]]></sid>
    <gid><![CDATA[276]]></gid>
    <type><![CDATA[Q]]></type>
    <title><![CDATA[TopicExtra1]]></title>
    <preg/>
    <other><![CDATA[N]]></other>
    <mandatory><![CDATA[N]]></mandatory>
    <encrypted><![CDATA[N]]></encrypted>
    <question_order><![CDATA[2]]></question_order>
    <scale_id><![CDATA[0]]></scale_id>
    <same_default><![CDATA[0]]></same_default>
    <relevance><![CDATA[1]]></relevance>
    <question_theme_name><![CDATA[multipleshorttext]]></question_theme_name>
    <modulename/>
    <same_script><![CDATA[0]]></same_script>
   </row>
   <row>
    <qid><![CDATA[7891]]></qid>
    <parent_qid><![CDATA[0]]></parent_qid>
    <sid><![CDATA[436789]]></sid>
    <gid><![CDATA[276]]></gid>
    <type><![CDATA[Q]]></type>
    <title><![CDATA[TopicExtra1Measure]]></title>
    <preg/>
    <other><![CDATA[N]]></other>
    <mandatory><![CDATA[N]]></mandatory>
    <encrypted><![CDATA[N]]></encrypted>
    <question_order><![CDATA[3]]></question_order>
    <scale_id><![CDATA[0]]></scale_id>
    <same_default><![CDATA[0]]></same_default>
    <relevance><![CDATA[((!is_empty(TopicExtra1_SQ001.NAOK)))]]></relevance>
    <question_theme_name><![CDATA[multipleshorttext]]></question_theme_name>
    <modulename/>
    <same_script><![CDATA[0]]></same_script>
   </row>
   <row>
    <qid><![CDATA[7892]]></qid>
    <parent_qid><![CDATA[0]]></parent_qid>
    <sid><![CDATA[436789]]></sid>
    <gid><![CDATA[276]]></gid>
    <type><![CDATA[Q]]></type>
    <title><![CDATA[TopicExtra1Outcome]]></title>
    <preg/>
    <other><![CDATA[N]]></other>
    <mandatory><![CDATA[N]]></mandatory>
    <encrypted><![CDATA[N]]></encrypted>
    <question_order><![CDATA[4]]></question_order>
    <scale_id><![CDATA[0]]></scale_id>
    <same_default><![CDATA[0]]></same_default>
    <relevance><![CDATA[((!is_empty(TopicExtra1Measure_SQ001.NAOK))) or ((!is_empty(TopicExtra1Measure_SQ002.NAOK)))]]></relevance>
    <question_theme_name><![CDATA[multipleshorttext]]></question_theme_name>
    <modulename/>
    <same_script><![CDATA[0]]></same_script>
   </row>
   <row>
    <qid><![CDATA[7893]]></qid>
    <parent_qid><![CDATA[0]]></parent_qid>
    <sid><![CDATA[436789]]></sid>
    <gid><![CDATA[276]]></gid>
    <type><![CDATA[Q]]></type>
    <title><![CDATA[TopicExtra2New]]></title>
    <preg/>
    <other><![CDATA[N]]></other>
    <mandatory><![CDATA[N]]></mandatory>
    <encrypted><![CDATA[N]]></encrypted>
    <question_order><![CDATA[5]]></question_order>
    <scale_id><![CDATA[0]]></scale_id>
    <same_default><![CDATA[0]]></same_default>
    <relevance><![CDATA[1]]></relevance>
    <question_theme_name><![CDATA[multipleshorttext]]></question_theme_name>
    <modulename/>
    <same_script><![CDATA[0]]></same_script>
   </row>
   <row>
    <qid><![CDATA[7894]]></qid>
    <parent_qid><![CDATA[0]]></parent_qid>
    <sid><![CDATA[436789]]></sid>
    <gid><![CDATA[276]]></gid>
    <type><![CDATA[Q]]></type>
    <title><![CDATA[TopicExtra2Measure]]></title>
    <preg/>
    <other><![CDATA[N]]></other>
    <mandatory><![CDATA[N]]></mandatory>
    <encrypted><![CDATA[N]]></encrypted>
    <question_order><![CDATA[6]]></question_order>
    <scale_id><![CDATA[0]]></scale_id>
    <same_default><![CDATA[0]]></same_default>
    <relevance><![CDATA[((!is_empty(TopicExtra2New_SQ001.NAOK)))]]></relevance>
    <question_theme_name><![CDATA[multipleshorttext]]></question_theme_name>
    <modulename/>
    <same_script><![CDATA[0]]></same_script>
   </row>
   <row>
    <qid><![CDATA[7895]]></qid>
    <parent_qid><![CDATA[0]]></parent_qid>
    <sid><![CDATA[436789]]></sid>
    <gid><![CDATA[276]]></gid>
    <type><![CDATA[Q]]></type>
    <title><![CDATA[TopicExtra2Outcome]]></title>
    <preg/>
    <other><![CDATA[N]]></other>
    <mandatory><![CDATA[N]]></mandatory>
    <encrypted><![CDATA[N]]></encrypted>
    <question_order><![CDATA[7]]></question_order>
    <scale_id><![CDATA[0]]></scale_id>
    <same_default><![CDATA[0]]></same_default>
    <relevance><![CDATA[((!is_empty(TopicExtra2Measure_SQ001.NAOK))) or ((!is_empty(TopicExtra2Measure_SQ002.NAOK)))]]></relevance>
    <question_theme_name><![CDATA[multipleshorttext]]></question_theme_name>
    <modulename/>
    <same_script><![CDATA[0]]></same_script>
   </row>
   <row>
    <qid><![CDATA[7896]]></qid>
    <parent_qid><![CDATA[0]]></parent_qid>
    <sid><![CDATA[436789]]></sid>
    <gid><![CDATA[276]]></gid>
    <type><![CDATA[Q]]></type>
    <title><![CDATA[TopicExtra3New]]></title>
    <preg/>
    <other><![CDATA[N]]></other>
    <mandatory><![CDATA[N]]></mandatory>
    <encrypted><![CDATA[N]]></encrypted>
    <question_order><![CDATA[8]]></question_order>
    <scale_id><![CDATA[0]]></scale_id>
    <same_default><![CDATA[0]]></same_default>
    <relevance><![CDATA[1]]></relevance>
    <question_theme_name><![CDATA[multipleshorttext]]></question_theme_name>
    <modulename/>
    <same_script><![CDATA[0]]></same_script>
   </row>
   <row>
    <qid><![CDATA[7897]]></qid>
    <parent_qid><![CDATA[0]]></parent_qid>
    <sid><![CDATA[436789]]></sid>
    <gid><![CDATA[276]]></gid>
    <type><![CDATA[Q]]></type>
    <title><![CDATA[TopicExtra3Measure]]></title>
    <preg/>
    <other><![CDATA[N]]></other>
    <mandatory><![CDATA[N]]></mandatory>
    <encrypted><![CDATA[N]]></encrypted>
    <question_order><![CDATA[9]]></question_order>
    <scale_id><![CDATA[0]]></scale_id>
    <same_default><![CDATA[0]]></same_default>
    <relevance><![CDATA[((!is_empty(TopicExtra3New_SQ001.NAOK)))]]></relevance>
    <question_theme_name><![CDATA[multipleshorttext]]></question_theme_name>
    <modulename/>
    <same_script><![CDATA[0]]></same_script>
   </row>
   <row>
    <qid><![CDATA[7898]]></qid>
    <parent_qid><![CDATA[0]]></parent_qid>
    <sid><![CDATA[436789]]></sid>
    <gid><![CDATA[276]]></gid>
    <type><![CDATA[Q]]></type>
    <title><![CDATA[TopicExtra3Outcome]]></title>
    <preg/>
    <other><![CDATA[N]]></other>
    <mandatory><![CDATA[N]]></mandatory>
    <encrypted><![CDATA[N]]></encrypted>
    <question_order><![CDATA[10]]></question_order>
    <scale_id><![CDATA[0]]></scale_id>
    <same_default><![CDATA[0]]></same_default>
    <relevance><![CDATA[((!is_empty(TopicExtra3Measure_SQ002.NAOK))) or ((!is_empty(TopicExtra3Measure_SQ001.NAOK)))]]></relevance>
    <question_theme_name><![CDATA[multipleshorttext]]></question_theme_name>
    <modulename/>
    <same_script><![CDATA[0]]></same_script>
   </row>
   <row>
    <qid><![CDATA[8053]]></qid>
    <parent_qid><![CDATA[0]]></parent_qid>
    <sid><![CDATA[436789]]></sid>
    <gid><![CDATA[277]]></gid>
    <type><![CDATA[X]]></type>
    <title><![CDATA[TextQuestionDomain2N]]></title>
    <preg/>
    <other><![CDATA[N]]></other>
    <mandatory><![CDATA[N]]></mandatory>
    <encrypted><![CDATA[N]]></encrypted>
    <question_order><![CDATA[1]]></question_order>
    <scale_id><![CDATA[0]]></scale_id>
    <same_default><![CDATA[0]]></same_default>
    <relevance><![CDATA[1]]></relevance>
    <question_theme_name><![CDATA[boilerplate]]></question_theme_name>
    <modulename/>
    <same_script><![CDATA[0]]></same_script>
   </row>
   <row>
    <qid><![CDATA[8054]]></qid>
    <parent_qid><![CDATA[0]]></parent_qid>
    <sid><![CDATA[436789]]></sid>
    <gid><![CDATA[277]]></gid>
    <type><![CDATA[Q]]></type>
    <title><![CDATA[Domain2Topic1N]]></title>
    <preg/>
    <other><![CDATA[N]]></other>
    <mandatory><![CDATA[N]]></mandatory>
    <encrypted><![CDATA[N]]></encrypted>
    <question_order><![CDATA[2]]></question_order>
    <scale_id><![CDATA[0]]></scale_id>
    <same_default><![CDATA[0]]></same_default>
    <relevance><![CDATA[1]]></relevance>
    <question_theme_name><![CDATA[multipleshorttext]]></question_theme_name>
    <modulename/>
    <same_script><![CDATA[0]]></same_script>
   </row>
   <row>
    <qid><![CDATA[8055]]></qid>
    <parent_qid><![CDATA[0]]></parent_qid>
    <sid><![CDATA[436789]]></sid>
    <gid><![CDATA[277]]></gid>
    <type><![CDATA[Q]]></type>
    <title><![CDATA[Domain2Topic1Meas]]></title>
    <preg/>
    <other><![CDATA[N]]></other>
    <mandatory><![CDATA[N]]></mandatory>
    <encrypted><![CDATA[N]]></encrypted>
    <question_order><![CDATA[3]]></question_order>
    <scale_id><![CDATA[0]]></scale_id>
    <same_default><![CDATA[0]]></same_default>
    <relevance><![CDATA[((!is_empty(Domain2Topic1N_SQ001.NAOK)))]]></relevance>
    <question_theme_name><![CDATA[multipleshorttext]]></question_theme_name>
    <modulename/>
    <same_script><![CDATA[0]]></same_script>
   </row>
   <row>
    <qid><![CDATA[8056]]></qid>
    <parent_qid><![CDATA[0]]></parent_qid>
    <sid><![CDATA[436789]]></sid>
    <gid><![CDATA[277]]></gid>
    <type><![CDATA[Q]]></type>
    <title><![CDATA[Domain2Topic1Outc]]></title>
    <preg/>
    <other><![CDATA[N]]></other>
    <mandatory><![CDATA[N]]></mandatory>
    <encrypted><![CDATA[N]]></encrypted>
    <question_order><![CDATA[4]]></question_order>
    <scale_id><![CDATA[0]]></scale_id>
    <same_default><![CDATA[0]]></same_default>
    <relevance><![CDATA[((!is_empty(Domain2Topic1Meas_SQ001.NAOK))) or ((!is_empty(Domain2Topic1Meas_SQ002.NAOK)))]]></relevance>
    <question_theme_name><![CDATA[multipleshorttext]]></question_theme_name>
    <modulename/>
    <same_script><![CDATA[0]]></same_script>
   </row>
   <row>
    <qid><![CDATA[8057]]></qid>
    <parent_qid><![CDATA[0]]></parent_qid>
    <sid><![CDATA[436789]]></sid>
    <gid><![CDATA[277]]></gid>
    <type><![CDATA[Q]]></type>
    <title><![CDATA[Domain2Topic2N]]></title>
    <preg/>
    <other><![CDATA[N]]></other>
    <mandatory><![CDATA[N]]></mandatory>
    <encrypted><![CDATA[N]]></encrypted>
    <question_order><![CDATA[5]]></question_order>
    <scale_id><![CDATA[0]]></scale_id>
    <same_default><![CDATA[0]]></same_default>
    <relevance><![CDATA[1]]></relevance>
    <question_theme_name><![CDATA[multipleshorttext]]></question_theme_name>
    <modulename/>
    <same_script><![CDATA[0]]></same_script>
   </row>
   <row>
    <qid><![CDATA[8058]]></qid>
    <parent_qid><![CDATA[0]]></parent_qid>
    <sid><![CDATA[436789]]></sid>
    <gid><![CDATA[277]]></gid>
    <type><![CDATA[Q]]></type>
    <title><![CDATA[Domain2Topic2Meas]]></title>
    <preg/>
    <other><![CDATA[N]]></other>
    <mandatory><![CDATA[N]]></mandatory>
    <encrypted><![CDATA[N]]></encrypted>
    <question_order><![CDATA[6]]></question_order>
    <scale_id><![CDATA[0]]></scale_id>
    <same_default><![CDATA[0]]></same_default>
    <relevance><![CDATA[((!is_empty(Domain2Topic2N_SQ001.NAOK)))]]></relevance>
    <question_theme_name><![CDATA[multipleshorttext]]></question_theme_name>
    <modulename/>
    <same_script><![CDATA[0]]></same_script>
   </row>
   <row>
    <qid><![CDATA[8059]]></qid>
    <parent_qid><![CDATA[0]]></parent_qid>
    <sid><![CDATA[436789]]></sid>
    <gid><![CDATA[277]]></gid>
    <type><![CDATA[Q]]></type>
    <title><![CDATA[Domain2Topic2Outc]]></title>
    <preg/>
    <other><![CDATA[N]]></other>
    <mandatory><![CDATA[N]]></mandatory>
    <encrypted><![CDATA[N]]></encrypted>
    <question_order><![CDATA[7]]></question_order>
    <scale_id><![CDATA[0]]></scale_id>
    <same_default><![CDATA[0]]></same_default>
    <relevance><![CDATA[((!is_empty(Domain2Topic2Meas_SQ001.NAOK))) or ((!is_empty(Domain2Topic2Meas_SQ002.NAOK)))]]></relevance>
    <question_theme_name><![CDATA[multipleshorttext]]></question_theme_name>
    <modulename/>
    <same_script><![CDATA[0]]></same_script>
   </row>
   <row>
    <qid><![CDATA[8060]]></qid>
    <parent_qid><![CDATA[0]]></parent_qid>
    <sid><![CDATA[436789]]></sid>
    <gid><![CDATA[277]]></gid>
    <type><![CDATA[Q]]></type>
    <title><![CDATA[Domain2Topic3N]]></title>
    <preg/>
    <other><![CDATA[N]]></other>
    <mandatory><![CDATA[N]]></mandatory>
    <encrypted><![CDATA[N]]></encrypted>
    <question_order><![CDATA[8]]></question_order>
    <scale_id><![CDATA[0]]></scale_id>
    <same_default><![CDATA[0]]></same_default>
    <relevance><![CDATA[1]]></relevance>
    <question_theme_name><![CDATA[multipleshorttext]]></question_theme_name>
    <modulename/>
    <same_script><![CDATA[0]]></same_script>
   </row>
   <row>
    <qid><![CDATA[8061]]></qid>
    <parent_qid><![CDATA[0]]></parent_qid>
    <sid><![CDATA[436789]]></sid>
    <gid><![CDATA[277]]></gid>
    <type><![CDATA[Q]]></type>
    <title><![CDATA[Domain2Topic3Meas]]></title>
    <preg/>
    <other><![CDATA[N]]></other>
    <mandatory><![CDATA[N]]></mandatory>
    <encrypted><![CDATA[N]]></encrypted>
    <question_order><![CDATA[9]]></question_order>
    <scale_id><![CDATA[0]]></scale_id>
    <same_default><![CDATA[0]]></same_default>
    <relevance><![CDATA[((!is_empty(Domain2Topic3N_SQ001.NAOK)))]]></relevance>
    <question_theme_name><![CDATA[multipleshorttext]]></question_theme_name>
    <modulename/>
    <same_script><![CDATA[0]]></same_script>
   </row>
   <row>
    <qid><![CDATA[8062]]></qid>
    <parent_qid><![CDATA[0]]></parent_qid>
    <sid><![CDATA[436789]]></sid>
    <gid><![CDATA[277]]></gid>
    <type><![CDATA[Q]]></type>
    <title><![CDATA[Domain2Topic3Outc]]></title>
    <preg/>
    <other><![CDATA[N]]></other>
    <mandatory><![CDATA[N]]></mandatory>
    <encrypted><![CDATA[N]]></encrypted>
    <question_order><![CDATA[10]]></question_order>
    <scale_id><![CDATA[0]]></scale_id>
    <same_default><![CDATA[0]]></same_default>
    <relevance><![CDATA[((!is_empty(Domain2Topic3Meas_SQ002.NAOK))) or ((!is_empty(Domain2Topic3Meas_SQ001.NAOK)))]]></relevance>
    <question_theme_name><![CDATA[multipleshorttext]]></question_theme_name>
    <modulename/>
    <same_script><![CDATA[0]]></same_script>
   </row>
   <row>
    <qid><![CDATA[8063]]></qid>
    <parent_qid><![CDATA[0]]></parent_qid>
    <sid><![CDATA[436789]]></sid>
    <gid><![CDATA[277]]></gid>
    <type><![CDATA[Q]]></type>
    <title><![CDATA[Domain2Topic4N]]></title>
    <preg/>
    <other><![CDATA[N]]></other>
    <mandatory><![CDATA[N]]></mandatory>
    <encrypted><![CDATA[N]]></encrypted>
    <question_order><![CDATA[11]]></question_order>
    <scale_id><![CDATA[0]]></scale_id>
    <same_default><![CDATA[0]]></same_default>
    <relevance><![CDATA[1]]></relevance>
    <question_theme_name><![CDATA[multipleshorttext]]></question_theme_name>
    <same_script><![CDATA[0]]></same_script>
   </row>
   <row>
    <qid><![CDATA[8064]]></qid>
    <parent_qid><![CDATA[0]]></parent_qid>
    <sid><![CDATA[436789]]></sid>
    <gid><![CDATA[277]]></gid>
    <type><![CDATA[Q]]></type>
    <title><![CDATA[Domain2Topic4Meas]]></title>
    <preg/>
    <other><![CDATA[N]]></other>
    <mandatory><![CDATA[N]]></mandatory>
    <encrypted><![CDATA[N]]></encrypted>
    <question_order><![CDATA[12]]></question_order>
    <scale_id><![CDATA[0]]></scale_id>
    <same_default><![CDATA[0]]></same_default>
    <relevance><![CDATA[((!is_empty(Domain2Topic4N_SQ001.NAOK)))]]></relevance>
    <question_theme_name><![CDATA[multipleshorttext]]></question_theme_name>
    <modulename/>
    <same_script><![CDATA[0]]></same_script>
   </row>
   <row>
    <qid><![CDATA[8065]]></qid>
    <parent_qid><![CDATA[0]]></parent_qid>
    <sid><![CDATA[436789]]></sid>
    <gid><![CDATA[277]]></gid>
    <type><![CDATA[Q]]></type>
    <title><![CDATA[Domain2Topic4Outc]]></title>
    <preg/>
    <other><![CDATA[N]]></other>
    <mandatory><![CDATA[N]]></mandatory>
    <encrypted><![CDATA[N]]></encrypted>
    <question_order><![CDATA[13]]></question_order>
    <scale_id><![CDATA[0]]></scale_id>
    <same_default><![CDATA[0]]></same_default>
    <relevance><![CDATA[(( ! is_empty(Domain2Topic4Meas_SQ001.NAOK))) or (( ! is_empty(Domain2Topic4Meas_SQ002.NAOK)))]]></relevance>
    <question_theme_name><![CDATA[multipleshorttext]]></question_theme_name>
    <modulename/>
    <same_script><![CDATA[0]]></same_script>
   </row>
   <row>
    <qid><![CDATA[8066]]></qid>
    <parent_qid><![CDATA[0]]></parent_qid>
    <sid><![CDATA[436789]]></sid>
    <gid><![CDATA[277]]></gid>
    <type><![CDATA[Q]]></type>
    <title><![CDATA[Domain2Topic5N]]></title>
    <preg/>
    <other><![CDATA[N]]></other>
    <mandatory><![CDATA[N]]></mandatory>
    <encrypted><![CDATA[N]]></encrypted>
    <question_order><![CDATA[14]]></question_order>
    <scale_id><![CDATA[0]]></scale_id>
    <same_default><![CDATA[0]]></same_default>
    <relevance><![CDATA[1]]></relevance>
    <question_theme_name><![CDATA[multipleshorttext]]></question_theme_name>
    <same_script><![CDATA[0]]></same_script>
   </row>
   <row>
    <qid><![CDATA[8067]]></qid>
    <parent_qid><![CDATA[0]]></parent_qid>
    <sid><![CDATA[436789]]></sid>
    <gid><![CDATA[277]]></gid>
    <type><![CDATA[Q]]></type>
    <title><![CDATA[Domain2Topic5Meas]]></title>
    <preg/>
    <other><![CDATA[N]]></other>
    <mandatory><![CDATA[N]]></mandatory>
    <encrypted><![CDATA[N]]></encrypted>
    <question_order><![CDATA[15]]></question_order>
    <scale_id><![CDATA[0]]></scale_id>
    <same_default><![CDATA[0]]></same_default>
    <relevance><![CDATA[(( ! is_empty(Domain2Topic5N_SQ001.NAOK)))]]></relevance>
    <question_theme_name><![CDATA[multipleshorttext]]></question_theme_name>
    <modulename/>
    <same_script><![CDATA[0]]></same_script>
   </row>
   <row>
    <qid><![CDATA[8068]]></qid>
    <parent_qid><![CDATA[0]]></parent_qid>
    <sid><![CDATA[436789]]></sid>
    <gid><![CDATA[277]]></gid>
    <type><![CDATA[Q]]></type>
    <title><![CDATA[Domain2Topic5Outc]]></title>
    <preg/>
    <other><![CDATA[N]]></other>
    <mandatory><![CDATA[N]]></mandatory>
    <encrypted><![CDATA[N]]></encrypted>
    <question_order><![CDATA[16]]></question_order>
    <scale_id><![CDATA[0]]></scale_id>
    <same_default><![CDATA[0]]></same_default>
    <relevance><![CDATA[(( ! is_empty(Domain2Topic5Meas_SQ001.NAOK))) or (( ! is_empty(Domain2Topic5Meas_SQ002.NAOK)))]]></relevance>
    <question_theme_name><![CDATA[multipleshorttext]]></question_theme_name>
    <modulename/>
    <same_script><![CDATA[0]]></same_script>
   </row>
  </rows>
 </questions>
 <subquestions>
  <fields>
   <fieldname>qid</fieldname>
   <fieldname>parent_qid</fieldname>
   <fieldname>sid</fieldname>
   <fieldname>gid</fieldname>
   <fieldname>type</fieldname>
   <fieldname>title</fieldname>
   <fieldname>preg</fieldname>
   <fieldname>other</fieldname>
   <fieldname>mandatory</fieldname>
   <fieldname>encrypted</fieldname>
   <fieldname>question_order</fieldname>
   <fieldname>scale_id</fieldname>
   <fieldname>same_default</fieldname>
   <fieldname>relevance</fieldname>
   <fieldname>question_theme_name</fieldname>
   <fieldname>modulename</fieldname>
   <fieldname>same_script</fieldname>
  </fields>
  <rows>
   <row>
    <qid><![CDATA[7905]]></qid>
    <parent_qid><![CDATA[7830]]></parent_qid>
    <sid><![CDATA[436789]]></sid>
    <gid><![CDATA[261]]></gid>
    <type><![CDATA[T]]></type>
    <title><![CDATA[SQ001]]></title>
    <other><![CDATA[N]]></other>
    <mandatory><![CDATA[N]]></mandatory>
    <encrypted><![CDATA[N]]></encrypted>
    <question_order><![CDATA[0]]></question_order>
    <scale_id><![CDATA[0]]></scale_id>
    <same_default><![CDATA[0]]></same_default>
    <relevance><![CDATA[1]]></relevance>
    <question_theme_name><![CDATA[longfreetext]]></question_theme_name>
    <modulename/>
    <same_script><![CDATA[0]]></same_script>
   </row>
   <row>
    <qid><![CDATA[7908]]></qid>
    <parent_qid><![CDATA[7829]]></parent_qid>
    <sid><![CDATA[436789]]></sid>
    <gid><![CDATA[261]]></gid>
    <type><![CDATA[T]]></type>
    <title><![CDATA[SQ001]]></title>
    <other><![CDATA[N]]></other>
    <mandatory><![CDATA[N]]></mandatory>
    <encrypted><![CDATA[N]]></encrypted>
    <question_order><![CDATA[0]]></question_order>
    <scale_id><![CDATA[0]]></scale_id>
    <same_default><![CDATA[0]]></same_default>
    <relevance><![CDATA[1]]></relevance>
    <question_theme_name><![CDATA[longfreetext]]></question_theme_name>
    <modulename/>
    <same_script><![CDATA[0]]></same_script>
   </row>
   <row>
    <qid><![CDATA[7909]]></qid>
    <parent_qid><![CDATA[7829]]></parent_qid>
    <sid><![CDATA[436789]]></sid>
    <gid><![CDATA[261]]></gid>
    <type><![CDATA[T]]></type>
    <title><![CDATA[SQ002]]></title>
    <other><![CDATA[N]]></other>
    <mandatory><![CDATA[N]]></mandatory>
    <encrypted><![CDATA[N]]></encrypted>
    <question_order><![CDATA[1]]></question_order>
    <scale_id><![CDATA[0]]></scale_id>
    <same_default><![CDATA[0]]></same_default>
    <relevance/>
    <question_theme_name><![CDATA[longfreetext]]></question_theme_name>
    <modulename/>
    <same_script><![CDATA[0]]></same_script>
   </row>
   <row>
    <qid><![CDATA[7910]]></qid>
    <parent_qid><![CDATA[7833]]></parent_qid>
    <sid><![CDATA[436789]]></sid>
    <gid><![CDATA[264]]></gid>
    <type><![CDATA[T]]></type>
    <title><![CDATA[B1]]></title>
    <other><![CDATA[N]]></other>
    <mandatory><![CDATA[N]]></mandatory>
    <encrypted><![CDATA[N]]></encrypted>
    <question_order><![CDATA[0]]></question_order>
    <scale_id><![CDATA[0]]></scale_id>
    <same_default><![CDATA[0]]></same_default>
    <relevance><![CDATA[1]]></relevance>
    <question_theme_name><![CDATA[longfreetext]]></question_theme_name>
    <modulename/>
    <same_script><![CDATA[0]]></same_script>
   </row>
   <row>
    <qid><![CDATA[7911]]></qid>
    <parent_qid><![CDATA[7833]]></parent_qid>
    <sid><![CDATA[436789]]></sid>
    <gid><![CDATA[264]]></gid>
    <type><![CDATA[T]]></type>
    <title><![CDATA[B2]]></title>
    <other><![CDATA[N]]></other>
    <mandatory><![CDATA[N]]></mandatory>
    <encrypted><![CDATA[N]]></encrypted>
    <question_order><![CDATA[1]]></question_order>
    <scale_id><![CDATA[0]]></scale_id>
    <same_default><![CDATA[0]]></same_default>
    <relevance><![CDATA[1]]></relevance>
    <question_theme_name><![CDATA[longfreetext]]></question_theme_name>
    <modulename/>
    <same_script><![CDATA[0]]></same_script>
   </row>
   <row>
    <qid><![CDATA[7912]]></qid>
    <parent_qid><![CDATA[7833]]></parent_qid>
    <sid><![CDATA[436789]]></sid>
    <gid><![CDATA[264]]></gid>
    <type><![CDATA[T]]></type>
    <title><![CDATA[B3]]></title>
    <other><![CDATA[N]]></other>
    <mandatory><![CDATA[N]]></mandatory>
    <encrypted><![CDATA[N]]></encrypted>
    <question_order><![CDATA[2]]></question_order>
    <scale_id><![CDATA[0]]></scale_id>
    <same_default><![CDATA[0]]></same_default>
    <relevance><![CDATA[1]]></relevance>
    <question_theme_name><![CDATA[longfreetext]]></question_theme_name>
    <modulename/>
    <same_script><![CDATA[0]]></same_script>
   </row>
   <row>
    <qid><![CDATA[7913]]></qid>
    <parent_qid><![CDATA[7833]]></parent_qid>
    <sid><![CDATA[436789]]></sid>
    <gid><![CDATA[264]]></gid>
    <type><![CDATA[T]]></type>
    <title><![CDATA[B4]]></title>
    <other><![CDATA[N]]></other>
    <mandatory><![CDATA[N]]></mandatory>
    <encrypted><![CDATA[N]]></encrypted>
    <question_order><![CDATA[3]]></question_order>
    <scale_id><![CDATA[0]]></scale_id>
    <same_default><![CDATA[0]]></same_default>
    <relevance/>
    <question_theme_name><![CDATA[longfreetext]]></question_theme_name>
    <modulename/>
    <same_script><![CDATA[0]]></same_script>
   </row>
   <row>
    <qid><![CDATA[7914]]></qid>
    <parent_qid><![CDATA[7836]]></parent_qid>
    <sid><![CDATA[436789]]></sid>
    <gid><![CDATA[267]]></gid>
    <type><![CDATA[T]]></type>
    <title><![CDATA[1]]></title>
    <other><![CDATA[N]]></other>
    <mandatory><![CDATA[N]]></mandatory>
    <encrypted><![CDATA[N]]></encrypted>
    <question_order><![CDATA[0]]></question_order>
    <scale_id><![CDATA[0]]></scale_id>
    <same_default><![CDATA[0]]></same_default>
    <relevance><![CDATA[1]]></relevance>
    <question_theme_name><![CDATA[longfreetext]]></question_theme_name>
    <modulename/>
    <same_script><![CDATA[0]]></same_script>
   </row>
   <row>
    <qid><![CDATA[7915]]></qid>
    <parent_qid><![CDATA[7836]]></parent_qid>
    <sid><![CDATA[436789]]></sid>
    <gid><![CDATA[267]]></gid>
    <type><![CDATA[T]]></type>
    <title><![CDATA[2]]></title>
    <other><![CDATA[N]]></other>
    <mandatory><![CDATA[N]]></mandatory>
    <encrypted><![CDATA[N]]></encrypted>
    <question_order><![CDATA[1]]></question_order>
    <scale_id><![CDATA[0]]></scale_id>
    <same_default><![CDATA[0]]></same_default>
    <relevance><![CDATA[(!(is_empty(AdjustDomains_1.NAOK)))]]></relevance>
    <question_theme_name><![CDATA[longfreetext]]></question_theme_name>
    <modulename/>
    <same_script><![CDATA[0]]></same_script>
   </row>
   <row>
    <qid><![CDATA[7916]]></qid>
    <parent_qid><![CDATA[7836]]></parent_qid>
    <sid><![CDATA[436789]]></sid>
    <gid><![CDATA[267]]></gid>
    <type><![CDATA[T]]></type>
    <title><![CDATA[3]]></title>
    <other><![CDATA[N]]></other>
    <mandatory><![CDATA[N]]></mandatory>
    <encrypted><![CDATA[N]]></encrypted>
    <question_order><![CDATA[2]]></question_order>
    <scale_id><![CDATA[0]]></scale_id>
    <same_default><![CDATA[0]]></same_default>
    <relevance><![CDATA[(!(is_empty(AdjustDomains_2.NAOK)))]]></relevance>
    <question_theme_name><![CDATA[longfreetext]]></question_theme_name>
    <modulename/>
    <same_script><![CDATA[0]]></same_script>
   </row>
   <row>
    <qid><![CDATA[7917]]></qid>
    <parent_qid><![CDATA[7836]]></parent_qid>
    <sid><![CDATA[436789]]></sid>
    <gid><![CDATA[267]]></gid>
    <type><![CDATA[T]]></type>
    <title><![CDATA[4]]></title>
    <other><![CDATA[N]]></other>
    <mandatory><![CDATA[N]]></mandatory>
    <encrypted><![CDATA[N]]></encrypted>
    <question_order><![CDATA[3]]></question_order>
    <scale_id><![CDATA[0]]></scale_id>
    <same_default><![CDATA[0]]></same_default>
    <relevance><![CDATA[(!(is_empty(AdjustDomains_3.NAOK)))]]></relevance>
    <question_theme_name><![CDATA[longfreetext]]></question_theme_name>
    <modulename/>
    <same_script><![CDATA[0]]></same_script>
   </row>
   <row>
    <qid><![CDATA[7918]]></qid>
    <parent_qid><![CDATA[7836]]></parent_qid>
    <sid><![CDATA[436789]]></sid>
    <gid><![CDATA[267]]></gid>
    <type><![CDATA[T]]></type>
    <title><![CDATA[5]]></title>
    <other><![CDATA[N]]></other>
    <mandatory><![CDATA[N]]></mandatory>
    <encrypted><![CDATA[N]]></encrypted>
    <question_order><![CDATA[4]]></question_order>
    <scale_id><![CDATA[0]]></scale_id>
    <same_default><![CDATA[0]]></same_default>
    <relevance><![CDATA[(!(is_empty(AdjustDomains_4.NAOK)))]]></relevance>
    <question_theme_name><![CDATA[longfreetext]]></question_theme_name>
    <modulename/>
    <same_script><![CDATA[0]]></same_script>
   </row>
   <row>
    <qid><![CDATA[7919]]></qid>
    <parent_qid><![CDATA[7837]]></parent_qid>
    <sid><![CDATA[436789]]></sid>
    <gid><![CDATA[268]]></gid>
    <type><![CDATA[T]]></type>
    <title><![CDATA[SQ001]]></title>
    <other><![CDATA[N]]></other>
    <mandatory><![CDATA[N]]></mandatory>
    <encrypted><![CDATA[N]]></encrypted>
    <question_order><![CDATA[0]]></question_order>
    <scale_id><![CDATA[0]]></scale_id>
    <same_default><![CDATA[0]]></same_default>
    <relevance><![CDATA[1]]></relevance>
    <question_theme_name><![CDATA[longfreetext]]></question_theme_name>
    <modulename/>
    <same_script><![CDATA[0]]></same_script>
   </row>
   <row>
    <qid><![CDATA[7920]]></qid>
    <parent_qid><![CDATA[7837]]></parent_qid>
    <sid><![CDATA[436789]]></sid>
    <gid><![CDATA[268]]></gid>
    <type><![CDATA[T]]></type>
    <title><![CDATA[SQ002]]></title>
    <other><![CDATA[N]]></other>
    <mandatory><![CDATA[N]]></mandatory>
    <encrypted><![CDATA[N]]></encrypted>
    <question_order><![CDATA[1]]></question_order>
    <scale_id><![CDATA[0]]></scale_id>
    <same_default><![CDATA[0]]></same_default>
    <relevance/>
    <question_theme_name><![CDATA[longfreetext]]></question_theme_name>
    <modulename/>
    <same_script><![CDATA[0]]></same_script>
   </row>
   <row>
    <qid><![CDATA[7921]]></qid>
    <parent_qid><![CDATA[7837]]></parent_qid>
    <sid><![CDATA[436789]]></sid>
    <gid><![CDATA[268]]></gid>
    <type><![CDATA[T]]></type>
    <title><![CDATA[SQ003]]></title>
    <other><![CDATA[N]]></other>
    <mandatory><![CDATA[N]]></mandatory>
    <encrypted><![CDATA[N]]></encrypted>
    <question_order><![CDATA[2]]></question_order>
    <scale_id><![CDATA[0]]></scale_id>
    <same_default><![CDATA[0]]></same_default>
    <relevance/>
    <question_theme_name><![CDATA[longfreetext]]></question_theme_name>
    <modulename/>
    <same_script><![CDATA[0]]></same_script>
   </row>
   <row>
    <qid><![CDATA[7922]]></qid>
    <parent_qid><![CDATA[7837]]></parent_qid>
    <sid><![CDATA[436789]]></sid>
    <gid><![CDATA[268]]></gid>
    <type><![CDATA[T]]></type>
    <title><![CDATA[SQ006]]></title>
    <other><![CDATA[N]]></other>
    <mandatory><![CDATA[N]]></mandatory>
    <encrypted><![CDATA[N]]></encrypted>
    <question_order><![CDATA[5]]></question_order>
    <scale_id><![CDATA[0]]></scale_id>
    <same_default><![CDATA[0]]></same_default>
    <relevance/>
    <question_theme_name><![CDATA[longfreetext]]></question_theme_name>
    <modulename/>
    <same_script><![CDATA[0]]></same_script>
   </row>
   <row>
    <qid><![CDATA[7923]]></qid>
    <parent_qid><![CDATA[7837]]></parent_qid>
    <sid><![CDATA[436789]]></sid>
    <gid><![CDATA[268]]></gid>
    <type><![CDATA[T]]></type>
    <title><![CDATA[SQ004]]></title>
    <other><![CDATA[N]]></other>
    <mandatory><![CDATA[N]]></mandatory>
    <encrypted><![CDATA[N]]></encrypted>
    <question_order><![CDATA[3]]></question_order>
    <scale_id><![CDATA[0]]></scale_id>
    <same_default><![CDATA[0]]></same_default>
    <relevance/>
    <question_theme_name><![CDATA[longfreetext]]></question_theme_name>
    <modulename/>
    <same_script><![CDATA[0]]></same_script>
   </row>
   <row>
    <qid><![CDATA[7924]]></qid>
    <parent_qid><![CDATA[7837]]></parent_qid>
    <sid><![CDATA[436789]]></sid>
    <gid><![CDATA[268]]></gid>
    <type><![CDATA[T]]></type>
    <title><![CDATA[SQ005]]></title>
    <other><![CDATA[N]]></other>
    <mandatory><![CDATA[N]]></mandatory>
    <encrypted><![CDATA[N]]></encrypted>
    <question_order><![CDATA[4]]></question_order>
    <scale_id><![CDATA[0]]></scale_id>
    <same_default><![CDATA[0]]></same_default>
    <relevance/>
    <question_theme_name><![CDATA[longfreetext]]></question_theme_name>
    <modulename/>
    <same_script><![CDATA[0]]></same_script>
   </row>
   <row>
    <qid><![CDATA[7925]]></qid>
    <parent_qid><![CDATA[7837]]></parent_qid>
    <sid><![CDATA[436789]]></sid>
    <gid><![CDATA[268]]></gid>
    <type><![CDATA[T]]></type>
    <title><![CDATA[SQ007]]></title>
    <other><![CDATA[N]]></other>
    <mandatory><![CDATA[N]]></mandatory>
    <encrypted><![CDATA[N]]></encrypted>
    <question_order><![CDATA[6]]></question_order>
    <scale_id><![CDATA[0]]></scale_id>
    <same_default><![CDATA[0]]></same_default>
    <relevance/>
    <question_theme_name><![CDATA[longfreetext]]></question_theme_name>
    <modulename/>
    <same_script><![CDATA[0]]></same_script>
   </row>
   <row>
    <qid><![CDATA[7926]]></qid>
    <parent_qid><![CDATA[7837]]></parent_qid>
    <sid><![CDATA[436789]]></sid>
    <gid><![CDATA[268]]></gid>
    <type><![CDATA[T]]></type>
    <title><![CDATA[SQ008]]></title>
    <other><![CDATA[N]]></other>
    <mandatory><![CDATA[N]]></mandatory>
    <encrypted><![CDATA[N]]></encrypted>
    <question_order><![CDATA[7]]></question_order>
    <scale_id><![CDATA[0]]></scale_id>
    <same_default><![CDATA[0]]></same_default>
    <relevance/>
    <question_theme_name><![CDATA[longfreetext]]></question_theme_name>
    <modulename/>
    <same_script><![CDATA[0]]></same_script>
   </row>
   <row>
    <qid><![CDATA[7927]]></qid>
    <parent_qid><![CDATA[7841]]></parent_qid>
    <sid><![CDATA[436789]]></sid>
    <gid><![CDATA[272]]></gid>
    <type><![CDATA[T]]></type>
    <title><![CDATA[SQ001]]></title>
    <other><![CDATA[N]]></other>
    <mandatory><![CDATA[N]]></mandatory>
    <encrypted><![CDATA[N]]></encrypted>
    <question_order><![CDATA[0]]></question_order>
    <scale_id><![CDATA[0]]></scale_id>
    <same_default><![CDATA[0]]></same_default>
    <relevance><![CDATA[1]]></relevance>
    <question_theme_name><![CDATA[longfreetext]]></question_theme_name>
    <modulename/>
    <same_script><![CDATA[0]]></same_script>
   </row>
   <row>
    <qid><![CDATA[7928]]></qid>
    <parent_qid><![CDATA[7841]]></parent_qid>
    <sid><![CDATA[436789]]></sid>
    <gid><![CDATA[272]]></gid>
    <type><![CDATA[T]]></type>
    <title><![CDATA[SQ002]]></title>
    <other><![CDATA[N]]></other>
    <mandatory><![CDATA[N]]></mandatory>
    <encrypted><![CDATA[N]]></encrypted>
    <question_order><![CDATA[1]]></question_order>
    <scale_id><![CDATA[0]]></scale_id>
    <same_default><![CDATA[0]]></same_default>
    <relevance/>
    <question_theme_name><![CDATA[longfreetext]]></question_theme_name>
    <modulename/>
    <same_script><![CDATA[0]]></same_script>
   </row>
   <row>
    <qid><![CDATA[7929]]></qid>
    <parent_qid><![CDATA[7841]]></parent_qid>
    <sid><![CDATA[436789]]></sid>
    <gid><![CDATA[272]]></gid>
    <type><![CDATA[T]]></type>
    <title><![CDATA[SQ003]]></title>
    <other><![CDATA[N]]></other>
    <mandatory><![CDATA[N]]></mandatory>
    <encrypted><![CDATA[N]]></encrypted>
    <question_order><![CDATA[2]]></question_order>
    <scale_id><![CDATA[0]]></scale_id>
    <same_default><![CDATA[0]]></same_default>
    <relevance/>
    <question_theme_name><![CDATA[longfreetext]]></question_theme_name>
    <modulename/>
    <same_script><![CDATA[0]]></same_script>
   </row>
   <row>
    <qid><![CDATA[7930]]></qid>
    <parent_qid><![CDATA[7842]]></parent_qid>
    <sid><![CDATA[436789]]></sid>
    <gid><![CDATA[273]]></gid>
    <type><![CDATA[T]]></type>
    <title><![CDATA[SQ001]]></title>
    <other><![CDATA[N]]></other>
    <mandatory><![CDATA[N]]></mandatory>
    <encrypted><![CDATA[N]]></encrypted>
    <question_order><![CDATA[0]]></question_order>
    <scale_id><![CDATA[0]]></scale_id>
    <same_default><![CDATA[0]]></same_default>
    <relevance><![CDATA[1]]></relevance>
    <question_theme_name><![CDATA[longfreetext]]></question_theme_name>
    <modulename/>
    <same_script><![CDATA[0]]></same_script>
   </row>
   <row>
    <qid><![CDATA[7931]]></qid>
    <parent_qid><![CDATA[7842]]></parent_qid>
    <sid><![CDATA[436789]]></sid>
    <gid><![CDATA[273]]></gid>
    <type><![CDATA[T]]></type>
    <title><![CDATA[SQ002]]></title>
    <other><![CDATA[N]]></other>
    <mandatory><![CDATA[N]]></mandatory>
    <encrypted><![CDATA[N]]></encrypted>
    <question_order><![CDATA[1]]></question_order>
    <scale_id><![CDATA[0]]></scale_id>
    <same_default><![CDATA[0]]></same_default>
    <relevance/>
    <question_theme_name><![CDATA[longfreetext]]></question_theme_name>
    <modulename/>
    <same_script><![CDATA[0]]></same_script>
   </row>
   <row>
    <qid><![CDATA[7932]]></qid>
    <parent_qid><![CDATA[7842]]></parent_qid>
    <sid><![CDATA[436789]]></sid>
    <gid><![CDATA[273]]></gid>
    <type><![CDATA[T]]></type>
    <title><![CDATA[SQ003]]></title>
    <other><![CDATA[N]]></other>
    <mandatory><![CDATA[N]]></mandatory>
    <encrypted><![CDATA[N]]></encrypted>
    <question_order><![CDATA[2]]></question_order>
    <scale_id><![CDATA[0]]></scale_id>
    <same_default><![CDATA[0]]></same_default>
    <relevance/>
    <question_theme_name><![CDATA[longfreetext]]></question_theme_name>
    <modulename/>
    <same_script><![CDATA[0]]></same_script>
   </row>
   <row>
    <qid><![CDATA[7933]]></qid>
    <parent_qid><![CDATA[7842]]></parent_qid>
    <sid><![CDATA[436789]]></sid>
    <gid><![CDATA[273]]></gid>
    <type><![CDATA[T]]></type>
    <title><![CDATA[SQ004]]></title>
    <other><![CDATA[N]]></other>
    <mandatory><![CDATA[N]]></mandatory>
    <encrypted><![CDATA[N]]></encrypted>
    <question_order><![CDATA[3]]></question_order>
    <scale_id><![CDATA[0]]></scale_id>
    <same_default><![CDATA[0]]></same_default>
    <relevance/>
    <question_theme_name><![CDATA[longfreetext]]></question_theme_name>
    <modulename/>
    <same_script><![CDATA[0]]></same_script>
   </row>
   <row>
    <qid><![CDATA[7934]]></qid>
    <parent_qid><![CDATA[7842]]></parent_qid>
    <sid><![CDATA[436789]]></sid>
    <gid><![CDATA[273]]></gid>
    <type><![CDATA[T]]></type>
    <title><![CDATA[SQ005]]></title>
    <other><![CDATA[N]]></other>
    <mandatory><![CDATA[N]]></mandatory>
    <encrypted><![CDATA[N]]></encrypted>
    <question_order><![CDATA[4]]></question_order>
    <scale_id><![CDATA[0]]></scale_id>
    <same_default><![CDATA[0]]></same_default>
    <relevance/>
    <question_theme_name><![CDATA[longfreetext]]></question_theme_name>
    <modulename/>
    <same_script><![CDATA[0]]></same_script>
   </row>
   <row>
    <qid><![CDATA[7935]]></qid>
    <parent_qid><![CDATA[7842]]></parent_qid>
    <sid><![CDATA[436789]]></sid>
    <gid><![CDATA[273]]></gid>
    <type><![CDATA[T]]></type>
    <title><![CDATA[SQ006]]></title>
    <other><![CDATA[N]]></other>
    <mandatory><![CDATA[N]]></mandatory>
    <encrypted><![CDATA[N]]></encrypted>
    <question_order><![CDATA[5]]></question_order>
    <scale_id><![CDATA[0]]></scale_id>
    <same_default><![CDATA[0]]></same_default>
    <relevance/>
    <question_theme_name><![CDATA[longfreetext]]></question_theme_name>
    <modulename/>
    <same_script><![CDATA[0]]></same_script>
   </row>
   <row>
    <qid><![CDATA[7936]]></qid>
    <parent_qid><![CDATA[7842]]></parent_qid>
    <sid><![CDATA[436789]]></sid>
    <gid><![CDATA[273]]></gid>
    <type><![CDATA[T]]></type>
    <title><![CDATA[SQ007]]></title>
    <other><![CDATA[N]]></other>
    <mandatory><![CDATA[N]]></mandatory>
    <encrypted><![CDATA[N]]></encrypted>
    <question_order><![CDATA[6]]></question_order>
    <scale_id><![CDATA[0]]></scale_id>
    <same_default><![CDATA[0]]></same_default>
    <relevance/>
    <question_theme_name><![CDATA[longfreetext]]></question_theme_name>
    <modulename/>
    <same_script><![CDATA[0]]></same_script>
   </row>
   <row>
    <qid><![CDATA[7937]]></qid>
    <parent_qid><![CDATA[7842]]></parent_qid>
    <sid><![CDATA[436789]]></sid>
    <gid><![CDATA[273]]></gid>
    <type><![CDATA[T]]></type>
    <title><![CDATA[SQ008]]></title>
    <other><![CDATA[N]]></other>
    <mandatory><![CDATA[N]]></mandatory>
    <encrypted><![CDATA[N]]></encrypted>
    <question_order><![CDATA[7]]></question_order>
    <scale_id><![CDATA[0]]></scale_id>
    <same_default><![CDATA[0]]></same_default>
    <relevance/>
    <question_theme_name><![CDATA[longfreetext]]></question_theme_name>
    <modulename/>
    <same_script><![CDATA[0]]></same_script>
   </row>
   <row>
    <qid><![CDATA[7938]]></qid>
    <parent_qid><![CDATA[7843]]></parent_qid>
    <sid><![CDATA[436789]]></sid>
    <gid><![CDATA[261]]></gid>
    <type><![CDATA[T]]></type>
    <title><![CDATA[SQ001]]></title>
    <other><![CDATA[N]]></other>
    <mandatory><![CDATA[N]]></mandatory>
    <encrypted><![CDATA[N]]></encrypted>
    <question_order><![CDATA[0]]></question_order>
    <scale_id><![CDATA[0]]></scale_id>
    <same_default><![CDATA[0]]></same_default>
    <relevance><![CDATA[1]]></relevance>
    <question_theme_name><![CDATA[longfreetext]]></question_theme_name>
    <modulename/>
    <same_script><![CDATA[0]]></same_script>
   </row>
   <row>
    <qid><![CDATA[7939]]></qid>
    <parent_qid><![CDATA[7843]]></parent_qid>
    <sid><![CDATA[436789]]></sid>
    <gid><![CDATA[261]]></gid>
    <type><![CDATA[T]]></type>
    <title><![CDATA[SQ002]]></title>
    <other><![CDATA[N]]></other>
    <mandatory><![CDATA[N]]></mandatory>
    <encrypted><![CDATA[N]]></encrypted>
    <question_order><![CDATA[1]]></question_order>
    <scale_id><![CDATA[0]]></scale_id>
    <same_default><![CDATA[0]]></same_default>
    <relevance/>
    <question_theme_name><![CDATA[longfreetext]]></question_theme_name>
    <modulename/>
    <same_script><![CDATA[0]]></same_script>
   </row>
   <row>
    <qid><![CDATA[7940]]></qid>
    <parent_qid><![CDATA[7844]]></parent_qid>
    <sid><![CDATA[436789]]></sid>
    <gid><![CDATA[261]]></gid>
    <type><![CDATA[T]]></type>
    <title><![CDATA[SQ001]]></title>
    <other><![CDATA[N]]></other>
    <mandatory><![CDATA[N]]></mandatory>
    <encrypted><![CDATA[N]]></encrypted>
    <question_order><![CDATA[0]]></question_order>
    <scale_id><![CDATA[0]]></scale_id>
    <same_default><![CDATA[0]]></same_default>
    <relevance><![CDATA[1]]></relevance>
    <question_theme_name><![CDATA[longfreetext]]></question_theme_name>
    <modulename/>
    <same_script><![CDATA[0]]></same_script>
   </row>
   <row>
    <qid><![CDATA[7943]]></qid>
    <parent_qid><![CDATA[7845]]></parent_qid>
    <sid><![CDATA[436789]]></sid>
    <gid><![CDATA[261]]></gid>
    <type><![CDATA[T]]></type>
    <title><![CDATA[SQ001]]></title>
    <other><![CDATA[N]]></other>
    <mandatory><![CDATA[N]]></mandatory>
    <encrypted><![CDATA[N]]></encrypted>
    <question_order><![CDATA[0]]></question_order>
    <scale_id><![CDATA[0]]></scale_id>
    <same_default><![CDATA[0]]></same_default>
    <relevance><![CDATA[1]]></relevance>
    <question_theme_name><![CDATA[longfreetext]]></question_theme_name>
    <modulename/>
    <same_script><![CDATA[0]]></same_script>
   </row>
   <row>
    <qid><![CDATA[7944]]></qid>
    <parent_qid><![CDATA[7847]]></parent_qid>
    <sid><![CDATA[436789]]></sid>
    <gid><![CDATA[261]]></gid>
    <type><![CDATA[T]]></type>
    <title><![CDATA[SQ001]]></title>
    <other><![CDATA[N]]></other>
    <mandatory><![CDATA[N]]></mandatory>
    <encrypted><![CDATA[N]]></encrypted>
    <question_order><![CDATA[0]]></question_order>
    <scale_id><![CDATA[0]]></scale_id>
    <same_default><![CDATA[0]]></same_default>
    <relevance><![CDATA[1]]></relevance>
    <question_theme_name><![CDATA[longfreetext]]></question_theme_name>
    <modulename/>
    <same_script><![CDATA[0]]></same_script>
   </row>
   <row>
    <qid><![CDATA[7945]]></qid>
    <parent_qid><![CDATA[7848]]></parent_qid>
    <sid><![CDATA[436789]]></sid>
    <gid><![CDATA[261]]></gid>
    <type><![CDATA[T]]></type>
    <title><![CDATA[SQ001]]></title>
    <other><![CDATA[N]]></other>
    <mandatory><![CDATA[N]]></mandatory>
    <encrypted><![CDATA[N]]></encrypted>
    <question_order><![CDATA[0]]></question_order>
    <scale_id><![CDATA[0]]></scale_id>
    <same_default><![CDATA[0]]></same_default>
    <relevance><![CDATA[1]]></relevance>
    <question_theme_name><![CDATA[longfreetext]]></question_theme_name>
    <same_script><![CDATA[0]]></same_script>
   </row>
   <row>
    <qid><![CDATA[7946]]></qid>
    <parent_qid><![CDATA[7849]]></parent_qid>
    <sid><![CDATA[436789]]></sid>
    <gid><![CDATA[261]]></gid>
    <type><![CDATA[T]]></type>
    <title><![CDATA[SQ001]]></title>
    <other><![CDATA[N]]></other>
    <mandatory><![CDATA[N]]></mandatory>
    <encrypted><![CDATA[N]]></encrypted>
    <question_order><![CDATA[0]]></question_order>
    <scale_id><![CDATA[0]]></scale_id>
    <same_default><![CDATA[0]]></same_default>
    <relevance><![CDATA[1]]></relevance>
    <question_theme_name><![CDATA[longfreetext]]></question_theme_name>
    <modulename/>
    <same_script><![CDATA[0]]></same_script>
   </row>
   <row>
    <qid><![CDATA[7947]]></qid>
    <parent_qid><![CDATA[7849]]></parent_qid>
    <sid><![CDATA[436789]]></sid>
    <gid><![CDATA[261]]></gid>
    <type><![CDATA[T]]></type>
    <title><![CDATA[SQ002]]></title>
    <other><![CDATA[N]]></other>
    <mandatory><![CDATA[N]]></mandatory>
    <encrypted><![CDATA[N]]></encrypted>
    <question_order><![CDATA[1]]></question_order>
    <scale_id><![CDATA[0]]></scale_id>
    <same_default><![CDATA[0]]></same_default>
    <relevance/>
    <question_theme_name><![CDATA[longfreetext]]></question_theme_name>
    <modulename/>
    <same_script><![CDATA[0]]></same_script>
   </row>
   <row>
    <qid><![CDATA[7948]]></qid>
    <parent_qid><![CDATA[7850]]></parent_qid>
    <sid><![CDATA[436789]]></sid>
    <gid><![CDATA[261]]></gid>
    <type><![CDATA[T]]></type>
    <title><![CDATA[SQ001]]></title>
    <other><![CDATA[N]]></other>
    <mandatory><![CDATA[N]]></mandatory>
    <encrypted><![CDATA[N]]></encrypted>
    <question_order><![CDATA[0]]></question_order>
    <scale_id><![CDATA[0]]></scale_id>
    <same_default><![CDATA[0]]></same_default>
    <relevance><![CDATA[1]]></relevance>
    <question_theme_name><![CDATA[longfreetext]]></question_theme_name>
    <modulename/>
    <same_script><![CDATA[0]]></same_script>
   </row>
   <row>
    <qid><![CDATA[7951]]></qid>
    <parent_qid><![CDATA[7851]]></parent_qid>
    <sid><![CDATA[436789]]></sid>
    <gid><![CDATA[261]]></gid>
    <type><![CDATA[T]]></type>
    <title><![CDATA[SQ001]]></title>
    <other><![CDATA[N]]></other>
    <mandatory><![CDATA[N]]></mandatory>
    <encrypted><![CDATA[N]]></encrypted>
    <question_order><![CDATA[0]]></question_order>
    <scale_id><![CDATA[0]]></scale_id>
    <same_default><![CDATA[0]]></same_default>
    <relevance><![CDATA[1]]></relevance>
    <question_theme_name><![CDATA[longfreetext]]></question_theme_name>
    <same_script><![CDATA[0]]></same_script>
   </row>
   <row>
    <qid><![CDATA[7952]]></qid>
    <parent_qid><![CDATA[7852]]></parent_qid>
    <sid><![CDATA[436789]]></sid>
    <gid><![CDATA[261]]></gid>
    <type><![CDATA[T]]></type>
    <title><![CDATA[SQ001]]></title>
    <other><![CDATA[N]]></other>
    <mandatory><![CDATA[N]]></mandatory>
    <encrypted><![CDATA[N]]></encrypted>
    <question_order><![CDATA[0]]></question_order>
    <scale_id><![CDATA[0]]></scale_id>
    <same_default><![CDATA[0]]></same_default>
    <relevance><![CDATA[1]]></relevance>
    <question_theme_name><![CDATA[longfreetext]]></question_theme_name>
    <modulename/>
    <same_script><![CDATA[0]]></same_script>
   </row>
   <row>
    <qid><![CDATA[7953]]></qid>
    <parent_qid><![CDATA[7852]]></parent_qid>
    <sid><![CDATA[436789]]></sid>
    <gid><![CDATA[261]]></gid>
    <type><![CDATA[T]]></type>
    <title><![CDATA[SQ002]]></title>
    <other><![CDATA[N]]></other>
    <mandatory><![CDATA[N]]></mandatory>
    <encrypted><![CDATA[N]]></encrypted>
    <question_order><![CDATA[1]]></question_order>
    <scale_id><![CDATA[0]]></scale_id>
    <same_default><![CDATA[0]]></same_default>
    <relevance/>
    <question_theme_name><![CDATA[longfreetext]]></question_theme_name>
    <modulename/>
    <same_script><![CDATA[0]]></same_script>
   </row>
   <row>
    <qid><![CDATA[7955]]></qid>
    <parent_qid><![CDATA[7853]]></parent_qid>
    <sid><![CDATA[436789]]></sid>
    <gid><![CDATA[261]]></gid>
    <type><![CDATA[T]]></type>
    <title><![CDATA[SQ001]]></title>
    <other><![CDATA[N]]></other>
    <mandatory><![CDATA[N]]></mandatory>
    <encrypted><![CDATA[N]]></encrypted>
    <question_order><![CDATA[0]]></question_order>
    <scale_id><![CDATA[0]]></scale_id>
    <same_default><![CDATA[0]]></same_default>
    <relevance><![CDATA[1]]></relevance>
    <question_theme_name><![CDATA[longfreetext]]></question_theme_name>
    <modulename/>
    <same_script><![CDATA[0]]></same_script>
   </row>
   <row>
    <qid><![CDATA[7957]]></qid>
    <parent_qid><![CDATA[7854]]></parent_qid>
    <sid><![CDATA[436789]]></sid>
    <gid><![CDATA[261]]></gid>
    <type><![CDATA[T]]></type>
    <title><![CDATA[SQ001]]></title>
    <other><![CDATA[N]]></other>
    <mandatory><![CDATA[N]]></mandatory>
    <encrypted><![CDATA[N]]></encrypted>
    <question_order><![CDATA[0]]></question_order>
    <scale_id><![CDATA[0]]></scale_id>
    <same_default><![CDATA[0]]></same_default>
    <relevance><![CDATA[1]]></relevance>
    <question_theme_name><![CDATA[longfreetext]]></question_theme_name>
    <same_script><![CDATA[0]]></same_script>
   </row>
   <row>
    <qid><![CDATA[7958]]></qid>
    <parent_qid><![CDATA[7855]]></parent_qid>
    <sid><![CDATA[436789]]></sid>
    <gid><![CDATA[261]]></gid>
    <type><![CDATA[T]]></type>
    <title><![CDATA[SQ002]]></title>
    <other><![CDATA[N]]></other>
    <mandatory><![CDATA[N]]></mandatory>
    <encrypted><![CDATA[N]]></encrypted>
    <question_order><![CDATA[1]]></question_order>
    <scale_id><![CDATA[0]]></scale_id>
    <same_default><![CDATA[0]]></same_default>
    <relevance/>
    <question_theme_name><![CDATA[longfreetext]]></question_theme_name>
    <modulename/>
    <same_script><![CDATA[0]]></same_script>
   </row>
   <row>
    <qid><![CDATA[7959]]></qid>
    <parent_qid><![CDATA[7855]]></parent_qid>
    <sid><![CDATA[436789]]></sid>
    <gid><![CDATA[261]]></gid>
    <type><![CDATA[T]]></type>
    <title><![CDATA[SQ001]]></title>
    <other><![CDATA[N]]></other>
    <mandatory><![CDATA[N]]></mandatory>
    <encrypted><![CDATA[N]]></encrypted>
    <question_order><![CDATA[0]]></question_order>
    <scale_id><![CDATA[0]]></scale_id>
    <same_default><![CDATA[0]]></same_default>
    <relevance><![CDATA[1]]></relevance>
    <question_theme_name><![CDATA[longfreetext]]></question_theme_name>
    <modulename/>
    <same_script><![CDATA[0]]></same_script>
   </row>
   <row>
    <qid><![CDATA[7961]]></qid>
    <parent_qid><![CDATA[7856]]></parent_qid>
    <sid><![CDATA[436789]]></sid>
    <gid><![CDATA[261]]></gid>
    <type><![CDATA[T]]></type>
    <title><![CDATA[SQ001]]></title>
    <other><![CDATA[N]]></other>
    <mandatory><![CDATA[N]]></mandatory>
    <encrypted><![CDATA[N]]></encrypted>
    <question_order><![CDATA[0]]></question_order>
    <scale_id><![CDATA[0]]></scale_id>
    <same_default><![CDATA[0]]></same_default>
    <relevance><![CDATA[1]]></relevance>
    <question_theme_name><![CDATA[longfreetext]]></question_theme_name>
    <modulename/>
    <same_script><![CDATA[0]]></same_script>
   </row>
   <row>
    <qid><![CDATA[8023]]></qid>
    <parent_qid><![CDATA[7897]]></parent_qid>
    <sid><![CDATA[436789]]></sid>
    <gid><![CDATA[276]]></gid>
    <type><![CDATA[T]]></type>
    <title><![CDATA[SQ001]]></title>
    <other><![CDATA[N]]></other>
    <mandatory><![CDATA[N]]></mandatory>
    <encrypted><![CDATA[N]]></encrypted>
    <question_order><![CDATA[0]]></question_order>
    <scale_id><![CDATA[0]]></scale_id>
    <same_default><![CDATA[0]]></same_default>
    <relevance><![CDATA[1]]></relevance>
    <question_theme_name><![CDATA[longfreetext]]></question_theme_name>
    <modulename/>
    <same_script><![CDATA[0]]></same_script>
   </row>
   <row>
    <qid><![CDATA[8024]]></qid>
    <parent_qid><![CDATA[7898]]></parent_qid>
    <sid><![CDATA[436789]]></sid>
    <gid><![CDATA[276]]></gid>
    <type><![CDATA[T]]></type>
    <title><![CDATA[SQ001]]></title>
    <other><![CDATA[N]]></other>
    <mandatory><![CDATA[N]]></mandatory>
    <encrypted><![CDATA[N]]></encrypted>
    <question_order><![CDATA[0]]></question_order>
    <scale_id><![CDATA[0]]></scale_id>
    <same_default><![CDATA[0]]></same_default>
    <relevance><![CDATA[1]]></relevance>
    <question_theme_name><![CDATA[longfreetext]]></question_theme_name>
    <modulename/>
    <same_script><![CDATA[0]]></same_script>
   </row>
   <row>
    <qid><![CDATA[8025]]></qid>
    <parent_qid><![CDATA[7892]]></parent_qid>
    <sid><![CDATA[436789]]></sid>
    <gid><![CDATA[276]]></gid>
    <type><![CDATA[T]]></type>
    <title><![CDATA[SQ001]]></title>
    <other><![CDATA[N]]></other>
    <mandatory><![CDATA[N]]></mandatory>
    <encrypted><![CDATA[N]]></encrypted>
    <question_order><![CDATA[0]]></question_order>
    <scale_id><![CDATA[0]]></scale_id>
    <same_default><![CDATA[0]]></same_default>
    <relevance><![CDATA[1]]></relevance>
    <question_theme_name><![CDATA[longfreetext]]></question_theme_name>
    <modulename/>
    <same_script><![CDATA[0]]></same_script>
   </row>
   <row>
    <qid><![CDATA[8026]]></qid>
    <parent_qid><![CDATA[7891]]></parent_qid>
    <sid><![CDATA[436789]]></sid>
    <gid><![CDATA[276]]></gid>
    <type><![CDATA[T]]></type>
    <title><![CDATA[SQ001]]></title>
    <other><![CDATA[N]]></other>
    <mandatory><![CDATA[N]]></mandatory>
    <encrypted><![CDATA[N]]></encrypted>
    <question_order><![CDATA[0]]></question_order>
    <scale_id><![CDATA[0]]></scale_id>
    <same_default><![CDATA[0]]></same_default>
    <relevance><![CDATA[1]]></relevance>
    <question_theme_name><![CDATA[longfreetext]]></question_theme_name>
    <modulename/>
    <same_script><![CDATA[0]]></same_script>
   </row>
   <row>
    <qid><![CDATA[8027]]></qid>
    <parent_qid><![CDATA[7890]]></parent_qid>
    <sid><![CDATA[436789]]></sid>
    <gid><![CDATA[276]]></gid>
    <type><![CDATA[T]]></type>
    <title><![CDATA[SQ001]]></title>
    <other><![CDATA[N]]></other>
    <mandatory><![CDATA[N]]></mandatory>
    <encrypted><![CDATA[N]]></encrypted>
    <question_order><![CDATA[0]]></question_order>
    <scale_id><![CDATA[0]]></scale_id>
    <same_default><![CDATA[0]]></same_default>
    <relevance><![CDATA[1]]></relevance>
    <question_theme_name><![CDATA[longfreetext]]></question_theme_name>
    <modulename/>
    <same_script><![CDATA[0]]></same_script>
   </row>
   <row>
    <qid><![CDATA[8028]]></qid>
    <parent_qid><![CDATA[7893]]></parent_qid>
    <sid><![CDATA[436789]]></sid>
    <gid><![CDATA[276]]></gid>
    <type><![CDATA[T]]></type>
    <title><![CDATA[SQ001]]></title>
    <other><![CDATA[N]]></other>
    <mandatory><![CDATA[N]]></mandatory>
    <encrypted><![CDATA[N]]></encrypted>
    <question_order><![CDATA[0]]></question_order>
    <scale_id><![CDATA[0]]></scale_id>
    <same_default><![CDATA[0]]></same_default>
    <relevance><![CDATA[1]]></relevance>
    <question_theme_name><![CDATA[longfreetext]]></question_theme_name>
    <modulename/>
    <same_script><![CDATA[0]]></same_script>
   </row>
   <row>
    <qid><![CDATA[8035]]></qid>
    <parent_qid><![CDATA[7895]]></parent_qid>
    <sid><![CDATA[436789]]></sid>
    <gid><![CDATA[276]]></gid>
    <type><![CDATA[T]]></type>
    <title><![CDATA[SQ001]]></title>
    <other><![CDATA[N]]></other>
    <mandatory><![CDATA[N]]></mandatory>
    <encrypted><![CDATA[N]]></encrypted>
    <question_order><![CDATA[0]]></question_order>
    <scale_id><![CDATA[0]]></scale_id>
    <same_default><![CDATA[0]]></same_default>
    <relevance><![CDATA[1]]></relevance>
    <question_theme_name><![CDATA[longfreetext]]></question_theme_name>
    <modulename/>
    <same_script><![CDATA[0]]></same_script>
   </row>
   <row>
    <qid><![CDATA[8036]]></qid>
    <parent_qid><![CDATA[7896]]></parent_qid>
    <sid><![CDATA[436789]]></sid>
    <gid><![CDATA[276]]></gid>
    <type><![CDATA[T]]></type>
    <title><![CDATA[SQ001]]></title>
    <other><![CDATA[N]]></other>
    <mandatory><![CDATA[N]]></mandatory>
    <encrypted><![CDATA[N]]></encrypted>
    <question_order><![CDATA[0]]></question_order>
    <scale_id><![CDATA[0]]></scale_id>
    <same_default><![CDATA[0]]></same_default>
    <relevance><![CDATA[1]]></relevance>
    <question_theme_name><![CDATA[longfreetext]]></question_theme_name>
    <modulename/>
    <same_script><![CDATA[0]]></same_script>
   </row>
   <row>
    <qid><![CDATA[8037]]></qid>
    <parent_qid><![CDATA[7894]]></parent_qid>
    <sid><![CDATA[436789]]></sid>
    <gid><![CDATA[276]]></gid>
    <type><![CDATA[T]]></type>
    <title><![CDATA[SQ001]]></title>
    <other><![CDATA[N]]></other>
    <mandatory><![CDATA[N]]></mandatory>
    <encrypted><![CDATA[N]]></encrypted>
    <question_order><![CDATA[0]]></question_order>
    <scale_id><![CDATA[0]]></scale_id>
    <same_default><![CDATA[0]]></same_default>
    <relevance><![CDATA[1]]></relevance>
    <question_theme_name><![CDATA[longfreetext]]></question_theme_name>
    <modulename/>
    <same_script><![CDATA[0]]></same_script>
   </row>
   <row>
    <qid><![CDATA[8038]]></qid>
    <parent_qid><![CDATA[7897]]></parent_qid>
    <sid><![CDATA[436789]]></sid>
    <gid><![CDATA[276]]></gid>
    <type><![CDATA[T]]></type>
    <title><![CDATA[SQ002]]></title>
    <other><![CDATA[N]]></other>
    <mandatory><![CDATA[N]]></mandatory>
    <encrypted><![CDATA[N]]></encrypted>
    <question_order><![CDATA[1]]></question_order>
    <scale_id><![CDATA[0]]></scale_id>
    <same_default><![CDATA[0]]></same_default>
    <relevance/>
    <question_theme_name><![CDATA[longfreetext]]></question_theme_name>
    <modulename/>
    <same_script><![CDATA[0]]></same_script>
   </row>
   <row>
    <qid><![CDATA[8040]]></qid>
    <parent_qid><![CDATA[7894]]></parent_qid>
    <sid><![CDATA[436789]]></sid>
    <gid><![CDATA[276]]></gid>
    <type><![CDATA[T]]></type>
    <title><![CDATA[SQ002]]></title>
    <other><![CDATA[N]]></other>
    <mandatory><![CDATA[N]]></mandatory>
    <encrypted><![CDATA[N]]></encrypted>
    <question_order><![CDATA[1]]></question_order>
    <scale_id><![CDATA[0]]></scale_id>
    <same_default><![CDATA[0]]></same_default>
    <relevance/>
    <question_theme_name><![CDATA[longfreetext]]></question_theme_name>
    <modulename/>
    <same_script><![CDATA[0]]></same_script>
   </row>
   <row>
    <qid><![CDATA[8043]]></qid>
    <parent_qid><![CDATA[7891]]></parent_qid>
    <sid><![CDATA[436789]]></sid>
    <gid><![CDATA[276]]></gid>
    <type><![CDATA[T]]></type>
    <title><![CDATA[SQ002]]></title>
    <other><![CDATA[N]]></other>
    <mandatory><![CDATA[N]]></mandatory>
    <encrypted><![CDATA[N]]></encrypted>
    <question_order><![CDATA[1]]></question_order>
    <scale_id><![CDATA[0]]></scale_id>
    <same_default><![CDATA[0]]></same_default>
    <relevance/>
    <question_theme_name><![CDATA[longfreetext]]></question_theme_name>
    <modulename/>
    <same_script><![CDATA[0]]></same_script>
   </row>
   <row>
    <qid><![CDATA[8069]]></qid>
    <parent_qid><![CDATA[8055]]></parent_qid>
    <sid><![CDATA[436789]]></sid>
    <gid><![CDATA[277]]></gid>
    <type><![CDATA[T]]></type>
    <title><![CDATA[SQ001]]></title>
    <other><![CDATA[N]]></other>
    <mandatory><![CDATA[N]]></mandatory>
    <encrypted><![CDATA[N]]></encrypted>
    <question_order><![CDATA[0]]></question_order>
    <scale_id><![CDATA[0]]></scale_id>
    <same_default><![CDATA[0]]></same_default>
    <relevance><![CDATA[1]]></relevance>
    <question_theme_name><![CDATA[longfreetext]]></question_theme_name>
    <modulename/>
    <same_script><![CDATA[0]]></same_script>
   </row>
   <row>
    <qid><![CDATA[8070]]></qid>
    <parent_qid><![CDATA[8068]]></parent_qid>
    <sid><![CDATA[436789]]></sid>
    <gid><![CDATA[277]]></gid>
    <type><![CDATA[T]]></type>
    <title><![CDATA[SQ001]]></title>
    <other><![CDATA[N]]></other>
    <mandatory><![CDATA[N]]></mandatory>
    <encrypted><![CDATA[N]]></encrypted>
    <question_order><![CDATA[0]]></question_order>
    <scale_id><![CDATA[0]]></scale_id>
    <same_default><![CDATA[0]]></same_default>
    <relevance><![CDATA[1]]></relevance>
    <question_theme_name><![CDATA[longfreetext]]></question_theme_name>
    <modulename/>
    <same_script><![CDATA[0]]></same_script>
   </row>
   <row>
    <qid><![CDATA[8071]]></qid>
    <parent_qid><![CDATA[8067]]></parent_qid>
    <sid><![CDATA[436789]]></sid>
    <gid><![CDATA[277]]></gid>
    <type><![CDATA[T]]></type>
    <title><![CDATA[SQ001]]></title>
    <other><![CDATA[N]]></other>
    <mandatory><![CDATA[N]]></mandatory>
    <encrypted><![CDATA[N]]></encrypted>
    <question_order><![CDATA[0]]></question_order>
    <scale_id><![CDATA[0]]></scale_id>
    <same_default><![CDATA[0]]></same_default>
    <relevance><![CDATA[1]]></relevance>
    <question_theme_name><![CDATA[longfreetext]]></question_theme_name>
    <modulename/>
    <same_script><![CDATA[0]]></same_script>
   </row>
   <row>
    <qid><![CDATA[8072]]></qid>
    <parent_qid><![CDATA[8066]]></parent_qid>
    <sid><![CDATA[436789]]></sid>
    <gid><![CDATA[277]]></gid>
    <type><![CDATA[T]]></type>
    <title><![CDATA[SQ001]]></title>
    <other><![CDATA[N]]></other>
    <mandatory><![CDATA[N]]></mandatory>
    <encrypted><![CDATA[N]]></encrypted>
    <question_order><![CDATA[0]]></question_order>
    <scale_id><![CDATA[0]]></scale_id>
    <same_default><![CDATA[0]]></same_default>
    <relevance><![CDATA[1]]></relevance>
    <question_theme_name><![CDATA[longfreetext]]></question_theme_name>
    <same_script><![CDATA[0]]></same_script>
   </row>
   <row>
    <qid><![CDATA[8073]]></qid>
    <parent_qid><![CDATA[8065]]></parent_qid>
    <sid><![CDATA[436789]]></sid>
    <gid><![CDATA[277]]></gid>
    <type><![CDATA[T]]></type>
    <title><![CDATA[SQ001]]></title>
    <other><![CDATA[N]]></other>
    <mandatory><![CDATA[N]]></mandatory>
    <encrypted><![CDATA[N]]></encrypted>
    <question_order><![CDATA[0]]></question_order>
    <scale_id><![CDATA[0]]></scale_id>
    <same_default><![CDATA[0]]></same_default>
    <relevance><![CDATA[1]]></relevance>
    <question_theme_name><![CDATA[longfreetext]]></question_theme_name>
    <modulename/>
    <same_script><![CDATA[0]]></same_script>
   </row>
   <row>
    <qid><![CDATA[8074]]></qid>
    <parent_qid><![CDATA[8064]]></parent_qid>
    <sid><![CDATA[436789]]></sid>
    <gid><![CDATA[277]]></gid>
    <type><![CDATA[T]]></type>
    <title><![CDATA[SQ001]]></title>
    <other><![CDATA[N]]></other>
    <mandatory><![CDATA[N]]></mandatory>
    <encrypted><![CDATA[N]]></encrypted>
    <question_order><![CDATA[0]]></question_order>
    <scale_id><![CDATA[0]]></scale_id>
    <same_default><![CDATA[0]]></same_default>
    <relevance><![CDATA[1]]></relevance>
    <question_theme_name><![CDATA[longfreetext]]></question_theme_name>
    <modulename/>
    <same_script><![CDATA[0]]></same_script>
   </row>
   <row>
    <qid><![CDATA[8075]]></qid>
    <parent_qid><![CDATA[8063]]></parent_qid>
    <sid><![CDATA[436789]]></sid>
    <gid><![CDATA[277]]></gid>
    <type><![CDATA[T]]></type>
    <title><![CDATA[SQ001]]></title>
    <other><![CDATA[N]]></other>
    <mandatory><![CDATA[N]]></mandatory>
    <encrypted><![CDATA[N]]></encrypted>
    <question_order><![CDATA[0]]></question_order>
    <scale_id><![CDATA[0]]></scale_id>
    <same_default><![CDATA[0]]></same_default>
    <relevance><![CDATA[1]]></relevance>
    <question_theme_name><![CDATA[longfreetext]]></question_theme_name>
    <same_script><![CDATA[0]]></same_script>
   </row>
   <row>
    <qid><![CDATA[8076]]></qid>
    <parent_qid><![CDATA[8062]]></parent_qid>
    <sid><![CDATA[436789]]></sid>
    <gid><![CDATA[277]]></gid>
    <type><![CDATA[T]]></type>
    <title><![CDATA[SQ001]]></title>
    <other><![CDATA[N]]></other>
    <mandatory><![CDATA[N]]></mandatory>
    <encrypted><![CDATA[N]]></encrypted>
    <question_order><![CDATA[0]]></question_order>
    <scale_id><![CDATA[0]]></scale_id>
    <same_default><![CDATA[0]]></same_default>
    <relevance><![CDATA[1]]></relevance>
    <question_theme_name><![CDATA[longfreetext]]></question_theme_name>
    <modulename/>
    <same_script><![CDATA[0]]></same_script>
   </row>
   <row>
    <qid><![CDATA[8077]]></qid>
    <parent_qid><![CDATA[8061]]></parent_qid>
    <sid><![CDATA[436789]]></sid>
    <gid><![CDATA[277]]></gid>
    <type><![CDATA[T]]></type>
    <title><![CDATA[SQ001]]></title>
    <other><![CDATA[N]]></other>
    <mandatory><![CDATA[N]]></mandatory>
    <encrypted><![CDATA[N]]></encrypted>
    <question_order><![CDATA[0]]></question_order>
    <scale_id><![CDATA[0]]></scale_id>
    <same_default><![CDATA[0]]></same_default>
    <relevance><![CDATA[1]]></relevance>
    <question_theme_name><![CDATA[longfreetext]]></question_theme_name>
    <modulename/>
    <same_script><![CDATA[0]]></same_script>
   </row>
   <row>
    <qid><![CDATA[8078]]></qid>
    <parent_qid><![CDATA[8060]]></parent_qid>
    <sid><![CDATA[436789]]></sid>
    <gid><![CDATA[277]]></gid>
    <type><![CDATA[T]]></type>
    <title><![CDATA[SQ001]]></title>
    <other><![CDATA[N]]></other>
    <mandatory><![CDATA[N]]></mandatory>
    <encrypted><![CDATA[N]]></encrypted>
    <question_order><![CDATA[0]]></question_order>
    <scale_id><![CDATA[0]]></scale_id>
    <same_default><![CDATA[0]]></same_default>
    <relevance><![CDATA[1]]></relevance>
    <question_theme_name><![CDATA[longfreetext]]></question_theme_name>
    <same_script><![CDATA[0]]></same_script>
   </row>
   <row>
    <qid><![CDATA[8079]]></qid>
    <parent_qid><![CDATA[8057]]></parent_qid>
    <sid><![CDATA[436789]]></sid>
    <gid><![CDATA[277]]></gid>
    <type><![CDATA[T]]></type>
    <title><![CDATA[SQ001]]></title>
    <other><![CDATA[N]]></other>
    <mandatory><![CDATA[N]]></mandatory>
    <encrypted><![CDATA[N]]></encrypted>
    <question_order><![CDATA[0]]></question_order>
    <scale_id><![CDATA[0]]></scale_id>
    <same_default><![CDATA[0]]></same_default>
    <relevance><![CDATA[1]]></relevance>
    <question_theme_name><![CDATA[longfreetext]]></question_theme_name>
    <modulename/>
    <same_script><![CDATA[0]]></same_script>
   </row>
   <row>
    <qid><![CDATA[8080]]></qid>
    <parent_qid><![CDATA[8054]]></parent_qid>
    <sid><![CDATA[436789]]></sid>
    <gid><![CDATA[277]]></gid>
    <type><![CDATA[T]]></type>
    <title><![CDATA[SQ001]]></title>
    <other><![CDATA[N]]></other>
    <mandatory><![CDATA[N]]></mandatory>
    <encrypted><![CDATA[N]]></encrypted>
    <question_order><![CDATA[0]]></question_order>
    <scale_id><![CDATA[0]]></scale_id>
    <same_default><![CDATA[0]]></same_default>
    <relevance><![CDATA[1]]></relevance>
    <question_theme_name><![CDATA[longfreetext]]></question_theme_name>
    <modulename/>
    <same_script><![CDATA[0]]></same_script>
   </row>
   <row>
    <qid><![CDATA[8081]]></qid>
    <parent_qid><![CDATA[8059]]></parent_qid>
    <sid><![CDATA[436789]]></sid>
    <gid><![CDATA[277]]></gid>
    <type><![CDATA[T]]></type>
    <title><![CDATA[SQ001]]></title>
    <other><![CDATA[N]]></other>
    <mandatory><![CDATA[N]]></mandatory>
    <encrypted><![CDATA[N]]></encrypted>
    <question_order><![CDATA[0]]></question_order>
    <scale_id><![CDATA[0]]></scale_id>
    <same_default><![CDATA[0]]></same_default>
    <relevance><![CDATA[1]]></relevance>
    <question_theme_name><![CDATA[longfreetext]]></question_theme_name>
    <modulename/>
    <same_script><![CDATA[0]]></same_script>
   </row>
   <row>
    <qid><![CDATA[8082]]></qid>
    <parent_qid><![CDATA[8058]]></parent_qid>
    <sid><![CDATA[436789]]></sid>
    <gid><![CDATA[277]]></gid>
    <type><![CDATA[T]]></type>
    <title><![CDATA[SQ001]]></title>
    <other><![CDATA[N]]></other>
    <mandatory><![CDATA[N]]></mandatory>
    <encrypted><![CDATA[N]]></encrypted>
    <question_order><![CDATA[0]]></question_order>
    <scale_id><![CDATA[0]]></scale_id>
    <same_default><![CDATA[0]]></same_default>
    <relevance><![CDATA[1]]></relevance>
    <question_theme_name><![CDATA[longfreetext]]></question_theme_name>
    <modulename/>
    <same_script><![CDATA[0]]></same_script>
   </row>
   <row>
    <qid><![CDATA[8083]]></qid>
    <parent_qid><![CDATA[8056]]></parent_qid>
    <sid><![CDATA[436789]]></sid>
    <gid><![CDATA[277]]></gid>
    <type><![CDATA[T]]></type>
    <title><![CDATA[SQ001]]></title>
    <other><![CDATA[N]]></other>
    <mandatory><![CDATA[N]]></mandatory>
    <encrypted><![CDATA[N]]></encrypted>
    <question_order><![CDATA[0]]></question_order>
    <scale_id><![CDATA[0]]></scale_id>
    <same_default><![CDATA[0]]></same_default>
    <relevance><![CDATA[1]]></relevance>
    <question_theme_name><![CDATA[longfreetext]]></question_theme_name>
    <modulename/>
    <same_script><![CDATA[0]]></same_script>
   </row>
   <row>
    <qid><![CDATA[8084]]></qid>
    <parent_qid><![CDATA[8061]]></parent_qid>
    <sid><![CDATA[436789]]></sid>
    <gid><![CDATA[277]]></gid>
    <type><![CDATA[T]]></type>
    <title><![CDATA[SQ002]]></title>
    <other><![CDATA[N]]></other>
    <mandatory><![CDATA[N]]></mandatory>
    <encrypted><![CDATA[N]]></encrypted>
    <question_order><![CDATA[1]]></question_order>
    <scale_id><![CDATA[0]]></scale_id>
    <same_default><![CDATA[0]]></same_default>
    <relevance/>
    <question_theme_name><![CDATA[longfreetext]]></question_theme_name>
    <modulename/>
    <same_script><![CDATA[0]]></same_script>
   </row>
   <row>
    <qid><![CDATA[8085]]></qid>
    <parent_qid><![CDATA[8064]]></parent_qid>
    <sid><![CDATA[436789]]></sid>
    <gid><![CDATA[277]]></gid>
    <type><![CDATA[T]]></type>
    <title><![CDATA[SQ002]]></title>
    <other><![CDATA[N]]></other>
    <mandatory><![CDATA[N]]></mandatory>
    <encrypted><![CDATA[N]]></encrypted>
    <question_order><![CDATA[1]]></question_order>
    <scale_id><![CDATA[0]]></scale_id>
    <same_default><![CDATA[0]]></same_default>
    <relevance/>
    <question_theme_name><![CDATA[longfreetext]]></question_theme_name>
    <modulename/>
    <same_script><![CDATA[0]]></same_script>
   </row>
   <row>
    <qid><![CDATA[8086]]></qid>
    <parent_qid><![CDATA[8058]]></parent_qid>
    <sid><![CDATA[436789]]></sid>
    <gid><![CDATA[277]]></gid>
    <type><![CDATA[T]]></type>
    <title><![CDATA[SQ002]]></title>
    <other><![CDATA[N]]></other>
    <mandatory><![CDATA[N]]></mandatory>
    <encrypted><![CDATA[N]]></encrypted>
    <question_order><![CDATA[1]]></question_order>
    <scale_id><![CDATA[0]]></scale_id>
    <same_default><![CDATA[0]]></same_default>
    <relevance/>
    <question_theme_name><![CDATA[longfreetext]]></question_theme_name>
    <modulename/>
    <same_script><![CDATA[0]]></same_script>
   </row>
   <row>
    <qid><![CDATA[8087]]></qid>
    <parent_qid><![CDATA[8067]]></parent_qid>
    <sid><![CDATA[436789]]></sid>
    <gid><![CDATA[277]]></gid>
    <type><![CDATA[T]]></type>
    <title><![CDATA[SQ002]]></title>
    <other><![CDATA[N]]></other>
    <mandatory><![CDATA[N]]></mandatory>
    <encrypted><![CDATA[N]]></encrypted>
    <question_order><![CDATA[1]]></question_order>
    <scale_id><![CDATA[0]]></scale_id>
    <same_default><![CDATA[0]]></same_default>
    <relevance/>
    <question_theme_name><![CDATA[longfreetext]]></question_theme_name>
    <modulename/>
    <same_script><![CDATA[0]]></same_script>
   </row>
   <row>
    <qid><![CDATA[8088]]></qid>
    <parent_qid><![CDATA[8055]]></parent_qid>
    <sid><![CDATA[436789]]></sid>
    <gid><![CDATA[277]]></gid>
    <type><![CDATA[T]]></type>
    <title><![CDATA[SQ002]]></title>
    <other><![CDATA[N]]></other>
    <mandatory><![CDATA[N]]></mandatory>
    <encrypted><![CDATA[N]]></encrypted>
    <question_order><![CDATA[1]]></question_order>
    <scale_id><![CDATA[0]]></scale_id>
    <same_default><![CDATA[0]]></same_default>
    <relevance/>
    <question_theme_name><![CDATA[longfreetext]]></question_theme_name>
    <modulename/>
    <same_script><![CDATA[0]]></same_script>
   </row>
  </rows>
 </subquestions>
 <question_l10ns>
  <fields>
   <fieldname>id</fieldname>
   <fieldname>qid</fieldname>
   <fieldname>question</fieldname>
   <fieldname>help</fieldname>
   <fieldname>script</fieldname>
   <fieldname>language</fieldname>
  </fields>
  <rows>
   <row>
    <id><![CDATA[22878]]></id>
    <qid><![CDATA[7829]]></qid>
    <question><![CDATA[<u><span style="font-size:18px;">What is your particular interest in this topic?</span></u>]]></question>
    <help/>
    <script/>
    <language><![CDATA[en]]></language>
   </row>
   <row>
    <id><![CDATA[22879]]></id>
    <qid><![CDATA[7830]]></qid>
    <question><![CDATA[<p style="text-align: justify;"><u><span style="font-size:18px;">How should the success of the intervention be measured? Which factor needs to be assessed concerning this phenomenon?</span></u></p>
]]></question>
    <help/>
    <script/>
    <language><![CDATA[en]]></language>
   </row>
   <row>
    <id><![CDATA[22880]]></id>
    <qid><![CDATA[7831]]></qid>
    <question><![CDATA[<p style="text-align: justify;"><strong>Question 5</strong></p>
<pin following="" section="" the="">
<p style="text-align: justify;">Potential topics for this survey are divided into different domains. This division is based on a previously conducted literature study and on the expert opinion of a scientific advisory board. The domains are listed below:</p>

<ol>
	<li style="text-align: justify;" value="NaN">... <em>(Fill in name domain 1)</em></li>
	<li style="text-align: justify;" value="NaN">... <em>(Fill in name domain 2)</em></li>
	<li style="text-align: justify;" value="NaN">... <em>(Fill in name domain 3)</em></li>
</ol>

<p style="text-align: justify;">We will ask you to suggest topics that you believe should be prioritised within these domains on the following pages.</p>

<p style="text-align: justify;"><em>The topics do not necessarily have to relate only to Switzerland. For each sector, the global context can also be considered.</em></p>
</pin>]]></question>
    <help/>
    <script/>
    <language><![CDATA[en]]></language>
   </row>
   <row>
    <id><![CDATA[22881]]></id>
    <qid><![CDATA[7832]]></qid>
    <question><![CDATA[<p><span style="font-size:16px;"><strong><u>Question 2 – Which of the following options would you consider most appropriate for describing your profession? </u></strong></span></p>

<p><span style="font-size:12px;"><em>Please choose the answer that best describes your situation in your main profession.</em></span></p>
<script type="text/javascript" charset="utf-8">

	$(document).ready(function() {
		$( '.row' ).css({
		'padding-top': '0px',
			});
			
	$( 'row' ).css({
		'padding-top': '0px',
			});
			
	$( 'row' ).css({
		'padding-top': '0px',
			});
			
	$( 'boilerplate' ).css({
		'margin': '0px',
'padding': '0px'
			});

	$( 'questionvalidcontainer' ).css({
		'margin-bottom': '0px',
'padding': '0px'
			});

	$( 'question-container' ).css({
		'margin-bottom': '0px',
'padding': '0px'
			});
	});</script>]]></question>
    <help/>
    <script/>
    <language><![CDATA[en]]></language>
   </row>
   <row>
    <id><![CDATA[22882]]></id>
    <qid><![CDATA[7833]]></qid>
    <question><![CDATA[<p><u><strong>Question 3 – At what level do you fulfil the majority of your activities?</strong></u><br /> </p>

<p><em><span lang="DE" style="font-size:11.0pt;line-height:
107%;font-family:&quot;Calibri&quot;,sans-serif;mso-ascii-theme-font:minor-latin;
mso-fareast-font-family:Calibri;mso-fareast-theme-font:minor-latin;mso-hansi-theme-font:
minor-latin;mso-bidi-font-family:&quot;Times New Roman&quot;;color:gray;mso-ansi-language:
DE;mso-fareast-language:EN-US;mso-bidi-language:AR-SA">Multiple answers possible</span></em></p>
]]></question>
    <help/>
    <script/>
    <language><![CDATA[en]]></language>
   </row>
   <row>
    <id><![CDATA[22883]]></id>
    <qid><![CDATA[7834]]></qid>
    <question><![CDATA[<p><span style="font-size:16px;"><u><strong>Question 4 – How many years have you been working in the field of … <em>(fill in field of study)</em>?</strong></u></span></p>

<p><span style="font-size:14px;"><em>If you do not consider yourself as active in this field of study, then please fill in “0”.</em></span></p>
]]></question>
    <help/>
    <script/>
    <language><![CDATA[en]]></language>
   </row>
   <row>
    <id><![CDATA[22884]]></id>
    <qid><![CDATA[7835]]></qid>
    <question><![CDATA[<p><strong><u>Question 1 - Which position do you hold within your organisation?</u></strong></p>

<p><span lang="FR" style="font-size:11.0pt;line-height:
107%;font-family:&quot;Times New Roman&quot;,serif;mso-fareast-font-family:Calibri;
mso-fareast-theme-font:minor-latin;mso-bidi-theme-font:minor-bidi;color:gray;
mso-themecolor:text1;mso-themetint:127;mso-ansi-language:FR;mso-fareast-language:
EN-US;mso-bidi-language:AR-SA">Please choose the answer that best describes your situation in your main profession.</span></p>
]]></question>
    <help/>
    <script/>
    <language><![CDATA[en]]></language>
   </row>
   <row>
    <id><![CDATA[22885]]></id>
    <qid><![CDATA[7836]]></qid>
    <question><![CDATA[<p style="text-align: justify;"><u><span style="font-size:16px;"><strong>Question 6 –</strong><strong>We have asked you to propose topics within the three pre-set domains “… <em>(fill in name of domain 1)</em>”, “… <em>(fill in name of domain 2)</em>” and “… <em>(fill in name of domain 3)</em>”. Did you miss certain domains in the … <em>(fill in field opf study)</em> context?</strong></span></u></p>

<p style="text-align: justify;"><span style="font-size:14px;">You can suggest your own domain(s) below in the "Other domain” field.</span></p>

<p style="text-align: justify;"><span style="font-size:14px;">If you did not miss a domain, then just click on “next”.</span></p>

<p style="text-align: justify;"><em><span style="font-size:14px;">Multiple answers possible – maximum 5</span></em></p>
]]></question>
    <help/>
    <script/>
    <language><![CDATA[en]]></language>
   </row>
   <row>
    <id><![CDATA[22886]]></id>
    <qid><![CDATA[7837]]></qid>
    <question><![CDATA[<p><u><span style="font-size:16px;"><strong>Question 8 – Please indicate which criteria you believe are most important for assessing the importance of potential review topics in the field of … (fill in field of study).</strong></span></u></p>

<p><span style="font-size:14px;"><em>Please first select the checkbox “Other” before proposing your own criterion (maximum three own proposed criteria)</em></span></p>

<p><span style="font-size:14px;"><em>You can hoover over a criterion to read its definition.</em></span></p>
<script type="text/javascript" charset="utf-8">

	$(document).ready(function() {
 
		$('#question'+{2496}+' .comment-container:eq(0) *').remove(); // First input
		$('#question'+{2496}+' .comment-container:eq(1) *').remove(); // Second input
        $('#question'+{2496}+' .comment-container:eq(2) *').remove(); // Third input
 
	});
</script>]]></question>
    <help/>
    <script/>
    <language><![CDATA[en]]></language>
   </row>
   <row>
    <id><![CDATA[22887]]></id>
    <qid><![CDATA[7838]]></qid>
    <question><![CDATA[<u><b>Question 12 – Do you have any additional comments?</b></u>]]></question>
    <help/>
    <script/>
    <language><![CDATA[en]]></language>
   </row>
   <row>
    <id><![CDATA[22888]]></id>
    <qid><![CDATA[7839]]></qid>
    <question><![CDATA[<p style="text-align: justify;"><strong>You are almost finished!</strong></p>

<p style="text-align: justify;">In the following section we will ask you about your experience with systematic reviews. You do not need any knowledge or experience with systematic reviews in order to finish this survey.</p>

<p style="text-align: justify;">The purpose of systematic reviews is to search, select and evaluate the best available research results for a particular topic – most often this is research about the effects of interventions or measures on the population or specific groups. In order to do so, the results of several studies are synthesized together.</p>
]]></question>
    <help/>
    <script/>
    <language><![CDATA[en]]></language>
   </row>
   <row>
    <id><![CDATA[22889]]></id>
    <qid><![CDATA[7840]]></qid>
    <question><![CDATA[<p><strong><u>Question 9 – Have you ever been involved in systematic reviews?</u></strong></p>

<p><span lang="FR" style="font-size:11.0pt;line-height:
107%;font-family:&quot;Times New Roman&quot;,serif;mso-fareast-font-family:Calibri;
mso-fareast-theme-font:minor-latin;mso-bidi-theme-font:minor-bidi;color:gray;
mso-themecolor:text1;mso-themetint:127;mso-ansi-language:FR;mso-fareast-language:
EN-US;mso-bidi-language:AR-SA">Multiple answers possible</span></p>
]]></question>
    <help/>
    <script/>
    <language><![CDATA[en]]></language>
   </row>
   <row>
    <id><![CDATA[22890]]></id>
    <qid><![CDATA[7841]]></qid>
    <question><![CDATA[<p><b><u>Question 10 – To what extent do you agree to the following statements?</u></b></p>
]]></question>
    <help/>
    <script/>
    <language><![CDATA[en]]></language>
   </row>
   <row>
    <id><![CDATA[22891]]></id>
    <qid><![CDATA[7842]]></qid>
    <question><![CDATA[<p><strong><u>Question 11 - To what extent do you agree with the following statements?</u></strong></p>
]]></question>
    <help/>
    <script/>
    <language><![CDATA[en]]></language>
   </row>
   <row>
    <id><![CDATA[22892]]></id>
    <qid><![CDATA[7843]]></qid>
    <question><![CDATA[<p><u><span style="font-size:18px;">What is your particular interest in this topic?</span></u></p>
]]></question>
    <help/>
    <script/>
    <language><![CDATA[en]]></language>
   </row>
   <row>
    <id><![CDATA[22893]]></id>
    <qid><![CDATA[7844]]></qid>
    <question><![CDATA[<p><u><span style="font-size:18px;">How should the success of the intervention be measured? Which factor needs to be assessed concerning this phenomenon?</span></u></p>
]]></question>
    <help/>
    <script/>
    <language><![CDATA[en]]></language>
   </row>
   <row>
    <id><![CDATA[22894]]></id>
    <qid><![CDATA[7845]]></qid>
    <question><![CDATA[<p style="text-align: justify;"><strong><u>Which potential topics within the domain “… <em>(fill in name of domain 1)</em>” should be considered as a high priority? Please do not hesitate to propose multiple topics.</u></strong></p>

<p style="text-align: justify;"><span style="font-size:14px;"><em>Multiple answers possible – Maximum 5 topics</em></span></p>

<p style="text-align: justify;"><span style="font-size:14px;"><em>Please fill in only one topic per row</em></span></p>
]]></question>
    <help/>
    <script/>
    <language><![CDATA[en]]></language>
   </row>
   <row>
    <id><![CDATA[22895]]></id>
    <qid><![CDATA[7846]]></qid>
    <question><![CDATA[<p style="text-align: justify;"><strong><u>Domain 1: … <em>(fill in name of domain)</em></u></strong></p>

<p style="text-align: justify;">Our definition of this domain:</p>

<p style="text-align: justify;">This domain includes … <em>(fill in description of the domain)</em></p>

<p style="text-align: justify;">Key terms in this domain:</p>

<ul>
	<li style="text-align: justify;">… <em>(fill in key terms and/or examples for this domain)</em></li>
	<li style="text-align: justify;">…</li>
	<li style="text-align: justify;">…</li>
	<li style="text-align: justify;">…</li>
	<li style="text-align: justify;">…</li>
</ul>
]]></question>
    <help/>
    <script/>
    <language><![CDATA[en]]></language>
   </row>
   <row>
    <id><![CDATA[22896]]></id>
    <qid><![CDATA[7847]]></qid>
    <question/>
    <help/>
    <script/>
    <language><![CDATA[en]]></language>
   </row>
   <row>
    <id><![CDATA[22897]]></id>
    <qid><![CDATA[7848]]></qid>
    <question/>
    <help/>
    <script/>
    <language><![CDATA[en]]></language>
   </row>
   <row>
    <id><![CDATA[22898]]></id>
    <qid><![CDATA[7849]]></qid>
    <question><![CDATA[<u><span style="font-size:18px;">What is your particular interest in this topic?</span></u>]]></question>
    <help/>
    <script/>
    <language><![CDATA[en]]></language>
   </row>
   <row>
    <id><![CDATA[22899]]></id>
    <qid><![CDATA[7850]]></qid>
    <question><![CDATA[<p><u><span style="font-size:18px;">How should the success of the intervention be measured? Which factor needs to be assessed concerning this phenomenon?</span></u></p>
]]></question>
    <help/>
    <script/>
    <language><![CDATA[en]]></language>
   </row>
   <row>
    <id><![CDATA[22900]]></id>
    <qid><![CDATA[7851]]></qid>
    <question/>
    <help/>
    <script/>
    <language><![CDATA[en]]></language>
   </row>
   <row>
    <id><![CDATA[22901]]></id>
    <qid><![CDATA[7852]]></qid>
    <question><![CDATA[<u><span style="font-size:18px;">What is your particular interest in this topic?</span></u>]]></question>
    <help/>
    <script/>
    <language><![CDATA[en]]></language>
   </row>
   <row>
    <id><![CDATA[22902]]></id>
    <qid><![CDATA[7853]]></qid>
    <question><![CDATA[<p><u><span style="font-size:18px;">How should the success of the intervention be measured? Which factor needs to be assessed concerning this phenomenon?</span></u></p>
]]></question>
    <help/>
    <script/>
    <language><![CDATA[en]]></language>
   </row>
   <row>
    <id><![CDATA[22903]]></id>
    <qid><![CDATA[7854]]></qid>
    <question/>
    <help/>
    <script/>
    <language><![CDATA[en]]></language>
   </row>
   <row>
    <id><![CDATA[22904]]></id>
    <qid><![CDATA[7855]]></qid>
    <question><![CDATA[<u><span style="font-size:18px;">What is your particular interest in this topic?</span></u>]]></question>
    <help/>
    <script/>
    <language><![CDATA[en]]></language>
   </row>
   <row>
    <id><![CDATA[22905]]></id>
    <qid><![CDATA[7856]]></qid>
    <question><![CDATA[<p><u><span style="font-size:18px;">How should the success of the intervention be measured? Which factor needs to be assessed concerning this phenomenon?</span></u></p>
]]></question>
    <help/>
    <script/>
    <language><![CDATA[en]]></language>
   </row>
   <row>
    <id><![CDATA[22938]]></id>
    <qid><![CDATA[7889]]></qid>
    <question><![CDATA[<p style="text-align: justify;"><u><strong>Question 7 – Is there a topic that should be considered as a potential priority, but which you could not classify into the given domains earlier? You can also suggest overlapping topics that fit into more than one domain.</strong></u></p>
]]></question>
    <help/>
    <script/>
    <language><![CDATA[en]]></language>
   </row>
   <row>
    <id><![CDATA[22939]]></id>
    <qid><![CDATA[7890]]></qid>
    <question><![CDATA[<p style="text-align: justify;"><span style="font-size:14px;"><em>Multiple answers possible – Maximum 3 topics</em></span></p>

<p style="text-align: justify;"><span style="font-size:14px;"><em>Please fill in only one topic per row</em></span></p>
]]></question>
    <help/>
    <script/>
    <language><![CDATA[en]]></language>
   </row>
   <row>
    <id><![CDATA[22940]]></id>
    <qid><![CDATA[7891]]></qid>
    <question><![CDATA[<u><span style="font-size:18px;">What is your particular interest in this topic?</span></u>]]></question>
    <help/>
    <script/>
    <language><![CDATA[en]]></language>
   </row>
   <row>
    <id><![CDATA[22941]]></id>
    <qid><![CDATA[7892]]></qid>
    <question><![CDATA[<p style="text-align: justify;"><u><span style="font-size:18px;">How should the success of the intervention be measured? Which factor needs to be assessed concerning this phenomenon?</span></u></p>
]]></question>
    <help/>
    <script/>
    <language><![CDATA[en]]></language>
   </row>
   <row>
    <id><![CDATA[22942]]></id>
    <qid><![CDATA[7893]]></qid>
    <question/>
    <help/>
    <script/>
    <language><![CDATA[en]]></language>
   </row>
   <row>
    <id><![CDATA[22943]]></id>
    <qid><![CDATA[7894]]></qid>
    <question><![CDATA[<p><u><span style="font-size:18px;">What is your particular interest in this topic?</span></u></p>
]]></question>
    <help/>
    <script/>
    <language><![CDATA[en]]></language>
   </row>
   <row>
    <id><![CDATA[22944]]></id>
    <qid><![CDATA[7895]]></qid>
    <question><![CDATA[<p><u><span style="font-size:18px;">How should the success of the intervention be measured? Which factor needs to be assessed concerning this phenomenon?</span></u></p>
]]></question>
    <help/>
    <script/>
    <language><![CDATA[en]]></language>
   </row>
   <row>
    <id><![CDATA[22945]]></id>
    <qid><![CDATA[7896]]></qid>
    <question/>
    <help/>
    <script/>
    <language><![CDATA[en]]></language>
   </row>
   <row>
    <id><![CDATA[22946]]></id>
    <qid><![CDATA[7897]]></qid>
    <question><![CDATA[<u><span style="font-size:18px;">What is your particular interest in this topic?</span></u>]]></question>
    <help/>
    <script/>
    <language><![CDATA[en]]></language>
   </row>
   <row>
    <id><![CDATA[22947]]></id>
    <qid><![CDATA[7898]]></qid>
    <question><![CDATA[<p><u><span style="font-size:18px;">How should the success of the intervention be measured? Which factor needs to be assessed concerning this phenomenon?</span></u></p>
]]></question>
    <help/>
    <script/>
    <language><![CDATA[en]]></language>
   </row>
   <row>
    <id><![CDATA[22954]]></id>
    <qid><![CDATA[7905]]></qid>
    <question><![CDATA[Outcome:]]></question>
    <help/>
    <language><![CDATA[en]]></language>
   </row>
   <row>
    <id><![CDATA[22957]]></id>
    <qid><![CDATA[7908]]></qid>
    <question><![CDATA[<p>What type of intervention /<br> phenomena?</p>]]></question>
    <help/>
    <language><![CDATA[en]]></language>
   </row>
   <row>
    <id><![CDATA[22958]]></id>
    <qid><![CDATA[7909]]></qid>
    <question><![CDATA[<p>For whom? <br>Who is the target group?</p>]]></question>
    <help/>
    <language><![CDATA[en]]></language>
   </row>
   <row>
    <id><![CDATA[22959]]></id>
    <qid><![CDATA[7910]]></qid>
    <question><![CDATA[Local / Regional level]]></question>
    <help/>
    <language><![CDATA[en]]></language>
   </row>
   <row>
    <id><![CDATA[22960]]></id>
    <qid><![CDATA[7911]]></qid>
    <question><![CDATA[National level	]]></question>
    <help/>
    <language><![CDATA[en]]></language>
   </row>
   <row>
    <id><![CDATA[22961]]></id>
    <qid><![CDATA[7912]]></qid>
    <question><![CDATA[International level]]></question>
    <help/>
    <language><![CDATA[en]]></language>
   </row>
   <row>
    <id><![CDATA[22962]]></id>
    <qid><![CDATA[7913]]></qid>
    <question><![CDATA[No answer]]></question>
    <help/>
    <language><![CDATA[en]]></language>
   </row>
   <row>
    <id><![CDATA[22963]]></id>
    <qid><![CDATA[7914]]></qid>
    <question><![CDATA[Other domain:]]></question>
    <help/>
    <language><![CDATA[en]]></language>
   </row>
   <row>
    <id><![CDATA[22964]]></id>
    <qid><![CDATA[7915]]></qid>
    <question><![CDATA[Other domain 2:]]></question>
    <help/>
    <language><![CDATA[en]]></language>
   </row>
   <row>
    <id><![CDATA[22965]]></id>
    <qid><![CDATA[7916]]></qid>
    <question><![CDATA[Other domain 3:]]></question>
    <help/>
    <language><![CDATA[en]]></language>
   </row>
   <row>
    <id><![CDATA[22966]]></id>
    <qid><![CDATA[7917]]></qid>
    <question><![CDATA[Other domain 4:]]></question>
    <help/>
    <language><![CDATA[en]]></language>
   </row>
   <row>
    <id><![CDATA[22967]]></id>
    <qid><![CDATA[7918]]></qid>
    <question><![CDATA[Other domain 5:]]></question>
    <help/>
    <language><![CDATA[en]]></language>
   </row>
   <row>
    <id><![CDATA[22968]]></id>
    <qid><![CDATA[7919]]></qid>
    <question><![CDATA[<a title="The review topic will have a theoretical potential to reduce large portions of the existing disease burden.">Reduction of disease burden</a>]]></question>
    <help/>
    <language><![CDATA[en]]></language>
   </row>
   <row>
    <id><![CDATA[22969]]></id>
    <qid><![CDATA[7920]]></qid>
    <question><![CDATA[<a title="The review topic will likely reduce inequity in the accessibility of health interventions of health interventions">Health equity</a>]]></question>
    <help/>
    <language><![CDATA[en]]></language>
   </row>
   <row>
    <id><![CDATA[22970]]></id>
    <qid><![CDATA[7921]]></qid>
    <question><![CDATA[<a title="Synthesized evidence for the review topic is either not existing, lacking in quality, not up to date, or only applicable to a different context.">Lack of (good quality) evidence</a>]]></question>
    <help/>
    <language><![CDATA[en]]></language>
   </row>
   <row>
    <id><![CDATA[22971]]></id>
    <qid><![CDATA[7922]]></qid>
    <question><![CDATA[Other 1:]]></question>
    <help/>
    <language><![CDATA[en]]></language>
   </row>
   <row>
    <id><![CDATA[22972]]></id>
    <qid><![CDATA[7923]]></qid>
    <question><![CDATA[<a title="The review topic will have a substantial positive effect on public health research and/or practice">Effect on public health if successful</a>]]></question>
    <help/>
    <language><![CDATA[en]]></language>
   </row>
   <row>
    <id><![CDATA[22973]]></id>
    <qid><![CDATA[7924]]></qid>
    <question><![CDATA[<a title="The review topic represents a new or emerging area.">Novelty of the concept</a>]]></question>
    <help/>
    <language><![CDATA[en]]></language>
   </row>
   <row>
    <id><![CDATA[22974]]></id>
    <qid><![CDATA[7925]]></qid>
    <question><![CDATA[Other 2:]]></question>
    <help/>
    <language><![CDATA[en]]></language>
   </row>
   <row>
    <id><![CDATA[22975]]></id>
    <qid><![CDATA[7926]]></qid>
    <question><![CDATA[Other 3:]]></question>
    <help/>
    <language><![CDATA[en]]></language>
   </row>
   <row>
    <id><![CDATA[22976]]></id>
    <qid><![CDATA[7927]]></qid>
    <question><![CDATA[10a. I know what a systematic reviews is.]]></question>
    <help/>
    <language><![CDATA[en]]></language>
   </row>
   <row>
    <id><![CDATA[22977]]></id>
    <qid><![CDATA[7928]]></qid>
    <question><![CDATA[10b. I read the results of systematic reviews for my work.]]></question>
    <help/>
    <language><![CDATA[en]]></language>
   </row>
   <row>
    <id><![CDATA[22978]]></id>
    <qid><![CDATA[7929]]></qid>
    <question><![CDATA[10c. I read the results of systematic reviews from Cochrane for my work.]]></question>
    <help/>
    <language><![CDATA[en]]></language>
   </row>
   <row>
    <id><![CDATA[22979]]></id>
    <qid><![CDATA[7930]]></qid>
    <question><![CDATA[11a. I believe that systematic reviews are important for … <em>(fill in field of study)</em> research.]]></question>
    <help/>
    <language><![CDATA[en]]></language>
   </row>
   <row>
    <id><![CDATA[22980]]></id>
    <qid><![CDATA[7931]]></qid>
    <question><![CDATA[11b. I believe that systematic reviews are important for …<em> (fill in field of study)</em> practice.]]></question>
    <help/>
    <language><![CDATA[en]]></language>
   </row>
   <row>
    <id><![CDATA[22981]]></id>
    <qid><![CDATA[7932]]></qid>
    <question><![CDATA[11c. The results of systematic reviews are helpful for my daily work]]></question>
    <help/>
    <language><![CDATA[en]]></language>
   </row>
   <row>
    <id><![CDATA[22982]]></id>
    <qid><![CDATA[7933]]></qid>
    <question><![CDATA[11d. I know how to find relevant systematic reviews]]></question>
    <help/>
    <language><![CDATA[en]]></language>
   </row>
   <row>
    <id><![CDATA[22983]]></id>
    <qid><![CDATA[7934]]></qid>
    <question><![CDATA[11e. I can interpret the results of systematic reviews]]></question>
    <help/>
    <language><![CDATA[en]]></language>
   </row>
   <row>
    <id><![CDATA[22984]]></id>
    <qid><![CDATA[7935]]></qid>
    <question><![CDATA[11f. I find it difficult to understand the key message of systematic reviews]]></question>
    <help/>
    <language><![CDATA[en]]></language>
   </row>
   <row>
    <id><![CDATA[22985]]></id>
    <qid><![CDATA[7936]]></qid>
    <question><![CDATA[11g. I have doubts about the results of systematic reviews]]></question>
    <help/>
    <language><![CDATA[en]]></language>
   </row>
   <row>
    <id><![CDATA[22986]]></id>
    <qid><![CDATA[7937]]></qid>
    <question><![CDATA[11h. Systematic reviews question the independence in decision-making]]></question>
    <help/>
    <language><![CDATA[en]]></language>
   </row>
   <row>
    <id><![CDATA[22987]]></id>
    <qid><![CDATA[7938]]></qid>
    <question><![CDATA[What type of intervention /<br />phenomena?]]></question>
    <help/>
    <language><![CDATA[en]]></language>
   </row>
   <row>
    <id><![CDATA[22988]]></id>
    <qid><![CDATA[7939]]></qid>
    <question><![CDATA[For whom?<br>Who is the target group?]]></question>
    <help/>
    <language><![CDATA[en]]></language>
   </row>
   <row>
    <id><![CDATA[22989]]></id>
    <qid><![CDATA[7940]]></qid>
    <question><![CDATA[Outcome:]]></question>
    <help/>
    <language><![CDATA[en]]></language>
   </row>
   <row>
    <id><![CDATA[22992]]></id>
    <qid><![CDATA[7943]]></qid>
    <question><![CDATA[<u><strong>Topic 1:</strong></u>]]></question>
    <help/>
    <language><![CDATA[en]]></language>
   </row>
   <row>
    <id><![CDATA[22993]]></id>
    <qid><![CDATA[7944]]></qid>
    <question><![CDATA[<u><strong>Topic 2:</strong></u>]]></question>
    <help/>
    <language><![CDATA[en]]></language>
   </row>
   <row>
    <id><![CDATA[22994]]></id>
    <qid><![CDATA[7945]]></qid>
    <question><![CDATA[<u><strong>Topic 3:</strong></u>]]></question>
    <help/>
    <language><![CDATA[en]]></language>
   </row>
   <row>
    <id><![CDATA[22995]]></id>
    <qid><![CDATA[7946]]></qid>
    <question><![CDATA[What type of intervention /<br />phenomena?]]></question>
    <help/>
    <language><![CDATA[en]]></language>
   </row>
   <row>
    <id><![CDATA[22996]]></id>
    <qid><![CDATA[7947]]></qid>
    <question><![CDATA[For whom?<br>Who is the target group?]]></question>
    <help/>
    <language><![CDATA[en]]></language>
   </row>
   <row>
    <id><![CDATA[22997]]></id>
    <qid><![CDATA[7948]]></qid>
    <question><![CDATA[Outcome:]]></question>
    <help/>
    <language><![CDATA[en]]></language>
   </row>
   <row>
    <id><![CDATA[23000]]></id>
    <qid><![CDATA[7951]]></qid>
    <question><![CDATA[<u><strong>Topic 4:</strong></u>]]></question>
    <help/>
    <language><![CDATA[en]]></language>
   </row>
   <row>
    <id><![CDATA[23001]]></id>
    <qid><![CDATA[7952]]></qid>
    <question><![CDATA[<p>What type of intervention /<br />phenomena?</p>]]></question>
    <help/>
    <language><![CDATA[en]]></language>
   </row>
   <row>
    <id><![CDATA[23002]]></id>
    <qid><![CDATA[7953]]></qid>
    <question><![CDATA[</p>For whom?<br> Who is the target group?</p>]]></question>
    <help/>
    <language><![CDATA[en]]></language>
   </row>
   <row>
    <id><![CDATA[23004]]></id>
    <qid><![CDATA[7955]]></qid>
    <question><![CDATA[Outcome:]]></question>
    <help/>
    <language><![CDATA[en]]></language>
   </row>
   <row>
    <id><![CDATA[23006]]></id>
    <qid><![CDATA[7957]]></qid>
    <question><![CDATA[<u><strong>Topic 5:</strong></u>]]></question>
    <help/>
    <language><![CDATA[en]]></language>
   </row>
   <row>
    <id><![CDATA[23007]]></id>
    <qid><![CDATA[7958]]></qid>
    <question><![CDATA[<p>For whom?<br>Who is the target group?</p>]]></question>
    <help/>
    <language><![CDATA[en]]></language>
   </row>
   <row>
    <id><![CDATA[23008]]></id>
    <qid><![CDATA[7959]]></qid>
    <question><![CDATA[<p>What type of intervention /<br />phenomena?</p>]]></question>
    <help/>
    <language><![CDATA[en]]></language>
   </row>
   <row>
    <id><![CDATA[23010]]></id>
    <qid><![CDATA[7961]]></qid>
    <question><![CDATA[Outcome:]]></question>
    <help/>
    <language><![CDATA[en]]></language>
   </row>
   <row>
    <id><![CDATA[23072]]></id>
    <qid><![CDATA[8023]]></qid>
    <question><![CDATA[What type of intervention /<br />phenomena?]]></question>
    <help/>
    <language><![CDATA[en]]></language>
   </row>
   <row>
    <id><![CDATA[23073]]></id>
    <qid><![CDATA[8024]]></qid>
    <question><![CDATA[Outcome:]]></question>
    <help/>
    <language><![CDATA[en]]></language>
   </row>
   <row>
    <id><![CDATA[23074]]></id>
    <qid><![CDATA[8025]]></qid>
    <question><![CDATA[Outcome:]]></question>
    <help/>
    <language><![CDATA[en]]></language>
   </row>
   <row>
    <id><![CDATA[23075]]></id>
    <qid><![CDATA[8026]]></qid>
    <question><![CDATA[<p>What type of intervention /<br /> phenomena?</p>]]></question>
    <help/>
    <language><![CDATA[en]]></language>
   </row>
   <row>
    <id><![CDATA[23076]]></id>
    <qid><![CDATA[8027]]></qid>
    <question><![CDATA[<u><strong>Topic 1:</strong></u>]]></question>
    <help/>
    <language><![CDATA[en]]></language>
   </row>
   <row>
    <id><![CDATA[23077]]></id>
    <qid><![CDATA[8028]]></qid>
    <question><![CDATA[<u><strong>Topic 2:</strong></u>]]></question>
    <help/>
    <language><![CDATA[en]]></language>
   </row>
   <row>
    <id><![CDATA[23084]]></id>
    <qid><![CDATA[8035]]></qid>
    <question><![CDATA[Outcome:]]></question>
    <help/>
    <language><![CDATA[en]]></language>
   </row>
   <row>
    <id><![CDATA[23085]]></id>
    <qid><![CDATA[8036]]></qid>
    <question><![CDATA[<u><strong>Topic 3:</strong></u>]]></question>
    <help/>
    <language><![CDATA[en]]></language>
   </row>
   <row>
    <id><![CDATA[23086]]></id>
    <qid><![CDATA[8037]]></qid>
    <question><![CDATA[What type of intervention /<br />phenomena?]]></question>
    <help/>
    <language><![CDATA[en]]></language>
   </row>
   <row>
    <id><![CDATA[23087]]></id>
    <qid><![CDATA[8038]]></qid>
    <question><![CDATA[For whom?<br>Who is the target group?]]></question>
    <help/>
    <language><![CDATA[en]]></language>
   </row>
   <row>
    <id><![CDATA[23089]]></id>
    <qid><![CDATA[8040]]></qid>
    <question><![CDATA[For whom?<br>Who is the target group?]]></question>
    <help/>
    <language><![CDATA[en]]></language>
   </row>
   <row>
    <id><![CDATA[23092]]></id>
    <qid><![CDATA[8043]]></qid>
    <question><![CDATA[<p>For whom?<br>Who is the target group?</p>]]></question>
    <help/>
    <language><![CDATA[en]]></language>
   </row>
   <row>
    <id><![CDATA[23114]]></id>
    <qid><![CDATA[8053]]></qid>
    <question><![CDATA[<p style="text-align: justify;"><strong><u>Domain 2: … (fill in name of domain)</u></strong></p>

<p style="text-align: justify;">Our definition of this domain:</p>

<p style="text-align: justify;"><em>This domain includes … (fill in description of the domain)</em></p>

<p style="text-align: justify;">Key terms in this domain:</p>

<ul>
	<li style="text-align: justify;">… (fill in key terms and/or examples for this domain)</li>
	<li style="text-align: justify;">…</li>
	<li style="text-align: justify;">…</li>
	<li style="text-align: justify;">…</li>
	<li style="text-align: justify;">…</li>
</ul>
]]></question>
    <help/>
    <script/>
    <language><![CDATA[en]]></language>
   </row>
   <row>
    <id><![CDATA[23123]]></id>
    <qid><![CDATA[8054]]></qid>
    <question><![CDATA[<p style="text-align: justify;"><strong><u>Which potential topics within the domain “… (fill in name of domain 2)” should be considered as a high priority? Please do not hesitate to propose multiple topics.</u></strong></p>

<p style="text-align: justify;"><span style="font-size:14px;"><em>Multiple answers possible – Maximum 5 topics</em></span></p>

<p style="text-align: justify;"><span style="font-size:14px;"><em>Please fill in only one topic per row</em></span></p>
]]></question>
    <help/>
    <script/>
    <language><![CDATA[en]]></language>
   </row>
   <row>
    <id><![CDATA[23124]]></id>
    <qid><![CDATA[8055]]></qid>
    <question><![CDATA[<u><span style="font-size:18px;">What is your particular interest in this topic?</span></u>]]></question>
    <help/>
    <script/>
    <language><![CDATA[en]]></language>
   </row>
   <row>
    <id><![CDATA[23125]]></id>
    <qid><![CDATA[8056]]></qid>
    <question><![CDATA[<p style="text-align: justify;"><u><span style="font-size:18px;">How should the success of the intervention be measured? Which factor needs to be assessed concerning this phenomenon?</span></u></p>
]]></question>
    <help/>
    <script/>
    <language><![CDATA[en]]></language>
   </row>
   <row>
    <id><![CDATA[23126]]></id>
    <qid><![CDATA[8057]]></qid>
    <question/>
    <help/>
    <script/>
    <language><![CDATA[en]]></language>
   </row>
   <row>
    <id><![CDATA[23127]]></id>
    <qid><![CDATA[8058]]></qid>
    <question><![CDATA[<p><u><span style="font-size:18px;">What is your particular interest in this topic?</span></u></p>
]]></question>
    <help/>
    <script/>
    <language><![CDATA[en]]></language>
   </row>
   <row>
    <id><![CDATA[23128]]></id>
    <qid><![CDATA[8059]]></qid>
    <question><![CDATA[<p><u><span style="font-size:18px;">How should the success of the intervention be measured? Which factor needs to be assessed concerning this phenomenon?</span></u></p>
]]></question>
    <help/>
    <script/>
    <language><![CDATA[en]]></language>
   </row>
   <row>
    <id><![CDATA[23129]]></id>
    <qid><![CDATA[8060]]></qid>
    <question/>
    <help/>
    <script/>
    <language><![CDATA[en]]></language>
   </row>
   <row>
    <id><![CDATA[23130]]></id>
    <qid><![CDATA[8061]]></qid>
    <question><![CDATA[<u><span style="font-size:18px;">What is your particular interest in this topic?</span></u>]]></question>
    <help/>
    <script/>
    <language><![CDATA[en]]></language>
   </row>
   <row>
    <id><![CDATA[23131]]></id>
    <qid><![CDATA[8062]]></qid>
    <question><![CDATA[<p><u><span style="font-size:18px;">How should the success of the intervention be measured? Which factor needs to be assessed concerning this phenomenon?</span></u></p>
]]></question>
    <help/>
    <script/>
    <language><![CDATA[en]]></language>
   </row>
   <row>
    <id><![CDATA[23132]]></id>
    <qid><![CDATA[8063]]></qid>
    <question/>
    <help/>
    <script/>
    <language><![CDATA[en]]></language>
   </row>
   <row>
    <id><![CDATA[23133]]></id>
    <qid><![CDATA[8064]]></qid>
    <question><![CDATA[<u><span style="font-size:18px;">What is your particular interest in this topic?</span></u>]]></question>
    <help/>
    <script/>
    <language><![CDATA[en]]></language>
   </row>
   <row>
    <id><![CDATA[23134]]></id>
    <qid><![CDATA[8065]]></qid>
    <question><![CDATA[<p><u><span style="font-size:18px;">How should the success of the intervention be measured? Which factor needs to be assessed concerning this phenomenon?</span></u></p>
]]></question>
    <help/>
    <script/>
    <language><![CDATA[en]]></language>
   </row>
   <row>
    <id><![CDATA[23135]]></id>
    <qid><![CDATA[8066]]></qid>
    <question/>
    <help/>
    <script/>
    <language><![CDATA[en]]></language>
   </row>
   <row>
    <id><![CDATA[23136]]></id>
    <qid><![CDATA[8067]]></qid>
    <question><![CDATA[<u><span style="font-size:18px;">What is your particular interest in this topic?</span></u>]]></question>
    <help/>
    <script/>
    <language><![CDATA[en]]></language>
   </row>
   <row>
    <id><![CDATA[23137]]></id>
    <qid><![CDATA[8068]]></qid>
    <question><![CDATA[<p><u><span style="font-size:18px;">How should the success of the intervention be measured? Which factor needs to be assessed concerning this phenomenon?</span></u></p>
]]></question>
    <help/>
    <script/>
    <language><![CDATA[en]]></language>
   </row>
   <row>
    <id><![CDATA[23105]]></id>
    <qid><![CDATA[8069]]></qid>
    <question><![CDATA[<p>What type of intervention /<br> phenomena?</p>]]></question>
    <help/>
    <language><![CDATA[en]]></language>
   </row>
   <row>
    <id><![CDATA[23117]]></id>
    <qid><![CDATA[8070]]></qid>
    <question><![CDATA[Outcome:]]></question>
    <help/>
    <language><![CDATA[en]]></language>
   </row>
   <row>
    <id><![CDATA[23116]]></id>
    <qid><![CDATA[8071]]></qid>
    <question><![CDATA[<p>What type of intervention /<br />phenomena?</p>]]></question>
    <help/>
    <language><![CDATA[en]]></language>
   </row>
   <row>
    <id><![CDATA[23115]]></id>
    <qid><![CDATA[8072]]></qid>
    <question><![CDATA[<u><strong>Topic 5:</strong></u>]]></question>
    <help/>
    <language><![CDATA[en]]></language>
   </row>
   <row>
    <id><![CDATA[23113]]></id>
    <qid><![CDATA[8073]]></qid>
    <question><![CDATA[Outcome:]]></question>
    <help/>
    <language><![CDATA[en]]></language>
   </row>
   <row>
    <id><![CDATA[23112]]></id>
    <qid><![CDATA[8074]]></qid>
    <question><![CDATA[<p>What type of intervention /<br />phenomena?</p>]]></question>
    <help/>
    <language><![CDATA[en]]></language>
   </row>
   <row>
    <id><![CDATA[23111]]></id>
    <qid><![CDATA[8075]]></qid>
    <question><![CDATA[<u><strong>Topic 4:</strong></u>]]></question>
    <help/>
    <language><![CDATA[en]]></language>
   </row>
   <row>
    <id><![CDATA[23102]]></id>
    <qid><![CDATA[8076]]></qid>
    <question><![CDATA[Outcome:]]></question>
    <help/>
    <language><![CDATA[en]]></language>
   </row>
   <row>
    <id><![CDATA[23110]]></id>
    <qid><![CDATA[8077]]></qid>
    <question><![CDATA[What type of intervention /<br />phenomena?]]></question>
    <help/>
    <language><![CDATA[en]]></language>
   </row>
   <row>
    <id><![CDATA[23109]]></id>
    <qid><![CDATA[8078]]></qid>
    <question><![CDATA[<u><strong>Topic 3:</strong></u>]]></question>
    <help/>
    <language><![CDATA[en]]></language>
   </row>
   <row>
    <id><![CDATA[23108]]></id>
    <qid><![CDATA[8079]]></qid>
    <question><![CDATA[<u><strong>Topic 2:</strong></u>]]></question>
    <help/>
    <language><![CDATA[en]]></language>
   </row>
   <row>
    <id><![CDATA[23107]]></id>
    <qid><![CDATA[8080]]></qid>
    <question><![CDATA[<u><strong>Topic 1:</strong></u>]]></question>
    <help/>
    <language><![CDATA[en]]></language>
   </row>
   <row>
    <id><![CDATA[23104]]></id>
    <qid><![CDATA[8081]]></qid>
    <question><![CDATA[Outcome:]]></question>
    <help/>
    <language><![CDATA[en]]></language>
   </row>
   <row>
    <id><![CDATA[23103]]></id>
    <qid><![CDATA[8082]]></qid>
    <question><![CDATA[What type of intervention /<br />phenomena?]]></question>
    <help/>
    <language><![CDATA[en]]></language>
   </row>
   <row>
    <id><![CDATA[23106]]></id>
    <qid><![CDATA[8083]]></qid>
    <question><![CDATA[Outcome:]]></question>
    <help/>
    <language><![CDATA[en]]></language>
   </row>
   <row>
    <id><![CDATA[23119]]></id>
    <qid><![CDATA[8084]]></qid>
    <question><![CDATA[For whom?<br>Who is the target group?]]></question>
    <help/>
    <language><![CDATA[en]]></language>
   </row>
   <row>
    <id><![CDATA[23120]]></id>
    <qid><![CDATA[8085]]></qid>
    <question><![CDATA[</p>For whom?<br> Who is the target group?</p>]]></question>
    <help/>
    <language><![CDATA[en]]></language>
   </row>
   <row>
    <id><![CDATA[23122]]></id>
    <qid><![CDATA[8086]]></qid>
    <question><![CDATA[For whom?<br>Who is the target group?]]></question>
    <help/>
    <language><![CDATA[en]]></language>
   </row>
   <row>
    <id><![CDATA[23121]]></id>
    <qid><![CDATA[8087]]></qid>
    <question><![CDATA[<p>For whom?<br>Who is the target group?</p>]]></question>
    <help/>
    <language><![CDATA[en]]></language>
   </row>
   <row>
    <id><![CDATA[23118]]></id>
    <qid><![CDATA[8088]]></qid>
    <question><![CDATA[<p>For whom? <br>Who is the target group?</p>]]></question>
    <help/>
    <language><![CDATA[en]]></language>
   </row>
  </rows>
 </question_l10ns>
 <question_attributes>
  <fields>
   <fieldname>qid</fieldname>
   <fieldname>attribute</fieldname>
   <fieldname>value</fieldname>
   <fieldname>language</fieldname>
  </fields>
  <rows>
   <row>
    <qid><![CDATA[7829]]></qid>
    <attribute><![CDATA[label_input_columns]]></attribute>
    <value><![CDATA[2]]></value>
    <language/>
   </row>
   <row>
    <qid><![CDATA[7829]]></qid>
    <attribute><![CDATA[text_input_columns]]></attribute>
    <value><![CDATA[10]]></value>
    <language/>
   </row>
   <row>
    <qid><![CDATA[7830]]></qid>
    <attribute><![CDATA[label_input_columns]]></attribute>
    <value><![CDATA[2]]></value>
    <language/>
   </row>
   <row>
    <qid><![CDATA[7830]]></qid>
    <attribute><![CDATA[text_input_columns]]></attribute>
    <value><![CDATA[10]]></value>
    <language/>
   </row>
   <row>
    <qid><![CDATA[7832]]></qid>
    <attribute><![CDATA[hide_tip]]></attribute>
    <value><![CDATA[1]]></value>
    <language/>
   </row>
   <row>
    <qid><![CDATA[7832]]></qid>
    <attribute><![CDATA[statistics_showgraph]]></attribute>
    <value><![CDATA[0]]></value>
    <language/>
   </row>
   <row>
    <qid><![CDATA[7833]]></qid>
    <attribute><![CDATA[exclude_all_others]]></attribute>
    <value><![CDATA[B4]]></value>
    <language/>
   </row>
   <row>
    <qid><![CDATA[7833]]></qid>
    <attribute><![CDATA[hide_tip]]></attribute>
    <value><![CDATA[1]]></value>
    <language/>
   </row>
   <row>
    <qid><![CDATA[7833]]></qid>
    <attribute><![CDATA[min_answers]]></attribute>
    <value><![CDATA[1]]></value>
    <language/>
   </row>
   <row>
    <qid><![CDATA[7833]]></qid>
    <attribute><![CDATA[statistics_showgraph]]></attribute>
    <value><![CDATA[0]]></value>
    <language/>
   </row>
   <row>
    <qid><![CDATA[7834]]></qid>
    <attribute><![CDATA[hide_tip]]></attribute>
    <value><![CDATA[1]]></value>
    <language/>
   </row>
   <row>
    <qid><![CDATA[7834]]></qid>
    <attribute><![CDATA[max_num_value_n]]></attribute>
    <value><![CDATA[99]]></value>
    <language/>
   </row>
   <row>
    <qid><![CDATA[7834]]></qid>
    <attribute><![CDATA[maximum_chars]]></attribute>
    <value><![CDATA[4]]></value>
    <language/>
   </row>
   <row>
    <qid><![CDATA[7834]]></qid>
    <attribute><![CDATA[min_num_value_n]]></attribute>
    <value><![CDATA[0]]></value>
    <language/>
   </row>
   <row>
    <qid><![CDATA[7834]]></qid>
    <attribute><![CDATA[text_input_width]]></attribute>
    <value><![CDATA[3]]></value>
    <language/>
   </row>
   <row>
    <qid><![CDATA[7835]]></qid>
    <attribute><![CDATA[hide_tip]]></attribute>
    <value><![CDATA[1]]></value>
    <language/>
   </row>
   <row>
    <qid><![CDATA[7836]]></qid>
    <attribute><![CDATA[label_input_columns]]></attribute>
    <value><![CDATA[3]]></value>
    <language/>
   </row>
   <row>
    <qid><![CDATA[7836]]></qid>
    <attribute><![CDATA[text_input_columns]]></attribute>
    <value><![CDATA[9]]></value>
    <language/>
   </row>
   <row>
    <qid><![CDATA[7837]]></qid>
    <attribute><![CDATA[commented_checkbox_auto]]></attribute>
    <value><![CDATA[0]]></value>
    <language/>
   </row>
   <row>
    <qid><![CDATA[7837]]></qid>
    <attribute><![CDATA[hide_tip]]></attribute>
    <value><![CDATA[1]]></value>
    <language/>
   </row>
   <row>
    <qid><![CDATA[7838]]></qid>
    <attribute><![CDATA[display_rows]]></attribute>
    <value><![CDATA[12]]></value>
    <language/>
   </row>
   <row>
    <qid><![CDATA[7841]]></qid>
    <attribute><![CDATA[answer_width]]></attribute>
    <value><![CDATA[60]]></value>
    <language/>
   </row>
   <row>
    <qid><![CDATA[7842]]></qid>
    <attribute><![CDATA[answer_width]]></attribute>
    <value><![CDATA[60]]></value>
    <language/>
   </row>
   <row>
    <qid><![CDATA[7843]]></qid>
    <attribute><![CDATA[label_input_columns]]></attribute>
    <value><![CDATA[2]]></value>
    <language/>
   </row>
   <row>
    <qid><![CDATA[7843]]></qid>
    <attribute><![CDATA[text_input_columns]]></attribute>
    <value><![CDATA[10]]></value>
    <language/>
   </row>
   <row>
    <qid><![CDATA[7844]]></qid>
    <attribute><![CDATA[label_input_columns]]></attribute>
    <value><![CDATA[2]]></value>
    <language/>
   </row>
   <row>
    <qid><![CDATA[7844]]></qid>
    <attribute><![CDATA[text_input_columns]]></attribute>
    <value><![CDATA[10]]></value>
    <language/>
   </row>
   <row>
    <qid><![CDATA[7845]]></qid>
    <attribute><![CDATA[label_input_columns]]></attribute>
    <value><![CDATA[2]]></value>
    <language/>
   </row>
   <row>
    <qid><![CDATA[7845]]></qid>
    <attribute><![CDATA[text_input_columns]]></attribute>
    <value><![CDATA[10]]></value>
    <language/>
   </row>
   <row>
    <qid><![CDATA[7847]]></qid>
    <attribute><![CDATA[label_input_columns]]></attribute>
    <value><![CDATA[2]]></value>
    <language/>
   </row>
   <row>
    <qid><![CDATA[7847]]></qid>
    <attribute><![CDATA[text_input_columns]]></attribute>
    <value><![CDATA[10]]></value>
    <language/>
   </row>
   <row>
    <qid><![CDATA[7848]]></qid>
    <attribute><![CDATA[label_input_columns]]></attribute>
    <value><![CDATA[2]]></value>
    <language/>
   </row>
   <row>
    <qid><![CDATA[7848]]></qid>
    <attribute><![CDATA[text_input_columns]]></attribute>
    <value><![CDATA[10]]></value>
    <language/>
   </row>
   <row>
    <qid><![CDATA[7849]]></qid>
    <attribute><![CDATA[label_input_columns]]></attribute>
    <value><![CDATA[2]]></value>
    <language/>
   </row>
   <row>
    <qid><![CDATA[7849]]></qid>
    <attribute><![CDATA[text_input_columns]]></attribute>
    <value><![CDATA[10]]></value>
    <language/>
   </row>
   <row>
    <qid><![CDATA[7850]]></qid>
    <attribute><![CDATA[label_input_columns]]></attribute>
    <value><![CDATA[2]]></value>
    <language/>
   </row>
   <row>
    <qid><![CDATA[7850]]></qid>
    <attribute><![CDATA[text_input_columns]]></attribute>
    <value><![CDATA[10]]></value>
    <language/>
   </row>
   <row>
    <qid><![CDATA[7851]]></qid>
    <attribute><![CDATA[label_input_columns]]></attribute>
    <value><![CDATA[2]]></value>
    <language/>
   </row>
   <row>
    <qid><![CDATA[7851]]></qid>
    <attribute><![CDATA[text_input_columns]]></attribute>
    <value><![CDATA[10]]></value>
    <language/>
   </row>
   <row>
    <qid><![CDATA[7852]]></qid>
    <attribute><![CDATA[label_input_columns]]></attribute>
    <value><![CDATA[2]]></value>
    <language/>
   </row>
   <row>
    <qid><![CDATA[7852]]></qid>
    <attribute><![CDATA[text_input_columns]]></attribute>
    <value><![CDATA[10]]></value>
    <language/>
   </row>
   <row>
    <qid><![CDATA[7853]]></qid>
    <attribute><![CDATA[label_input_columns]]></attribute>
    <value><![CDATA[2]]></value>
    <language/>
   </row>
   <row>
    <qid><![CDATA[7853]]></qid>
    <attribute><![CDATA[text_input_columns]]></attribute>
    <value><![CDATA[10]]></value>
    <language/>
   </row>
   <row>
    <qid><![CDATA[7854]]></qid>
    <attribute><![CDATA[label_input_columns]]></attribute>
    <value><![CDATA[2]]></value>
    <language/>
   </row>
   <row>
    <qid><![CDATA[7854]]></qid>
    <attribute><![CDATA[text_input_columns]]></attribute>
    <value><![CDATA[10]]></value>
    <language/>
   </row>
   <row>
    <qid><![CDATA[7855]]></qid>
    <attribute><![CDATA[label_input_columns]]></attribute>
    <value><![CDATA[2]]></value>
    <language/>
   </row>
   <row>
    <qid><![CDATA[7855]]></qid>
    <attribute><![CDATA[text_input_columns]]></attribute>
    <value><![CDATA[10]]></value>
    <language/>
   </row>
   <row>
    <qid><![CDATA[7856]]></qid>
    <attribute><![CDATA[label_input_columns]]></attribute>
    <value><![CDATA[2]]></value>
    <language/>
   </row>
   <row>
    <qid><![CDATA[7856]]></qid>
    <attribute><![CDATA[text_input_columns]]></attribute>
    <value><![CDATA[10]]></value>
    <language/>
   </row>
   <row>
    <qid><![CDATA[7890]]></qid>
    <attribute><![CDATA[max_answers]]></attribute>
    <value/>
    <language/>
   </row>
   <row>
    <qid><![CDATA[7890]]></qid>
    <attribute><![CDATA[min_answers]]></attribute>
    <value/>
    <language/>
   </row>
   <row>
    <qid><![CDATA[7889]]></qid>
    <attribute><![CDATA[save_as_default]]></attribute>
    <value><![CDATA[N]]></value>
    <language/>
   </row>
   <row>
    <qid><![CDATA[7889]]></qid>
    <attribute><![CDATA[statistics_graphtype]]></attribute>
    <value><![CDATA[0]]></value>
    <language/>
   </row>
   <row>
    <qid><![CDATA[7889]]></qid>
    <attribute><![CDATA[statistics_showgraph]]></attribute>
    <value><![CDATA[1]]></value>
    <language/>
   </row>
   <row>
    <qid><![CDATA[7889]]></qid>
    <attribute><![CDATA[time_limit_warning_2_style]]></attribute>
    <value/>
    <language/>
   </row>
   <row>
    <qid><![CDATA[7889]]></qid>
    <attribute><![CDATA[time_limit_warning_2_message]]></attribute>
    <value/>
    <language><![CDATA[en]]></language>
   </row>
   <row>
    <qid><![CDATA[7889]]></qid>
    <attribute><![CDATA[time_limit_warning_2_display_time]]></attribute>
    <value/>
    <language/>
   </row>
   <row>
    <qid><![CDATA[7889]]></qid>
    <attribute><![CDATA[time_limit_warning_2]]></attribute>
    <value/>
    <language/>
   </row>
   <row>
    <qid><![CDATA[7889]]></qid>
    <attribute><![CDATA[time_limit_warning_style]]></attribute>
    <value/>
    <language/>
   </row>
   <row>
    <qid><![CDATA[7889]]></qid>
    <attribute><![CDATA[time_limit_warning_message]]></attribute>
    <value/>
    <language><![CDATA[en]]></language>
   </row>
   <row>
    <qid><![CDATA[7889]]></qid>
    <attribute><![CDATA[time_limit_warning_display_time]]></attribute>
    <value/>
    <language/>
   </row>
   <row>
    <qid><![CDATA[7889]]></qid>
    <attribute><![CDATA[time_limit_warning]]></attribute>
    <value/>
    <language/>
   </row>
   <row>
    <qid><![CDATA[7889]]></qid>
    <attribute><![CDATA[time_limit_message_style]]></attribute>
    <value/>
    <language/>
   </row>
   <row>
    <qid><![CDATA[7889]]></qid>
    <attribute><![CDATA[time_limit_message]]></attribute>
    <value/>
    <language><![CDATA[en]]></language>
   </row>
   <row>
    <qid><![CDATA[7889]]></qid>
    <attribute><![CDATA[time_limit_message_delay]]></attribute>
    <value/>
    <language/>
   </row>
   <row>
    <qid><![CDATA[7889]]></qid>
    <attribute><![CDATA[time_limit_timer_style]]></attribute>
    <value/>
    <language/>
   </row>
   <row>
    <qid><![CDATA[7889]]></qid>
    <attribute><![CDATA[time_limit_countdown_message]]></attribute>
    <value/>
    <language><![CDATA[en]]></language>
   </row>
   <row>
    <qid><![CDATA[7889]]></qid>
    <attribute><![CDATA[time_limit_disable_prev]]></attribute>
    <value><![CDATA[0]]></value>
    <language/>
   </row>
   <row>
    <qid><![CDATA[7889]]></qid>
    <attribute><![CDATA[time_limit_disable_next]]></attribute>
    <value><![CDATA[0]]></value>
    <language/>
   </row>
   <row>
    <qid><![CDATA[7889]]></qid>
    <attribute><![CDATA[time_limit_action]]></attribute>
    <value><![CDATA[1]]></value>
    <language/>
   </row>
   <row>
    <qid><![CDATA[7889]]></qid>
    <attribute><![CDATA[time_limit]]></attribute>
    <value/>
    <language/>
   </row>
   <row>
    <qid><![CDATA[7889]]></qid>
    <attribute><![CDATA[page_break]]></attribute>
    <value><![CDATA[0]]></value>
    <language/>
   </row>
   <row>
    <qid><![CDATA[7889]]></qid>
    <attribute><![CDATA[cssclass]]></attribute>
    <value/>
    <language/>
   </row>
   <row>
    <qid><![CDATA[7889]]></qid>
    <attribute><![CDATA[hidden]]></attribute>
    <value><![CDATA[0]]></value>
    <language/>
   </row>
   <row>
    <qid><![CDATA[7889]]></qid>
    <attribute><![CDATA[hide_tip]]></attribute>
    <value><![CDATA[0]]></value>
    <language/>
   </row>
   <row>
    <qid><![CDATA[7889]]></qid>
    <attribute><![CDATA[random_group]]></attribute>
    <value/>
    <language/>
   </row>
   <row>
    <qid><![CDATA[7836]]></qid>
    <attribute><![CDATA[save_as_default]]></attribute>
    <value><![CDATA[N]]></value>
    <language/>
   </row>
   <row>
    <qid><![CDATA[7836]]></qid>
    <attribute><![CDATA[statistics_graphtype]]></attribute>
    <value><![CDATA[0]]></value>
    <language/>
   </row>
   <row>
    <qid><![CDATA[7836]]></qid>
    <attribute><![CDATA[statistics_showgraph]]></attribute>
    <value><![CDATA[1]]></value>
    <language/>
   </row>
   <row>
    <qid><![CDATA[7836]]></qid>
    <attribute><![CDATA[numbers_only]]></attribute>
    <value><![CDATA[0]]></value>
    <language/>
   </row>
   <row>
    <qid><![CDATA[7836]]></qid>
    <attribute><![CDATA[page_break]]></attribute>
    <value><![CDATA[0]]></value>
    <language/>
   </row>
   <row>
    <qid><![CDATA[7836]]></qid>
    <attribute><![CDATA[maximum_chars]]></attribute>
    <value/>
    <language/>
   </row>
   <row>
    <qid><![CDATA[7836]]></qid>
    <attribute><![CDATA[cssclass]]></attribute>
    <value/>
    <language/>
   </row>
   <row>
    <qid><![CDATA[7836]]></qid>
    <attribute><![CDATA[hidden]]></attribute>
    <value><![CDATA[0]]></value>
    <language/>
   </row>
   <row>
    <qid><![CDATA[7836]]></qid>
    <attribute><![CDATA[random_order]]></attribute>
    <value><![CDATA[0]]></value>
    <language/>
   </row>
   <row>
    <qid><![CDATA[7836]]></qid>
    <attribute><![CDATA[input_size]]></attribute>
    <value/>
    <language/>
   </row>
   <row>
    <qid><![CDATA[7836]]></qid>
    <attribute><![CDATA[display_rows]]></attribute>
    <value/>
    <language/>
   </row>
   <row>
    <qid><![CDATA[7836]]></qid>
    <attribute><![CDATA[hide_tip]]></attribute>
    <value><![CDATA[0]]></value>
    <language/>
   </row>
   <row>
    <qid><![CDATA[7836]]></qid>
    <attribute><![CDATA[suffix]]></attribute>
    <value/>
    <language><![CDATA[en]]></language>
   </row>
   <row>
    <qid><![CDATA[7836]]></qid>
    <attribute><![CDATA[prefix]]></attribute>
    <value/>
    <language><![CDATA[en]]></language>
   </row>
   <row>
    <qid><![CDATA[7836]]></qid>
    <attribute><![CDATA[em_validation_sq_tip]]></attribute>
    <value/>
    <language><![CDATA[en]]></language>
   </row>
   <row>
    <qid><![CDATA[7836]]></qid>
    <attribute><![CDATA[em_validation_sq]]></attribute>
    <value/>
    <language/>
   </row>
   <row>
    <qid><![CDATA[7836]]></qid>
    <attribute><![CDATA[em_validation_q_tip]]></attribute>
    <value/>
    <language><![CDATA[en]]></language>
   </row>
   <row>
    <qid><![CDATA[7836]]></qid>
    <attribute><![CDATA[em_validation_q]]></attribute>
    <value/>
    <language/>
   </row>
   <row>
    <qid><![CDATA[7836]]></qid>
    <attribute><![CDATA[random_group]]></attribute>
    <value/>
    <language/>
   </row>
   <row>
    <qid><![CDATA[7836]]></qid>
    <attribute><![CDATA[exclude_all_others]]></attribute>
    <value/>
    <language/>
   </row>
   <row>
    <qid><![CDATA[7836]]></qid>
    <attribute><![CDATA[array_filter]]></attribute>
    <value/>
    <language/>
   </row>
   <row>
    <qid><![CDATA[7836]]></qid>
    <attribute><![CDATA[array_filter_exclude]]></attribute>
    <value/>
    <language/>
   </row>
   <row>
    <qid><![CDATA[7836]]></qid>
    <attribute><![CDATA[array_filter_style]]></attribute>
    <value><![CDATA[0]]></value>
    <language/>
   </row>
   <row>
    <qid><![CDATA[7836]]></qid>
    <attribute><![CDATA[max_answers]]></attribute>
    <value/>
    <language/>
   </row>
   <row>
    <qid><![CDATA[7836]]></qid>
    <attribute><![CDATA[min_answers]]></attribute>
    <value/>
    <language/>
   </row>
   <row>
    <qid><![CDATA[7890]]></qid>
    <attribute><![CDATA[label_input_columns]]></attribute>
    <value><![CDATA[2]]></value>
    <language/>
   </row>
   <row>
    <qid><![CDATA[7890]]></qid>
    <attribute><![CDATA[text_input_columns]]></attribute>
    <value><![CDATA[10]]></value>
    <language/>
   </row>
   <row>
    <qid><![CDATA[7891]]></qid>
    <attribute><![CDATA[label_input_columns]]></attribute>
    <value><![CDATA[2]]></value>
    <language/>
   </row>
   <row>
    <qid><![CDATA[7891]]></qid>
    <attribute><![CDATA[text_input_columns]]></attribute>
    <value><![CDATA[10]]></value>
    <language/>
   </row>
   <row>
    <qid><![CDATA[7892]]></qid>
    <attribute><![CDATA[label_input_columns]]></attribute>
    <value><![CDATA[2]]></value>
    <language/>
   </row>
   <row>
    <qid><![CDATA[7892]]></qid>
    <attribute><![CDATA[text_input_columns]]></attribute>
    <value><![CDATA[10]]></value>
    <language/>
   </row>
   <row>
    <qid><![CDATA[7893]]></qid>
    <attribute><![CDATA[label_input_columns]]></attribute>
    <value><![CDATA[2]]></value>
    <language/>
   </row>
   <row>
    <qid><![CDATA[7893]]></qid>
    <attribute><![CDATA[text_input_columns]]></attribute>
    <value><![CDATA[10]]></value>
    <language/>
   </row>
   <row>
    <qid><![CDATA[7894]]></qid>
    <attribute><![CDATA[label_input_columns]]></attribute>
    <value><![CDATA[2]]></value>
    <language/>
   </row>
   <row>
    <qid><![CDATA[7894]]></qid>
    <attribute><![CDATA[text_input_columns]]></attribute>
    <value><![CDATA[10]]></value>
    <language/>
   </row>
   <row>
    <qid><![CDATA[7895]]></qid>
    <attribute><![CDATA[label_input_columns]]></attribute>
    <value><![CDATA[2]]></value>
    <language/>
   </row>
   <row>
    <qid><![CDATA[7895]]></qid>
    <attribute><![CDATA[text_input_columns]]></attribute>
    <value><![CDATA[10]]></value>
    <language/>
   </row>
   <row>
    <qid><![CDATA[7896]]></qid>
    <attribute><![CDATA[label_input_columns]]></attribute>
    <value><![CDATA[2]]></value>
    <language/>
   </row>
   <row>
    <qid><![CDATA[7896]]></qid>
    <attribute><![CDATA[text_input_columns]]></attribute>
    <value><![CDATA[10]]></value>
    <language/>
   </row>
   <row>
    <qid><![CDATA[7897]]></qid>
    <attribute><![CDATA[label_input_columns]]></attribute>
    <value><![CDATA[2]]></value>
    <language/>
   </row>
   <row>
    <qid><![CDATA[7897]]></qid>
    <attribute><![CDATA[text_input_columns]]></attribute>
    <value><![CDATA[10]]></value>
    <language/>
   </row>
   <row>
    <qid><![CDATA[7898]]></qid>
    <attribute><![CDATA[label_input_columns]]></attribute>
    <value><![CDATA[2]]></value>
    <language/>
   </row>
   <row>
    <qid><![CDATA[7898]]></qid>
    <attribute><![CDATA[text_input_columns]]></attribute>
    <value><![CDATA[10]]></value>
    <language/>
   </row>
   <row>
    <qid><![CDATA[7896]]></qid>
    <attribute><![CDATA[em_validation_sq]]></attribute>
    <value/>
    <language/>
   </row>
   <row>
    <qid><![CDATA[7896]]></qid>
    <attribute><![CDATA[min_answers]]></attribute>
    <value/>
    <language/>
   </row>
   <row>
    <qid><![CDATA[7896]]></qid>
    <attribute><![CDATA[max_answers]]></attribute>
    <value/>
    <language/>
   </row>
   <row>
    <qid><![CDATA[7896]]></qid>
    <attribute><![CDATA[array_filter_style]]></attribute>
    <value><![CDATA[0]]></value>
    <language/>
   </row>
   <row>
    <qid><![CDATA[7896]]></qid>
    <attribute><![CDATA[array_filter_exclude]]></attribute>
    <value/>
    <language/>
   </row>
   <row>
    <qid><![CDATA[7896]]></qid>
    <attribute><![CDATA[array_filter]]></attribute>
    <value/>
    <language/>
   </row>
   <row>
    <qid><![CDATA[7896]]></qid>
    <attribute><![CDATA[exclude_all_others]]></attribute>
    <value/>
    <language/>
   </row>
   <row>
    <qid><![CDATA[7896]]></qid>
    <attribute><![CDATA[random_group]]></attribute>
    <value/>
    <language/>
   </row>
   <row>
    <qid><![CDATA[7896]]></qid>
    <attribute><![CDATA[em_validation_q]]></attribute>
    <value/>
    <language/>
   </row>
   <row>
    <qid><![CDATA[7896]]></qid>
    <attribute><![CDATA[em_validation_q_tip]]></attribute>
    <value/>
    <language><![CDATA[en]]></language>
   </row>
   <row>
    <qid><![CDATA[7835]]></qid>
    <attribute><![CDATA[array_filter_exclude]]></attribute>
    <value/>
    <language/>
   </row>
   <row>
    <qid><![CDATA[7835]]></qid>
    <attribute><![CDATA[array_filter]]></attribute>
    <value/>
    <language/>
   </row>
   <row>
    <qid><![CDATA[7835]]></qid>
    <attribute><![CDATA[other_comment_mandatory]]></attribute>
    <value><![CDATA[0]]></value>
    <language/>
   </row>
   <row>
    <qid><![CDATA[7835]]></qid>
    <attribute><![CDATA[other_numbers_only]]></attribute>
    <value><![CDATA[0]]></value>
    <language/>
   </row>
   <row>
    <qid><![CDATA[7835]]></qid>
    <attribute><![CDATA[array_filter_style]]></attribute>
    <value><![CDATA[0]]></value>
    <language/>
   </row>
   <row>
    <qid><![CDATA[7835]]></qid>
    <attribute><![CDATA[random_group]]></attribute>
    <value/>
    <language/>
   </row>
   <row>
    <qid><![CDATA[7835]]></qid>
    <attribute><![CDATA[em_validation_q]]></attribute>
    <value/>
    <language/>
   </row>
   <row>
    <qid><![CDATA[7835]]></qid>
    <attribute><![CDATA[em_validation_q_tip]]></attribute>
    <value/>
    <language><![CDATA[en]]></language>
   </row>
   <row>
    <qid><![CDATA[7835]]></qid>
    <attribute><![CDATA[other_replace_text]]></attribute>
    <value/>
    <language><![CDATA[en]]></language>
   </row>
   <row>
    <qid><![CDATA[7835]]></qid>
    <attribute><![CDATA[answer_order]]></attribute>
    <value><![CDATA[normal]]></value>
    <language/>
   </row>
   <row>
    <qid><![CDATA[7835]]></qid>
    <attribute><![CDATA[display_columns]]></attribute>
    <value/>
    <language/>
   </row>
   <row>
    <qid><![CDATA[7835]]></qid>
    <attribute><![CDATA[hidden]]></attribute>
    <value><![CDATA[0]]></value>
    <language/>
   </row>
   <row>
    <qid><![CDATA[7835]]></qid>
    <attribute><![CDATA[cssclass]]></attribute>
    <value/>
    <language/>
   </row>
   <row>
    <qid><![CDATA[7835]]></qid>
    <attribute><![CDATA[other_position]]></attribute>
    <value><![CDATA[default]]></value>
    <language/>
   </row>
   <row>
    <qid><![CDATA[7835]]></qid>
    <attribute><![CDATA[other_position_code]]></attribute>
    <value/>
    <language/>
   </row>
   <row>
    <qid><![CDATA[7835]]></qid>
    <attribute><![CDATA[printable_help]]></attribute>
    <value/>
    <language><![CDATA[en]]></language>
   </row>
   <row>
    <qid><![CDATA[7835]]></qid>
    <attribute><![CDATA[page_break]]></attribute>
    <value><![CDATA[0]]></value>
    <language/>
   </row>
   <row>
    <qid><![CDATA[7835]]></qid>
    <attribute><![CDATA[scale_export]]></attribute>
    <value><![CDATA[0]]></value>
    <language/>
   </row>
   <row>
    <qid><![CDATA[7835]]></qid>
    <attribute><![CDATA[time_limit]]></attribute>
    <value/>
    <language/>
   </row>
   <row>
    <qid><![CDATA[7835]]></qid>
    <attribute><![CDATA[time_limit_action]]></attribute>
    <value><![CDATA[1]]></value>
    <language/>
   </row>
   <row>
    <qid><![CDATA[7835]]></qid>
    <attribute><![CDATA[time_limit_disable_next]]></attribute>
    <value><![CDATA[0]]></value>
    <language/>
   </row>
   <row>
    <qid><![CDATA[7835]]></qid>
    <attribute><![CDATA[time_limit_disable_prev]]></attribute>
    <value><![CDATA[0]]></value>
    <language/>
   </row>
   <row>
    <qid><![CDATA[7835]]></qid>
    <attribute><![CDATA[time_limit_countdown_message]]></attribute>
    <value/>
    <language><![CDATA[en]]></language>
   </row>
   <row>
    <qid><![CDATA[7835]]></qid>
    <attribute><![CDATA[time_limit_timer_style]]></attribute>
    <value/>
    <language/>
   </row>
   <row>
    <qid><![CDATA[7835]]></qid>
    <attribute><![CDATA[time_limit_message_delay]]></attribute>
    <value/>
    <language/>
   </row>
   <row>
    <qid><![CDATA[7835]]></qid>
    <attribute><![CDATA[time_limit_message]]></attribute>
    <value/>
    <language><![CDATA[en]]></language>
   </row>
   <row>
    <qid><![CDATA[7835]]></qid>
    <attribute><![CDATA[time_limit_message_style]]></attribute>
    <value/>
    <language/>
   </row>
   <row>
    <qid><![CDATA[7835]]></qid>
    <attribute><![CDATA[time_limit_warning]]></attribute>
    <value/>
    <language/>
   </row>
   <row>
    <qid><![CDATA[7835]]></qid>
    <attribute><![CDATA[time_limit_warning_display_time]]></attribute>
    <value/>
    <language/>
   </row>
   <row>
    <qid><![CDATA[7835]]></qid>
    <attribute><![CDATA[time_limit_warning_message]]></attribute>
    <value/>
    <language><![CDATA[en]]></language>
   </row>
   <row>
    <qid><![CDATA[7835]]></qid>
    <attribute><![CDATA[time_limit_warning_style]]></attribute>
    <value/>
    <language/>
   </row>
   <row>
    <qid><![CDATA[7835]]></qid>
    <attribute><![CDATA[time_limit_warning_2]]></attribute>
    <value/>
    <language/>
   </row>
   <row>
    <qid><![CDATA[7835]]></qid>
    <attribute><![CDATA[time_limit_warning_2_display_time]]></attribute>
    <value/>
    <language/>
   </row>
   <row>
    <qid><![CDATA[7835]]></qid>
    <attribute><![CDATA[time_limit_warning_2_message]]></attribute>
    <value/>
    <language><![CDATA[en]]></language>
   </row>
   <row>
    <qid><![CDATA[7835]]></qid>
    <attribute><![CDATA[time_limit_warning_2_style]]></attribute>
    <value/>
    <language/>
   </row>
   <row>
    <qid><![CDATA[7835]]></qid>
    <attribute><![CDATA[public_statistics]]></attribute>
    <value><![CDATA[0]]></value>
    <language/>
   </row>
   <row>
    <qid><![CDATA[7835]]></qid>
    <attribute><![CDATA[statistics_showgraph]]></attribute>
    <value><![CDATA[1]]></value>
    <language/>
   </row>
   <row>
    <qid><![CDATA[7835]]></qid>
    <attribute><![CDATA[statistics_graphtype]]></attribute>
    <value><![CDATA[0]]></value>
    <language/>
   </row>
   <row>
    <qid><![CDATA[7835]]></qid>
    <attribute><![CDATA[save_as_default]]></attribute>
    <value><![CDATA[N]]></value>
    <language/>
   </row>
   <row>
    <qid><![CDATA[7832]]></qid>
    <attribute><![CDATA[array_filter_exclude]]></attribute>
    <value/>
    <language/>
   </row>
   <row>
    <qid><![CDATA[7832]]></qid>
    <attribute><![CDATA[array_filter]]></attribute>
    <value/>
    <language/>
   </row>
   <row>
    <qid><![CDATA[7832]]></qid>
    <attribute><![CDATA[other_comment_mandatory]]></attribute>
    <value><![CDATA[0]]></value>
    <language/>
   </row>
   <row>
    <qid><![CDATA[7832]]></qid>
    <attribute><![CDATA[other_numbers_only]]></attribute>
    <value><![CDATA[0]]></value>
    <language/>
   </row>
   <row>
    <qid><![CDATA[7832]]></qid>
    <attribute><![CDATA[array_filter_style]]></attribute>
    <value><![CDATA[0]]></value>
    <language/>
   </row>
   <row>
    <qid><![CDATA[7832]]></qid>
    <attribute><![CDATA[random_group]]></attribute>
    <value/>
    <language/>
   </row>
   <row>
    <qid><![CDATA[7832]]></qid>
    <attribute><![CDATA[em_validation_q]]></attribute>
    <value/>
    <language/>
   </row>
   <row>
    <qid><![CDATA[7832]]></qid>
    <attribute><![CDATA[em_validation_q_tip]]></attribute>
    <value/>
    <language><![CDATA[en]]></language>
   </row>
   <row>
    <qid><![CDATA[7832]]></qid>
    <attribute><![CDATA[other_replace_text]]></attribute>
    <value/>
    <language><![CDATA[en]]></language>
   </row>
   <row>
    <qid><![CDATA[7832]]></qid>
    <attribute><![CDATA[answer_order]]></attribute>
    <value><![CDATA[normal]]></value>
    <language/>
   </row>
   <row>
    <qid><![CDATA[7832]]></qid>
    <attribute><![CDATA[display_columns]]></attribute>
    <value/>
    <language/>
   </row>
   <row>
    <qid><![CDATA[7832]]></qid>
    <attribute><![CDATA[hidden]]></attribute>
    <value><![CDATA[0]]></value>
    <language/>
   </row>
   <row>
    <qid><![CDATA[7832]]></qid>
    <attribute><![CDATA[cssclass]]></attribute>
    <value/>
    <language/>
   </row>
   <row>
    <qid><![CDATA[7832]]></qid>
    <attribute><![CDATA[other_position]]></attribute>
    <value><![CDATA[default]]></value>
    <language/>
   </row>
   <row>
    <qid><![CDATA[7832]]></qid>
    <attribute><![CDATA[other_position_code]]></attribute>
    <value/>
    <language/>
   </row>
   <row>
    <qid><![CDATA[7832]]></qid>
    <attribute><![CDATA[printable_help]]></attribute>
    <value/>
    <language><![CDATA[en]]></language>
   </row>
   <row>
    <qid><![CDATA[7832]]></qid>
    <attribute><![CDATA[page_break]]></attribute>
    <value><![CDATA[0]]></value>
    <language/>
   </row>
   <row>
    <qid><![CDATA[7832]]></qid>
    <attribute><![CDATA[scale_export]]></attribute>
    <value><![CDATA[0]]></value>
    <language/>
   </row>
   <row>
    <qid><![CDATA[7832]]></qid>
    <attribute><![CDATA[time_limit]]></attribute>
    <value/>
    <language/>
   </row>
   <row>
    <qid><![CDATA[7832]]></qid>
    <attribute><![CDATA[time_limit_action]]></attribute>
    <value><![CDATA[1]]></value>
    <language/>
   </row>
   <row>
    <qid><![CDATA[7832]]></qid>
    <attribute><![CDATA[time_limit_disable_next]]></attribute>
    <value><![CDATA[0]]></value>
    <language/>
   </row>
   <row>
    <qid><![CDATA[7832]]></qid>
    <attribute><![CDATA[time_limit_disable_prev]]></attribute>
    <value><![CDATA[0]]></value>
    <language/>
   </row>
   <row>
    <qid><![CDATA[7832]]></qid>
    <attribute><![CDATA[time_limit_countdown_message]]></attribute>
    <value/>
    <language><![CDATA[en]]></language>
   </row>
   <row>
    <qid><![CDATA[7832]]></qid>
    <attribute><![CDATA[time_limit_timer_style]]></attribute>
    <value/>
    <language/>
   </row>
   <row>
    <qid><![CDATA[7832]]></qid>
    <attribute><![CDATA[time_limit_message_delay]]></attribute>
    <value/>
    <language/>
   </row>
   <row>
    <qid><![CDATA[7832]]></qid>
    <attribute><![CDATA[time_limit_message]]></attribute>
    <value/>
    <language><![CDATA[en]]></language>
   </row>
   <row>
    <qid><![CDATA[7832]]></qid>
    <attribute><![CDATA[time_limit_message_style]]></attribute>
    <value/>
    <language/>
   </row>
   <row>
    <qid><![CDATA[7832]]></qid>
    <attribute><![CDATA[time_limit_warning]]></attribute>
    <value/>
    <language/>
   </row>
   <row>
    <qid><![CDATA[7832]]></qid>
    <attribute><![CDATA[time_limit_warning_display_time]]></attribute>
    <value/>
    <language/>
   </row>
   <row>
    <qid><![CDATA[7832]]></qid>
    <attribute><![CDATA[time_limit_warning_message]]></attribute>
    <value/>
    <language><![CDATA[en]]></language>
   </row>
   <row>
    <qid><![CDATA[7832]]></qid>
    <attribute><![CDATA[time_limit_warning_style]]></attribute>
    <value/>
    <language/>
   </row>
   <row>
    <qid><![CDATA[7832]]></qid>
    <attribute><![CDATA[time_limit_warning_2]]></attribute>
    <value/>
    <language/>
   </row>
   <row>
    <qid><![CDATA[7832]]></qid>
    <attribute><![CDATA[time_limit_warning_2_display_time]]></attribute>
    <value/>
    <language/>
   </row>
   <row>
    <qid><![CDATA[7832]]></qid>
    <attribute><![CDATA[time_limit_warning_2_message]]></attribute>
    <value/>
    <language><![CDATA[en]]></language>
   </row>
   <row>
    <qid><![CDATA[7832]]></qid>
    <attribute><![CDATA[time_limit_warning_2_style]]></attribute>
    <value/>
    <language/>
   </row>
   <row>
    <qid><![CDATA[7832]]></qid>
    <attribute><![CDATA[public_statistics]]></attribute>
    <value><![CDATA[0]]></value>
    <language/>
   </row>
   <row>
    <qid><![CDATA[7832]]></qid>
    <attribute><![CDATA[statistics_graphtype]]></attribute>
    <value><![CDATA[0]]></value>
    <language/>
   </row>
   <row>
    <qid><![CDATA[7832]]></qid>
    <attribute><![CDATA[save_as_default]]></attribute>
    <value><![CDATA[N]]></value>
    <language/>
   </row>
   <row>
    <qid><![CDATA[7833]]></qid>
    <attribute><![CDATA[max_answers]]></attribute>
    <value/>
    <language/>
   </row>
   <row>
    <qid><![CDATA[7833]]></qid>
    <attribute><![CDATA[array_filter_exclude]]></attribute>
    <value/>
    <language/>
   </row>
   <row>
    <qid><![CDATA[7833]]></qid>
    <attribute><![CDATA[array_filter_style]]></attribute>
    <value><![CDATA[0]]></value>
    <language/>
   </row>
   <row>
    <qid><![CDATA[7833]]></qid>
    <attribute><![CDATA[assessment_value]]></attribute>
    <value><![CDATA[1]]></value>
    <language/>
   </row>
   <row>
    <qid><![CDATA[7833]]></qid>
    <attribute><![CDATA[other_numbers_only]]></attribute>
    <value><![CDATA[0]]></value>
    <language/>
   </row>
   <row>
    <qid><![CDATA[7833]]></qid>
    <attribute><![CDATA[array_filter]]></attribute>
    <value/>
    <language/>
   </row>
   <row>
    <qid><![CDATA[7833]]></qid>
    <attribute><![CDATA[exclude_all_others_auto]]></attribute>
    <value><![CDATA[0]]></value>
    <language/>
   </row>
   <row>
    <qid><![CDATA[7833]]></qid>
    <attribute><![CDATA[random_group]]></attribute>
    <value/>
    <language/>
   </row>
   <row>
    <qid><![CDATA[7833]]></qid>
    <attribute><![CDATA[em_validation_q]]></attribute>
    <value/>
    <language/>
   </row>
   <row>
    <qid><![CDATA[7833]]></qid>
    <attribute><![CDATA[em_validation_q_tip]]></attribute>
    <value/>
    <language><![CDATA[en]]></language>
   </row>
   <row>
    <qid><![CDATA[7833]]></qid>
    <attribute><![CDATA[other_replace_text]]></attribute>
    <value/>
    <language><![CDATA[en]]></language>
   </row>
   <row>
    <qid><![CDATA[7833]]></qid>
    <attribute><![CDATA[display_columns]]></attribute>
    <value/>
    <language/>
   </row>
   <row>
    <qid><![CDATA[7833]]></qid>
    <attribute><![CDATA[random_order]]></attribute>
    <value><![CDATA[0]]></value>
    <language/>
   </row>
   <row>
    <qid><![CDATA[7833]]></qid>
    <attribute><![CDATA[hidden]]></attribute>
    <value><![CDATA[0]]></value>
    <language/>
   </row>
   <row>
    <qid><![CDATA[7833]]></qid>
    <attribute><![CDATA[cssclass]]></attribute>
    <value/>
    <language/>
   </row>
   <row>
    <qid><![CDATA[7833]]></qid>
    <attribute><![CDATA[other_position]]></attribute>
    <value><![CDATA[end]]></value>
    <language/>
   </row>
   <row>
    <qid><![CDATA[7833]]></qid>
    <attribute><![CDATA[other_position_code]]></attribute>
    <value/>
    <language/>
   </row>
   <row>
    <qid><![CDATA[7833]]></qid>
    <attribute><![CDATA[printable_help]]></attribute>
    <value/>
    <language><![CDATA[en]]></language>
   </row>
   <row>
    <qid><![CDATA[7833]]></qid>
    <attribute><![CDATA[page_break]]></attribute>
    <value><![CDATA[0]]></value>
    <language/>
   </row>
   <row>
    <qid><![CDATA[7833]]></qid>
    <attribute><![CDATA[scale_export]]></attribute>
    <value><![CDATA[0]]></value>
    <language/>
   </row>
   <row>
    <qid><![CDATA[7833]]></qid>
    <attribute><![CDATA[public_statistics]]></attribute>
    <value><![CDATA[0]]></value>
    <language/>
   </row>
   <row>
    <qid><![CDATA[7833]]></qid>
    <attribute><![CDATA[statistics_graphtype]]></attribute>
    <value><![CDATA[0]]></value>
    <language/>
   </row>
   <row>
    <qid><![CDATA[7833]]></qid>
    <attribute><![CDATA[save_as_default]]></attribute>
    <value><![CDATA[N]]></value>
    <language/>
   </row>
   <row>
    <qid><![CDATA[7834]]></qid>
    <attribute><![CDATA[random_group]]></attribute>
    <value/>
    <language/>
   </row>
   <row>
    <qid><![CDATA[7834]]></qid>
    <attribute><![CDATA[em_validation_q]]></attribute>
    <value/>
    <language/>
   </row>
   <row>
    <qid><![CDATA[7834]]></qid>
    <attribute><![CDATA[em_validation_q_tip]]></attribute>
    <value/>
    <language><![CDATA[en]]></language>
   </row>
   <row>
    <qid><![CDATA[7834]]></qid>
    <attribute><![CDATA[em_validation_sq]]></attribute>
    <value/>
    <language/>
   </row>
   <row>
    <qid><![CDATA[7834]]></qid>
    <attribute><![CDATA[em_validation_sq_tip]]></attribute>
    <value/>
    <language><![CDATA[en]]></language>
   </row>
   <row>
    <qid><![CDATA[7834]]></qid>
    <attribute><![CDATA[prefix]]></attribute>
    <value/>
    <language><![CDATA[en]]></language>
   </row>
   <row>
    <qid><![CDATA[7834]]></qid>
    <attribute><![CDATA[suffix]]></attribute>
    <value/>
    <language><![CDATA[en]]></language>
   </row>
   <row>
    <qid><![CDATA[7834]]></qid>
    <attribute><![CDATA[placeholder]]></attribute>
    <value/>
    <language><![CDATA[en]]></language>
   </row>
   <row>
    <qid><![CDATA[7834]]></qid>
    <attribute><![CDATA[input_size]]></attribute>
    <value/>
    <language/>
   </row>
   <row>
    <qid><![CDATA[7834]]></qid>
    <attribute><![CDATA[hidden]]></attribute>
    <value><![CDATA[0]]></value>
    <language/>
   </row>
   <row>
    <qid><![CDATA[7834]]></qid>
    <attribute><![CDATA[cssclass]]></attribute>
    <value/>
    <language/>
   </row>
   <row>
    <qid><![CDATA[7834]]></qid>
    <attribute><![CDATA[printable_help]]></attribute>
    <value/>
    <language><![CDATA[en]]></language>
   </row>
   <row>
    <qid><![CDATA[7834]]></qid>
    <attribute><![CDATA[num_value_int_only]]></attribute>
    <value><![CDATA[0]]></value>
    <language/>
   </row>
   <row>
    <qid><![CDATA[7834]]></qid>
    <attribute><![CDATA[page_break]]></attribute>
    <value><![CDATA[0]]></value>
    <language/>
   </row>
   <row>
    <qid><![CDATA[7834]]></qid>
    <attribute><![CDATA[public_statistics]]></attribute>
    <value><![CDATA[0]]></value>
    <language/>
   </row>
   <row>
    <qid><![CDATA[7834]]></qid>
    <attribute><![CDATA[statistics_showgraph]]></attribute>
    <value><![CDATA[1]]></value>
    <language/>
   </row>
   <row>
    <qid><![CDATA[7834]]></qid>
    <attribute><![CDATA[statistics_graphtype]]></attribute>
    <value><![CDATA[0]]></value>
    <language/>
   </row>
   <row>
    <qid><![CDATA[7834]]></qid>
    <attribute><![CDATA[save_as_default]]></attribute>
    <value><![CDATA[N]]></value>
    <language/>
   </row>
   <row>
    <qid><![CDATA[7831]]></qid>
    <attribute><![CDATA[random_group]]></attribute>
    <value/>
    <language/>
   </row>
   <row>
    <qid><![CDATA[7831]]></qid>
    <attribute><![CDATA[hide_tip]]></attribute>
    <value><![CDATA[0]]></value>
    <language/>
   </row>
   <row>
    <qid><![CDATA[7831]]></qid>
    <attribute><![CDATA[hidden]]></attribute>
    <value><![CDATA[0]]></value>
    <language/>
   </row>
   <row>
    <qid><![CDATA[7831]]></qid>
    <attribute><![CDATA[cssclass]]></attribute>
    <value/>
    <language/>
   </row>
   <row>
    <qid><![CDATA[7831]]></qid>
    <attribute><![CDATA[page_break]]></attribute>
    <value><![CDATA[0]]></value>
    <language/>
   </row>
   <row>
    <qid><![CDATA[7831]]></qid>
    <attribute><![CDATA[time_limit]]></attribute>
    <value/>
    <language/>
   </row>
   <row>
    <qid><![CDATA[7831]]></qid>
    <attribute><![CDATA[time_limit_action]]></attribute>
    <value><![CDATA[1]]></value>
    <language/>
   </row>
   <row>
    <qid><![CDATA[7831]]></qid>
    <attribute><![CDATA[time_limit_disable_next]]></attribute>
    <value><![CDATA[0]]></value>
    <language/>
   </row>
   <row>
    <qid><![CDATA[7831]]></qid>
    <attribute><![CDATA[time_limit_disable_prev]]></attribute>
    <value><![CDATA[0]]></value>
    <language/>
   </row>
   <row>
    <qid><![CDATA[7831]]></qid>
    <attribute><![CDATA[time_limit_countdown_message]]></attribute>
    <value/>
    <language><![CDATA[en]]></language>
   </row>
   <row>
    <qid><![CDATA[7831]]></qid>
    <attribute><![CDATA[time_limit_timer_style]]></attribute>
    <value/>
    <language/>
   </row>
   <row>
    <qid><![CDATA[7831]]></qid>
    <attribute><![CDATA[time_limit_message_delay]]></attribute>
    <value/>
    <language/>
   </row>
   <row>
    <qid><![CDATA[7831]]></qid>
    <attribute><![CDATA[time_limit_message]]></attribute>
    <value/>
    <language><![CDATA[en]]></language>
   </row>
   <row>
    <qid><![CDATA[7831]]></qid>
    <attribute><![CDATA[time_limit_message_style]]></attribute>
    <value/>
    <language/>
   </row>
   <row>
    <qid><![CDATA[7831]]></qid>
    <attribute><![CDATA[time_limit_warning]]></attribute>
    <value/>
    <language/>
   </row>
   <row>
    <qid><![CDATA[7831]]></qid>
    <attribute><![CDATA[time_limit_warning_display_time]]></attribute>
    <value/>
    <language/>
   </row>
   <row>
    <qid><![CDATA[7831]]></qid>
    <attribute><![CDATA[time_limit_warning_message]]></attribute>
    <value/>
    <language><![CDATA[en]]></language>
   </row>
   <row>
    <qid><![CDATA[7831]]></qid>
    <attribute><![CDATA[time_limit_warning_style]]></attribute>
    <value/>
    <language/>
   </row>
   <row>
    <qid><![CDATA[7831]]></qid>
    <attribute><![CDATA[time_limit_warning_2]]></attribute>
    <value/>
    <language/>
   </row>
   <row>
    <qid><![CDATA[7831]]></qid>
    <attribute><![CDATA[time_limit_warning_2_display_time]]></attribute>
    <value/>
    <language/>
   </row>
   <row>
    <qid><![CDATA[7831]]></qid>
    <attribute><![CDATA[time_limit_warning_2_message]]></attribute>
    <value/>
    <language><![CDATA[en]]></language>
   </row>
   <row>
    <qid><![CDATA[7831]]></qid>
    <attribute><![CDATA[time_limit_warning_2_style]]></attribute>
    <value/>
    <language/>
   </row>
   <row>
    <qid><![CDATA[7831]]></qid>
    <attribute><![CDATA[statistics_showgraph]]></attribute>
    <value><![CDATA[1]]></value>
    <language/>
   </row>
   <row>
    <qid><![CDATA[7831]]></qid>
    <attribute><![CDATA[statistics_graphtype]]></attribute>
    <value><![CDATA[0]]></value>
    <language/>
   </row>
   <row>
    <qid><![CDATA[7831]]></qid>
    <attribute><![CDATA[save_as_default]]></attribute>
    <value><![CDATA[N]]></value>
    <language/>
   </row>
   <row>
    <qid><![CDATA[7846]]></qid>
    <attribute><![CDATA[random_group]]></attribute>
    <value/>
    <language/>
   </row>
   <row>
    <qid><![CDATA[7846]]></qid>
    <attribute><![CDATA[hide_tip]]></attribute>
    <value><![CDATA[0]]></value>
    <language/>
   </row>
   <row>
    <qid><![CDATA[7846]]></qid>
    <attribute><![CDATA[hidden]]></attribute>
    <value><![CDATA[0]]></value>
    <language/>
   </row>
   <row>
    <qid><![CDATA[7846]]></qid>
    <attribute><![CDATA[cssclass]]></attribute>
    <value/>
    <language/>
   </row>
   <row>
    <qid><![CDATA[7846]]></qid>
    <attribute><![CDATA[page_break]]></attribute>
    <value><![CDATA[0]]></value>
    <language/>
   </row>
   <row>
    <qid><![CDATA[7846]]></qid>
    <attribute><![CDATA[time_limit]]></attribute>
    <value/>
    <language/>
   </row>
   <row>
    <qid><![CDATA[7846]]></qid>
    <attribute><![CDATA[time_limit_action]]></attribute>
    <value><![CDATA[1]]></value>
    <language/>
   </row>
   <row>
    <qid><![CDATA[7846]]></qid>
    <attribute><![CDATA[time_limit_disable_next]]></attribute>
    <value><![CDATA[0]]></value>
    <language/>
   </row>
   <row>
    <qid><![CDATA[7846]]></qid>
    <attribute><![CDATA[time_limit_disable_prev]]></attribute>
    <value><![CDATA[0]]></value>
    <language/>
   </row>
   <row>
    <qid><![CDATA[7846]]></qid>
    <attribute><![CDATA[time_limit_countdown_message]]></attribute>
    <value/>
    <language><![CDATA[en]]></language>
   </row>
   <row>
    <qid><![CDATA[7846]]></qid>
    <attribute><![CDATA[time_limit_timer_style]]></attribute>
    <value/>
    <language/>
   </row>
   <row>
    <qid><![CDATA[7846]]></qid>
    <attribute><![CDATA[time_limit_message_delay]]></attribute>
    <value/>
    <language/>
   </row>
   <row>
    <qid><![CDATA[7846]]></qid>
    <attribute><![CDATA[time_limit_message]]></attribute>
    <value/>
    <language><![CDATA[en]]></language>
   </row>
   <row>
    <qid><![CDATA[7846]]></qid>
    <attribute><![CDATA[time_limit_message_style]]></attribute>
    <value/>
    <language/>
   </row>
   <row>
    <qid><![CDATA[7846]]></qid>
    <attribute><![CDATA[time_limit_warning]]></attribute>
    <value/>
    <language/>
   </row>
   <row>
    <qid><![CDATA[7846]]></qid>
    <attribute><![CDATA[time_limit_warning_display_time]]></attribute>
    <value/>
    <language/>
   </row>
   <row>
    <qid><![CDATA[7846]]></qid>
    <attribute><![CDATA[time_limit_warning_message]]></attribute>
    <value/>
    <language><![CDATA[en]]></language>
   </row>
   <row>
    <qid><![CDATA[7846]]></qid>
    <attribute><![CDATA[time_limit_warning_style]]></attribute>
    <value/>
    <language/>
   </row>
   <row>
    <qid><![CDATA[7846]]></qid>
    <attribute><![CDATA[time_limit_warning_2]]></attribute>
    <value/>
    <language/>
   </row>
   <row>
    <qid><![CDATA[7846]]></qid>
    <attribute><![CDATA[time_limit_warning_2_display_time]]></attribute>
    <value/>
    <language/>
   </row>
   <row>
    <qid><![CDATA[7846]]></qid>
    <attribute><![CDATA[time_limit_warning_2_message]]></attribute>
    <value/>
    <language><![CDATA[en]]></language>
   </row>
   <row>
    <qid><![CDATA[7846]]></qid>
    <attribute><![CDATA[time_limit_warning_2_style]]></attribute>
    <value/>
    <language/>
   </row>
   <row>
    <qid><![CDATA[7846]]></qid>
    <attribute><![CDATA[statistics_showgraph]]></attribute>
    <value><![CDATA[1]]></value>
    <language/>
   </row>
   <row>
    <qid><![CDATA[7846]]></qid>
    <attribute><![CDATA[statistics_graphtype]]></attribute>
    <value><![CDATA[0]]></value>
    <language/>
   </row>
   <row>
    <qid><![CDATA[7846]]></qid>
    <attribute><![CDATA[save_as_default]]></attribute>
    <value><![CDATA[N]]></value>
    <language/>
   </row>
   <row>
    <qid><![CDATA[7845]]></qid>
    <attribute><![CDATA[min_answers]]></attribute>
    <value/>
    <language/>
   </row>
   <row>
    <qid><![CDATA[7845]]></qid>
    <attribute><![CDATA[max_answers]]></attribute>
    <value/>
    <language/>
   </row>
   <row>
    <qid><![CDATA[7845]]></qid>
    <attribute><![CDATA[array_filter_style]]></attribute>
    <value><![CDATA[0]]></value>
    <language/>
   </row>
   <row>
    <qid><![CDATA[7845]]></qid>
    <attribute><![CDATA[array_filter_exclude]]></attribute>
    <value/>
    <language/>
   </row>
   <row>
    <qid><![CDATA[7845]]></qid>
    <attribute><![CDATA[array_filter]]></attribute>
    <value/>
    <language/>
   </row>
   <row>
    <qid><![CDATA[7845]]></qid>
    <attribute><![CDATA[exclude_all_others]]></attribute>
    <value/>
    <language/>
   </row>
   <row>
    <qid><![CDATA[7845]]></qid>
    <attribute><![CDATA[random_group]]></attribute>
    <value/>
    <language/>
   </row>
   <row>
    <qid><![CDATA[7845]]></qid>
    <attribute><![CDATA[em_validation_q]]></attribute>
    <value/>
    <language/>
   </row>
   <row>
    <qid><![CDATA[7845]]></qid>
    <attribute><![CDATA[em_validation_q_tip]]></attribute>
    <value/>
    <language><![CDATA[en]]></language>
   </row>
   <row>
    <qid><![CDATA[7845]]></qid>
    <attribute><![CDATA[em_validation_sq]]></attribute>
    <value/>
    <language/>
   </row>
   <row>
    <qid><![CDATA[7845]]></qid>
    <attribute><![CDATA[em_validation_sq_tip]]></attribute>
    <value/>
    <language><![CDATA[en]]></language>
   </row>
   <row>
    <qid><![CDATA[7845]]></qid>
    <attribute><![CDATA[prefix]]></attribute>
    <value/>
    <language><![CDATA[en]]></language>
   </row>
   <row>
    <qid><![CDATA[7845]]></qid>
    <attribute><![CDATA[suffix]]></attribute>
    <value/>
    <language><![CDATA[en]]></language>
   </row>
   <row>
    <qid><![CDATA[7845]]></qid>
    <attribute><![CDATA[hide_tip]]></attribute>
    <value><![CDATA[0]]></value>
    <language/>
   </row>
   <row>
    <qid><![CDATA[7845]]></qid>
    <attribute><![CDATA[display_rows]]></attribute>
    <value/>
    <language/>
   </row>
   <row>
    <qid><![CDATA[7845]]></qid>
    <attribute><![CDATA[input_size]]></attribute>
    <value/>
    <language/>
   </row>
   <row>
    <qid><![CDATA[7845]]></qid>
    <attribute><![CDATA[random_order]]></attribute>
    <value><![CDATA[0]]></value>
    <language/>
   </row>
   <row>
    <qid><![CDATA[7845]]></qid>
    <attribute><![CDATA[hidden]]></attribute>
    <value><![CDATA[0]]></value>
    <language/>
   </row>
   <row>
    <qid><![CDATA[7845]]></qid>
    <attribute><![CDATA[cssclass]]></attribute>
    <value/>
    <language/>
   </row>
   <row>
    <qid><![CDATA[7845]]></qid>
    <attribute><![CDATA[maximum_chars]]></attribute>
    <value/>
    <language/>
   </row>
   <row>
    <qid><![CDATA[7845]]></qid>
    <attribute><![CDATA[page_break]]></attribute>
    <value><![CDATA[0]]></value>
    <language/>
   </row>
   <row>
    <qid><![CDATA[7845]]></qid>
    <attribute><![CDATA[numbers_only]]></attribute>
    <value><![CDATA[0]]></value>
    <language/>
   </row>
   <row>
    <qid><![CDATA[7845]]></qid>
    <attribute><![CDATA[statistics_showgraph]]></attribute>
    <value><![CDATA[1]]></value>
    <language/>
   </row>
   <row>
    <qid><![CDATA[7845]]></qid>
    <attribute><![CDATA[statistics_graphtype]]></attribute>
    <value><![CDATA[0]]></value>
    <language/>
   </row>
   <row>
    <qid><![CDATA[7845]]></qid>
    <attribute><![CDATA[save_as_default]]></attribute>
    <value><![CDATA[N]]></value>
    <language/>
   </row>
   <row>
    <qid><![CDATA[7829]]></qid>
    <attribute><![CDATA[min_answers]]></attribute>
    <value/>
    <language/>
   </row>
   <row>
    <qid><![CDATA[7829]]></qid>
    <attribute><![CDATA[max_answers]]></attribute>
    <value/>
    <language/>
   </row>
   <row>
    <qid><![CDATA[7829]]></qid>
    <attribute><![CDATA[array_filter_style]]></attribute>
    <value><![CDATA[0]]></value>
    <language/>
   </row>
   <row>
    <qid><![CDATA[7829]]></qid>
    <attribute><![CDATA[array_filter_exclude]]></attribute>
    <value/>
    <language/>
   </row>
   <row>
    <qid><![CDATA[7829]]></qid>
    <attribute><![CDATA[array_filter]]></attribute>
    <value/>
    <language/>
   </row>
   <row>
    <qid><![CDATA[7829]]></qid>
    <attribute><![CDATA[exclude_all_others]]></attribute>
    <value/>
    <language/>
   </row>
   <row>
    <qid><![CDATA[7829]]></qid>
    <attribute><![CDATA[random_group]]></attribute>
    <value/>
    <language/>
   </row>
   <row>
    <qid><![CDATA[7829]]></qid>
    <attribute><![CDATA[em_validation_q]]></attribute>
    <value/>
    <language/>
   </row>
   <row>
    <qid><![CDATA[7829]]></qid>
    <attribute><![CDATA[em_validation_q_tip]]></attribute>
    <value/>
    <language><![CDATA[en]]></language>
   </row>
   <row>
    <qid><![CDATA[7829]]></qid>
    <attribute><![CDATA[em_validation_sq]]></attribute>
    <value/>
    <language/>
   </row>
   <row>
    <qid><![CDATA[7829]]></qid>
    <attribute><![CDATA[em_validation_sq_tip]]></attribute>
    <value/>
    <language><![CDATA[en]]></language>
   </row>
   <row>
    <qid><![CDATA[7829]]></qid>
    <attribute><![CDATA[prefix]]></attribute>
    <value/>
    <language><![CDATA[en]]></language>
   </row>
   <row>
    <qid><![CDATA[7829]]></qid>
    <attribute><![CDATA[suffix]]></attribute>
    <value/>
    <language><![CDATA[en]]></language>
   </row>
   <row>
    <qid><![CDATA[7829]]></qid>
    <attribute><![CDATA[hide_tip]]></attribute>
    <value><![CDATA[0]]></value>
    <language/>
   </row>
   <row>
    <qid><![CDATA[7829]]></qid>
    <attribute><![CDATA[display_rows]]></attribute>
    <value/>
    <language/>
   </row>
   <row>
    <qid><![CDATA[7829]]></qid>
    <attribute><![CDATA[input_size]]></attribute>
    <value/>
    <language/>
   </row>
   <row>
    <qid><![CDATA[7829]]></qid>
    <attribute><![CDATA[random_order]]></attribute>
    <value><![CDATA[0]]></value>
    <language/>
   </row>
   <row>
    <qid><![CDATA[7829]]></qid>
    <attribute><![CDATA[hidden]]></attribute>
    <value><![CDATA[0]]></value>
    <language/>
   </row>
   <row>
    <qid><![CDATA[7829]]></qid>
    <attribute><![CDATA[cssclass]]></attribute>
    <value/>
    <language/>
   </row>
   <row>
    <qid><![CDATA[7829]]></qid>
    <attribute><![CDATA[maximum_chars]]></attribute>
    <value/>
    <language/>
   </row>
   <row>
    <qid><![CDATA[7829]]></qid>
    <attribute><![CDATA[page_break]]></attribute>
    <value><![CDATA[0]]></value>
    <language/>
   </row>
   <row>
    <qid><![CDATA[7829]]></qid>
    <attribute><![CDATA[numbers_only]]></attribute>
    <value><![CDATA[0]]></value>
    <language/>
   </row>
   <row>
    <qid><![CDATA[7829]]></qid>
    <attribute><![CDATA[statistics_showgraph]]></attribute>
    <value><![CDATA[1]]></value>
    <language/>
   </row>
   <row>
    <qid><![CDATA[7829]]></qid>
    <attribute><![CDATA[statistics_graphtype]]></attribute>
    <value><![CDATA[0]]></value>
    <language/>
   </row>
   <row>
    <qid><![CDATA[7829]]></qid>
    <attribute><![CDATA[save_as_default]]></attribute>
    <value><![CDATA[N]]></value>
    <language/>
   </row>
   <row>
    <qid><![CDATA[7830]]></qid>
    <attribute><![CDATA[min_answers]]></attribute>
    <value/>
    <language/>
   </row>
   <row>
    <qid><![CDATA[7830]]></qid>
    <attribute><![CDATA[max_answers]]></attribute>
    <value/>
    <language/>
   </row>
   <row>
    <qid><![CDATA[7830]]></qid>
    <attribute><![CDATA[array_filter_style]]></attribute>
    <value><![CDATA[0]]></value>
    <language/>
   </row>
   <row>
    <qid><![CDATA[7830]]></qid>
    <attribute><![CDATA[array_filter_exclude]]></attribute>
    <value/>
    <language/>
   </row>
   <row>
    <qid><![CDATA[7830]]></qid>
    <attribute><![CDATA[array_filter]]></attribute>
    <value/>
    <language/>
   </row>
   <row>
    <qid><![CDATA[7830]]></qid>
    <attribute><![CDATA[exclude_all_others]]></attribute>
    <value/>
    <language/>
   </row>
   <row>
    <qid><![CDATA[7830]]></qid>
    <attribute><![CDATA[random_group]]></attribute>
    <value/>
    <language/>
   </row>
   <row>
    <qid><![CDATA[7830]]></qid>
    <attribute><![CDATA[em_validation_q]]></attribute>
    <value/>
    <language/>
   </row>
   <row>
    <qid><![CDATA[7830]]></qid>
    <attribute><![CDATA[em_validation_q_tip]]></attribute>
    <value/>
    <language><![CDATA[en]]></language>
   </row>
   <row>
    <qid><![CDATA[7830]]></qid>
    <attribute><![CDATA[em_validation_sq]]></attribute>
    <value/>
    <language/>
   </row>
   <row>
    <qid><![CDATA[7830]]></qid>
    <attribute><![CDATA[em_validation_sq_tip]]></attribute>
    <value/>
    <language><![CDATA[en]]></language>
   </row>
   <row>
    <qid><![CDATA[7830]]></qid>
    <attribute><![CDATA[prefix]]></attribute>
    <value/>
    <language><![CDATA[en]]></language>
   </row>
   <row>
    <qid><![CDATA[7830]]></qid>
    <attribute><![CDATA[suffix]]></attribute>
    <value/>
    <language><![CDATA[en]]></language>
   </row>
   <row>
    <qid><![CDATA[7830]]></qid>
    <attribute><![CDATA[hide_tip]]></attribute>
    <value><![CDATA[0]]></value>
    <language/>
   </row>
   <row>
    <qid><![CDATA[7830]]></qid>
    <attribute><![CDATA[display_rows]]></attribute>
    <value/>
    <language/>
   </row>
   <row>
    <qid><![CDATA[7830]]></qid>
    <attribute><![CDATA[input_size]]></attribute>
    <value/>
    <language/>
   </row>
   <row>
    <qid><![CDATA[7830]]></qid>
    <attribute><![CDATA[random_order]]></attribute>
    <value><![CDATA[0]]></value>
    <language/>
   </row>
   <row>
    <qid><![CDATA[7830]]></qid>
    <attribute><![CDATA[hidden]]></attribute>
    <value><![CDATA[0]]></value>
    <language/>
   </row>
   <row>
    <qid><![CDATA[7830]]></qid>
    <attribute><![CDATA[cssclass]]></attribute>
    <value/>
    <language/>
   </row>
   <row>
    <qid><![CDATA[7830]]></qid>
    <attribute><![CDATA[maximum_chars]]></attribute>
    <value/>
    <language/>
   </row>
   <row>
    <qid><![CDATA[7830]]></qid>
    <attribute><![CDATA[page_break]]></attribute>
    <value><![CDATA[0]]></value>
    <language/>
   </row>
   <row>
    <qid><![CDATA[7830]]></qid>
    <attribute><![CDATA[numbers_only]]></attribute>
    <value><![CDATA[0]]></value>
    <language/>
   </row>
   <row>
    <qid><![CDATA[7830]]></qid>
    <attribute><![CDATA[statistics_showgraph]]></attribute>
    <value><![CDATA[1]]></value>
    <language/>
   </row>
   <row>
    <qid><![CDATA[7830]]></qid>
    <attribute><![CDATA[statistics_graphtype]]></attribute>
    <value><![CDATA[0]]></value>
    <language/>
   </row>
   <row>
    <qid><![CDATA[7830]]></qid>
    <attribute><![CDATA[save_as_default]]></attribute>
    <value><![CDATA[N]]></value>
    <language/>
   </row>
   <row>
    <qid><![CDATA[7847]]></qid>
    <attribute><![CDATA[min_answers]]></attribute>
    <value/>
    <language/>
   </row>
   <row>
    <qid><![CDATA[7847]]></qid>
    <attribute><![CDATA[max_answers]]></attribute>
    <value/>
    <language/>
   </row>
   <row>
    <qid><![CDATA[7847]]></qid>
    <attribute><![CDATA[array_filter_style]]></attribute>
    <value><![CDATA[0]]></value>
    <language/>
   </row>
   <row>
    <qid><![CDATA[7847]]></qid>
    <attribute><![CDATA[array_filter_exclude]]></attribute>
    <value/>
    <language/>
   </row>
   <row>
    <qid><![CDATA[7847]]></qid>
    <attribute><![CDATA[array_filter]]></attribute>
    <value/>
    <language/>
   </row>
   <row>
    <qid><![CDATA[7847]]></qid>
    <attribute><![CDATA[exclude_all_others]]></attribute>
    <value/>
    <language/>
   </row>
   <row>
    <qid><![CDATA[7847]]></qid>
    <attribute><![CDATA[random_group]]></attribute>
    <value/>
    <language/>
   </row>
   <row>
    <qid><![CDATA[7847]]></qid>
    <attribute><![CDATA[em_validation_q]]></attribute>
    <value/>
    <language/>
   </row>
   <row>
    <qid><![CDATA[7847]]></qid>
    <attribute><![CDATA[em_validation_q_tip]]></attribute>
    <value/>
    <language><![CDATA[en]]></language>
   </row>
   <row>
    <qid><![CDATA[7847]]></qid>
    <attribute><![CDATA[em_validation_sq]]></attribute>
    <value/>
    <language/>
   </row>
   <row>
    <qid><![CDATA[7847]]></qid>
    <attribute><![CDATA[em_validation_sq_tip]]></attribute>
    <value/>
    <language><![CDATA[en]]></language>
   </row>
   <row>
    <qid><![CDATA[7847]]></qid>
    <attribute><![CDATA[prefix]]></attribute>
    <value/>
    <language><![CDATA[en]]></language>
   </row>
   <row>
    <qid><![CDATA[7847]]></qid>
    <attribute><![CDATA[suffix]]></attribute>
    <value/>
    <language><![CDATA[en]]></language>
   </row>
   <row>
    <qid><![CDATA[7847]]></qid>
    <attribute><![CDATA[hide_tip]]></attribute>
    <value><![CDATA[0]]></value>
    <language/>
   </row>
   <row>
    <qid><![CDATA[7847]]></qid>
    <attribute><![CDATA[display_rows]]></attribute>
    <value/>
    <language/>
   </row>
   <row>
    <qid><![CDATA[7847]]></qid>
    <attribute><![CDATA[input_size]]></attribute>
    <value/>
    <language/>
   </row>
   <row>
    <qid><![CDATA[7847]]></qid>
    <attribute><![CDATA[random_order]]></attribute>
    <value><![CDATA[0]]></value>
    <language/>
   </row>
   <row>
    <qid><![CDATA[7847]]></qid>
    <attribute><![CDATA[hidden]]></attribute>
    <value><![CDATA[0]]></value>
    <language/>
   </row>
   <row>
    <qid><![CDATA[7847]]></qid>
    <attribute><![CDATA[cssclass]]></attribute>
    <value/>
    <language/>
   </row>
   <row>
    <qid><![CDATA[7847]]></qid>
    <attribute><![CDATA[maximum_chars]]></attribute>
    <value/>
    <language/>
   </row>
   <row>
    <qid><![CDATA[7847]]></qid>
    <attribute><![CDATA[page_break]]></attribute>
    <value><![CDATA[0]]></value>
    <language/>
   </row>
   <row>
    <qid><![CDATA[7847]]></qid>
    <attribute><![CDATA[numbers_only]]></attribute>
    <value><![CDATA[0]]></value>
    <language/>
   </row>
   <row>
    <qid><![CDATA[7847]]></qid>
    <attribute><![CDATA[statistics_showgraph]]></attribute>
    <value><![CDATA[1]]></value>
    <language/>
   </row>
   <row>
    <qid><![CDATA[7847]]></qid>
    <attribute><![CDATA[statistics_graphtype]]></attribute>
    <value><![CDATA[0]]></value>
    <language/>
   </row>
   <row>
    <qid><![CDATA[7847]]></qid>
    <attribute><![CDATA[save_as_default]]></attribute>
    <value><![CDATA[N]]></value>
    <language/>
   </row>
   <row>
    <qid><![CDATA[7843]]></qid>
    <attribute><![CDATA[min_answers]]></attribute>
    <value/>
    <language/>
   </row>
   <row>
    <qid><![CDATA[7843]]></qid>
    <attribute><![CDATA[max_answers]]></attribute>
    <value/>
    <language/>
   </row>
   <row>
    <qid><![CDATA[7843]]></qid>
    <attribute><![CDATA[array_filter_style]]></attribute>
    <value><![CDATA[0]]></value>
    <language/>
   </row>
   <row>
    <qid><![CDATA[7843]]></qid>
    <attribute><![CDATA[array_filter_exclude]]></attribute>
    <value/>
    <language/>
   </row>
   <row>
    <qid><![CDATA[7843]]></qid>
    <attribute><![CDATA[array_filter]]></attribute>
    <value/>
    <language/>
   </row>
   <row>
    <qid><![CDATA[7843]]></qid>
    <attribute><![CDATA[exclude_all_others]]></attribute>
    <value/>
    <language/>
   </row>
   <row>
    <qid><![CDATA[7843]]></qid>
    <attribute><![CDATA[random_group]]></attribute>
    <value/>
    <language/>
   </row>
   <row>
    <qid><![CDATA[7843]]></qid>
    <attribute><![CDATA[em_validation_q]]></attribute>
    <value/>
    <language/>
   </row>
   <row>
    <qid><![CDATA[7843]]></qid>
    <attribute><![CDATA[em_validation_q_tip]]></attribute>
    <value/>
    <language><![CDATA[en]]></language>
   </row>
   <row>
    <qid><![CDATA[7843]]></qid>
    <attribute><![CDATA[em_validation_sq]]></attribute>
    <value/>
    <language/>
   </row>
   <row>
    <qid><![CDATA[7843]]></qid>
    <attribute><![CDATA[em_validation_sq_tip]]></attribute>
    <value/>
    <language><![CDATA[en]]></language>
   </row>
   <row>
    <qid><![CDATA[7843]]></qid>
    <attribute><![CDATA[prefix]]></attribute>
    <value/>
    <language><![CDATA[en]]></language>
   </row>
   <row>
    <qid><![CDATA[7843]]></qid>
    <attribute><![CDATA[suffix]]></attribute>
    <value/>
    <language><![CDATA[en]]></language>
   </row>
   <row>
    <qid><![CDATA[7843]]></qid>
    <attribute><![CDATA[hide_tip]]></attribute>
    <value><![CDATA[0]]></value>
    <language/>
   </row>
   <row>
    <qid><![CDATA[7843]]></qid>
    <attribute><![CDATA[display_rows]]></attribute>
    <value/>
    <language/>
   </row>
   <row>
    <qid><![CDATA[7843]]></qid>
    <attribute><![CDATA[input_size]]></attribute>
    <value/>
    <language/>
   </row>
   <row>
    <qid><![CDATA[7843]]></qid>
    <attribute><![CDATA[random_order]]></attribute>
    <value><![CDATA[0]]></value>
    <language/>
   </row>
   <row>
    <qid><![CDATA[7843]]></qid>
    <attribute><![CDATA[hidden]]></attribute>
    <value><![CDATA[0]]></value>
    <language/>
   </row>
   <row>
    <qid><![CDATA[7843]]></qid>
    <attribute><![CDATA[cssclass]]></attribute>
    <value/>
    <language/>
   </row>
   <row>
    <qid><![CDATA[7843]]></qid>
    <attribute><![CDATA[maximum_chars]]></attribute>
    <value/>
    <language/>
   </row>
   <row>
    <qid><![CDATA[7843]]></qid>
    <attribute><![CDATA[page_break]]></attribute>
    <value><![CDATA[0]]></value>
    <language/>
   </row>
   <row>
    <qid><![CDATA[7843]]></qid>
    <attribute><![CDATA[numbers_only]]></attribute>
    <value><![CDATA[0]]></value>
    <language/>
   </row>
   <row>
    <qid><![CDATA[7843]]></qid>
    <attribute><![CDATA[statistics_showgraph]]></attribute>
    <value><![CDATA[1]]></value>
    <language/>
   </row>
   <row>
    <qid><![CDATA[7843]]></qid>
    <attribute><![CDATA[statistics_graphtype]]></attribute>
    <value><![CDATA[0]]></value>
    <language/>
   </row>
   <row>
    <qid><![CDATA[7843]]></qid>
    <attribute><![CDATA[save_as_default]]></attribute>
    <value><![CDATA[N]]></value>
    <language/>
   </row>
   <row>
    <qid><![CDATA[7844]]></qid>
    <attribute><![CDATA[min_answers]]></attribute>
    <value/>
    <language/>
   </row>
   <row>
    <qid><![CDATA[7844]]></qid>
    <attribute><![CDATA[max_answers]]></attribute>
    <value/>
    <language/>
   </row>
   <row>
    <qid><![CDATA[7844]]></qid>
    <attribute><![CDATA[array_filter_style]]></attribute>
    <value><![CDATA[0]]></value>
    <language/>
   </row>
   <row>
    <qid><![CDATA[7844]]></qid>
    <attribute><![CDATA[array_filter_exclude]]></attribute>
    <value/>
    <language/>
   </row>
   <row>
    <qid><![CDATA[7844]]></qid>
    <attribute><![CDATA[array_filter]]></attribute>
    <value/>
    <language/>
   </row>
   <row>
    <qid><![CDATA[7844]]></qid>
    <attribute><![CDATA[exclude_all_others]]></attribute>
    <value/>
    <language/>
   </row>
   <row>
    <qid><![CDATA[7844]]></qid>
    <attribute><![CDATA[random_group]]></attribute>
    <value/>
    <language/>
   </row>
   <row>
    <qid><![CDATA[7844]]></qid>
    <attribute><![CDATA[em_validation_q]]></attribute>
    <value/>
    <language/>
   </row>
   <row>
    <qid><![CDATA[7844]]></qid>
    <attribute><![CDATA[em_validation_q_tip]]></attribute>
    <value/>
    <language><![CDATA[en]]></language>
   </row>
   <row>
    <qid><![CDATA[7844]]></qid>
    <attribute><![CDATA[em_validation_sq]]></attribute>
    <value/>
    <language/>
   </row>
   <row>
    <qid><![CDATA[7844]]></qid>
    <attribute><![CDATA[em_validation_sq_tip]]></attribute>
    <value/>
    <language><![CDATA[en]]></language>
   </row>
   <row>
    <qid><![CDATA[7844]]></qid>
    <attribute><![CDATA[prefix]]></attribute>
    <value/>
    <language><![CDATA[en]]></language>
   </row>
   <row>
    <qid><![CDATA[7844]]></qid>
    <attribute><![CDATA[suffix]]></attribute>
    <value/>
    <language><![CDATA[en]]></language>
   </row>
   <row>
    <qid><![CDATA[7844]]></qid>
    <attribute><![CDATA[hide_tip]]></attribute>
    <value><![CDATA[0]]></value>
    <language/>
   </row>
   <row>
    <qid><![CDATA[7844]]></qid>
    <attribute><![CDATA[display_rows]]></attribute>
    <value/>
    <language/>
   </row>
   <row>
    <qid><![CDATA[7844]]></qid>
    <attribute><![CDATA[input_size]]></attribute>
    <value/>
    <language/>
   </row>
   <row>
    <qid><![CDATA[7844]]></qid>
    <attribute><![CDATA[random_order]]></attribute>
    <value><![CDATA[0]]></value>
    <language/>
   </row>
   <row>
    <qid><![CDATA[7844]]></qid>
    <attribute><![CDATA[hidden]]></attribute>
    <value><![CDATA[0]]></value>
    <language/>
   </row>
   <row>
    <qid><![CDATA[7844]]></qid>
    <attribute><![CDATA[cssclass]]></attribute>
    <value/>
    <language/>
   </row>
   <row>
    <qid><![CDATA[7844]]></qid>
    <attribute><![CDATA[maximum_chars]]></attribute>
    <value/>
    <language/>
   </row>
   <row>
    <qid><![CDATA[7844]]></qid>
    <attribute><![CDATA[page_break]]></attribute>
    <value><![CDATA[0]]></value>
    <language/>
   </row>
   <row>
    <qid><![CDATA[7844]]></qid>
    <attribute><![CDATA[numbers_only]]></attribute>
    <value><![CDATA[0]]></value>
    <language/>
   </row>
   <row>
    <qid><![CDATA[7844]]></qid>
    <attribute><![CDATA[statistics_showgraph]]></attribute>
    <value><![CDATA[1]]></value>
    <language/>
   </row>
   <row>
    <qid><![CDATA[7844]]></qid>
    <attribute><![CDATA[statistics_graphtype]]></attribute>
    <value><![CDATA[0]]></value>
    <language/>
   </row>
   <row>
    <qid><![CDATA[7844]]></qid>
    <attribute><![CDATA[save_as_default]]></attribute>
    <value><![CDATA[N]]></value>
    <language/>
   </row>
   <row>
    <qid><![CDATA[7848]]></qid>
    <attribute><![CDATA[min_answers]]></attribute>
    <value/>
    <language/>
   </row>
   <row>
    <qid><![CDATA[7848]]></qid>
    <attribute><![CDATA[max_answers]]></attribute>
    <value/>
    <language/>
   </row>
   <row>
    <qid><![CDATA[7848]]></qid>
    <attribute><![CDATA[array_filter_style]]></attribute>
    <value><![CDATA[0]]></value>
    <language/>
   </row>
   <row>
    <qid><![CDATA[7848]]></qid>
    <attribute><![CDATA[array_filter_exclude]]></attribute>
    <value/>
    <language/>
   </row>
   <row>
    <qid><![CDATA[7848]]></qid>
    <attribute><![CDATA[array_filter]]></attribute>
    <value/>
    <language/>
   </row>
   <row>
    <qid><![CDATA[7848]]></qid>
    <attribute><![CDATA[exclude_all_others]]></attribute>
    <value/>
    <language/>
   </row>
   <row>
    <qid><![CDATA[7848]]></qid>
    <attribute><![CDATA[random_group]]></attribute>
    <value/>
    <language/>
   </row>
   <row>
    <qid><![CDATA[7848]]></qid>
    <attribute><![CDATA[em_validation_q]]></attribute>
    <value/>
    <language/>
   </row>
   <row>
    <qid><![CDATA[7848]]></qid>
    <attribute><![CDATA[em_validation_q_tip]]></attribute>
    <value/>
    <language><![CDATA[en]]></language>
   </row>
   <row>
    <qid><![CDATA[7848]]></qid>
    <attribute><![CDATA[em_validation_sq]]></attribute>
    <value/>
    <language/>
   </row>
   <row>
    <qid><![CDATA[7848]]></qid>
    <attribute><![CDATA[em_validation_sq_tip]]></attribute>
    <value/>
    <language><![CDATA[en]]></language>
   </row>
   <row>
    <qid><![CDATA[7848]]></qid>
    <attribute><![CDATA[prefix]]></attribute>
    <value/>
    <language><![CDATA[en]]></language>
   </row>
   <row>
    <qid><![CDATA[7848]]></qid>
    <attribute><![CDATA[suffix]]></attribute>
    <value/>
    <language><![CDATA[en]]></language>
   </row>
   <row>
    <qid><![CDATA[7848]]></qid>
    <attribute><![CDATA[hide_tip]]></attribute>
    <value><![CDATA[0]]></value>
    <language/>
   </row>
   <row>
    <qid><![CDATA[7848]]></qid>
    <attribute><![CDATA[display_rows]]></attribute>
    <value/>
    <language/>
   </row>
   <row>
    <qid><![CDATA[7848]]></qid>
    <attribute><![CDATA[input_size]]></attribute>
    <value/>
    <language/>
   </row>
   <row>
    <qid><![CDATA[7848]]></qid>
    <attribute><![CDATA[random_order]]></attribute>
    <value><![CDATA[0]]></value>
    <language/>
   </row>
   <row>
    <qid><![CDATA[7848]]></qid>
    <attribute><![CDATA[hidden]]></attribute>
    <value><![CDATA[0]]></value>
    <language/>
   </row>
   <row>
    <qid><![CDATA[7848]]></qid>
    <attribute><![CDATA[cssclass]]></attribute>
    <value/>
    <language/>
   </row>
   <row>
    <qid><![CDATA[7848]]></qid>
    <attribute><![CDATA[maximum_chars]]></attribute>
    <value/>
    <language/>
   </row>
   <row>
    <qid><![CDATA[7848]]></qid>
    <attribute><![CDATA[page_break]]></attribute>
    <value><![CDATA[0]]></value>
    <language/>
   </row>
   <row>
    <qid><![CDATA[7848]]></qid>
    <attribute><![CDATA[numbers_only]]></attribute>
    <value><![CDATA[0]]></value>
    <language/>
   </row>
   <row>
    <qid><![CDATA[7848]]></qid>
    <attribute><![CDATA[statistics_showgraph]]></attribute>
    <value><![CDATA[1]]></value>
    <language/>
   </row>
   <row>
    <qid><![CDATA[7848]]></qid>
    <attribute><![CDATA[statistics_graphtype]]></attribute>
    <value><![CDATA[0]]></value>
    <language/>
   </row>
   <row>
    <qid><![CDATA[7848]]></qid>
    <attribute><![CDATA[save_as_default]]></attribute>
    <value><![CDATA[N]]></value>
    <language/>
   </row>
   <row>
    <qid><![CDATA[7849]]></qid>
    <attribute><![CDATA[min_answers]]></attribute>
    <value/>
    <language/>
   </row>
   <row>
    <qid><![CDATA[7849]]></qid>
    <attribute><![CDATA[max_answers]]></attribute>
    <value/>
    <language/>
   </row>
   <row>
    <qid><![CDATA[7849]]></qid>
    <attribute><![CDATA[array_filter_style]]></attribute>
    <value><![CDATA[0]]></value>
    <language/>
   </row>
   <row>
    <qid><![CDATA[7849]]></qid>
    <attribute><![CDATA[array_filter_exclude]]></attribute>
    <value/>
    <language/>
   </row>
   <row>
    <qid><![CDATA[7849]]></qid>
    <attribute><![CDATA[array_filter]]></attribute>
    <value/>
    <language/>
   </row>
   <row>
    <qid><![CDATA[7849]]></qid>
    <attribute><![CDATA[exclude_all_others]]></attribute>
    <value/>
    <language/>
   </row>
   <row>
    <qid><![CDATA[7849]]></qid>
    <attribute><![CDATA[random_group]]></attribute>
    <value/>
    <language/>
   </row>
   <row>
    <qid><![CDATA[7849]]></qid>
    <attribute><![CDATA[em_validation_q]]></attribute>
    <value/>
    <language/>
   </row>
   <row>
    <qid><![CDATA[7849]]></qid>
    <attribute><![CDATA[em_validation_q_tip]]></attribute>
    <value/>
    <language><![CDATA[en]]></language>
   </row>
   <row>
    <qid><![CDATA[7849]]></qid>
    <attribute><![CDATA[em_validation_sq]]></attribute>
    <value/>
    <language/>
   </row>
   <row>
    <qid><![CDATA[7849]]></qid>
    <attribute><![CDATA[em_validation_sq_tip]]></attribute>
    <value/>
    <language><![CDATA[en]]></language>
   </row>
   <row>
    <qid><![CDATA[7849]]></qid>
    <attribute><![CDATA[prefix]]></attribute>
    <value/>
    <language><![CDATA[en]]></language>
   </row>
   <row>
    <qid><![CDATA[7849]]></qid>
    <attribute><![CDATA[suffix]]></attribute>
    <value/>
    <language><![CDATA[en]]></language>
   </row>
   <row>
    <qid><![CDATA[7849]]></qid>
    <attribute><![CDATA[hide_tip]]></attribute>
    <value><![CDATA[0]]></value>
    <language/>
   </row>
   <row>
    <qid><![CDATA[7849]]></qid>
    <attribute><![CDATA[display_rows]]></attribute>
    <value/>
    <language/>
   </row>
   <row>
    <qid><![CDATA[7849]]></qid>
    <attribute><![CDATA[input_size]]></attribute>
    <value/>
    <language/>
   </row>
   <row>
    <qid><![CDATA[7849]]></qid>
    <attribute><![CDATA[random_order]]></attribute>
    <value><![CDATA[0]]></value>
    <language/>
   </row>
   <row>
    <qid><![CDATA[7849]]></qid>
    <attribute><![CDATA[hidden]]></attribute>
    <value><![CDATA[0]]></value>
    <language/>
   </row>
   <row>
    <qid><![CDATA[7849]]></qid>
    <attribute><![CDATA[cssclass]]></attribute>
    <value/>
    <language/>
   </row>
   <row>
    <qid><![CDATA[7849]]></qid>
    <attribute><![CDATA[maximum_chars]]></attribute>
    <value/>
    <language/>
   </row>
   <row>
    <qid><![CDATA[7849]]></qid>
    <attribute><![CDATA[page_break]]></attribute>
    <value><![CDATA[0]]></value>
    <language/>
   </row>
   <row>
    <qid><![CDATA[7849]]></qid>
    <attribute><![CDATA[numbers_only]]></attribute>
    <value><![CDATA[0]]></value>
    <language/>
   </row>
   <row>
    <qid><![CDATA[7849]]></qid>
    <attribute><![CDATA[statistics_showgraph]]></attribute>
    <value><![CDATA[1]]></value>
    <language/>
   </row>
   <row>
    <qid><![CDATA[7849]]></qid>
    <attribute><![CDATA[statistics_graphtype]]></attribute>
    <value><![CDATA[0]]></value>
    <language/>
   </row>
   <row>
    <qid><![CDATA[7849]]></qid>
    <attribute><![CDATA[save_as_default]]></attribute>
    <value><![CDATA[N]]></value>
    <language/>
   </row>
   <row>
    <qid><![CDATA[7850]]></qid>
    <attribute><![CDATA[min_answers]]></attribute>
    <value/>
    <language/>
   </row>
   <row>
    <qid><![CDATA[7850]]></qid>
    <attribute><![CDATA[max_answers]]></attribute>
    <value/>
    <language/>
   </row>
   <row>
    <qid><![CDATA[7850]]></qid>
    <attribute><![CDATA[array_filter_style]]></attribute>
    <value><![CDATA[0]]></value>
    <language/>
   </row>
   <row>
    <qid><![CDATA[7850]]></qid>
    <attribute><![CDATA[array_filter_exclude]]></attribute>
    <value/>
    <language/>
   </row>
   <row>
    <qid><![CDATA[7850]]></qid>
    <attribute><![CDATA[array_filter]]></attribute>
    <value/>
    <language/>
   </row>
   <row>
    <qid><![CDATA[7850]]></qid>
    <attribute><![CDATA[exclude_all_others]]></attribute>
    <value/>
    <language/>
   </row>
   <row>
    <qid><![CDATA[7850]]></qid>
    <attribute><![CDATA[random_group]]></attribute>
    <value/>
    <language/>
   </row>
   <row>
    <qid><![CDATA[7850]]></qid>
    <attribute><![CDATA[em_validation_q]]></attribute>
    <value/>
    <language/>
   </row>
   <row>
    <qid><![CDATA[7850]]></qid>
    <attribute><![CDATA[em_validation_q_tip]]></attribute>
    <value/>
    <language><![CDATA[en]]></language>
   </row>
   <row>
    <qid><![CDATA[7850]]></qid>
    <attribute><![CDATA[em_validation_sq]]></attribute>
    <value/>
    <language/>
   </row>
   <row>
    <qid><![CDATA[7850]]></qid>
    <attribute><![CDATA[em_validation_sq_tip]]></attribute>
    <value/>
    <language><![CDATA[en]]></language>
   </row>
   <row>
    <qid><![CDATA[7850]]></qid>
    <attribute><![CDATA[prefix]]></attribute>
    <value/>
    <language><![CDATA[en]]></language>
   </row>
   <row>
    <qid><![CDATA[7850]]></qid>
    <attribute><![CDATA[suffix]]></attribute>
    <value/>
    <language><![CDATA[en]]></language>
   </row>
   <row>
    <qid><![CDATA[7850]]></qid>
    <attribute><![CDATA[hide_tip]]></attribute>
    <value><![CDATA[0]]></value>
    <language/>
   </row>
   <row>
    <qid><![CDATA[7850]]></qid>
    <attribute><![CDATA[display_rows]]></attribute>
    <value/>
    <language/>
   </row>
   <row>
    <qid><![CDATA[7850]]></qid>
    <attribute><![CDATA[input_size]]></attribute>
    <value/>
    <language/>
   </row>
   <row>
    <qid><![CDATA[7850]]></qid>
    <attribute><![CDATA[random_order]]></attribute>
    <value><![CDATA[0]]></value>
    <language/>
   </row>
   <row>
    <qid><![CDATA[7850]]></qid>
    <attribute><![CDATA[hidden]]></attribute>
    <value><![CDATA[0]]></value>
    <language/>
   </row>
   <row>
    <qid><![CDATA[7850]]></qid>
    <attribute><![CDATA[cssclass]]></attribute>
    <value/>
    <language/>
   </row>
   <row>
    <qid><![CDATA[7850]]></qid>
    <attribute><![CDATA[maximum_chars]]></attribute>
    <value/>
    <language/>
   </row>
   <row>
    <qid><![CDATA[7850]]></qid>
    <attribute><![CDATA[page_break]]></attribute>
    <value><![CDATA[0]]></value>
    <language/>
   </row>
   <row>
    <qid><![CDATA[7850]]></qid>
    <attribute><![CDATA[numbers_only]]></attribute>
    <value><![CDATA[0]]></value>
    <language/>
   </row>
   <row>
    <qid><![CDATA[7850]]></qid>
    <attribute><![CDATA[statistics_showgraph]]></attribute>
    <value><![CDATA[1]]></value>
    <language/>
   </row>
   <row>
    <qid><![CDATA[7850]]></qid>
    <attribute><![CDATA[statistics_graphtype]]></attribute>
    <value><![CDATA[0]]></value>
    <language/>
   </row>
   <row>
    <qid><![CDATA[7850]]></qid>
    <attribute><![CDATA[save_as_default]]></attribute>
    <value><![CDATA[N]]></value>
    <language/>
   </row>
   <row>
    <qid><![CDATA[7853]]></qid>
    <attribute><![CDATA[min_answers]]></attribute>
    <value/>
    <language/>
   </row>
   <row>
    <qid><![CDATA[7853]]></qid>
    <attribute><![CDATA[max_answers]]></attribute>
    <value/>
    <language/>
   </row>
   <row>
    <qid><![CDATA[7853]]></qid>
    <attribute><![CDATA[array_filter_style]]></attribute>
    <value><![CDATA[0]]></value>
    <language/>
   </row>
   <row>
    <qid><![CDATA[7853]]></qid>
    <attribute><![CDATA[array_filter_exclude]]></attribute>
    <value/>
    <language/>
   </row>
   <row>
    <qid><![CDATA[7853]]></qid>
    <attribute><![CDATA[array_filter]]></attribute>
    <value/>
    <language/>
   </row>
   <row>
    <qid><![CDATA[7853]]></qid>
    <attribute><![CDATA[exclude_all_others]]></attribute>
    <value/>
    <language/>
   </row>
   <row>
    <qid><![CDATA[7853]]></qid>
    <attribute><![CDATA[random_group]]></attribute>
    <value/>
    <language/>
   </row>
   <row>
    <qid><![CDATA[7853]]></qid>
    <attribute><![CDATA[em_validation_q]]></attribute>
    <value/>
    <language/>
   </row>
   <row>
    <qid><![CDATA[7853]]></qid>
    <attribute><![CDATA[em_validation_q_tip]]></attribute>
    <value/>
    <language><![CDATA[en]]></language>
   </row>
   <row>
    <qid><![CDATA[7853]]></qid>
    <attribute><![CDATA[em_validation_sq]]></attribute>
    <value/>
    <language/>
   </row>
   <row>
    <qid><![CDATA[7853]]></qid>
    <attribute><![CDATA[em_validation_sq_tip]]></attribute>
    <value/>
    <language><![CDATA[en]]></language>
   </row>
   <row>
    <qid><![CDATA[7853]]></qid>
    <attribute><![CDATA[prefix]]></attribute>
    <value/>
    <language><![CDATA[en]]></language>
   </row>
   <row>
    <qid><![CDATA[7853]]></qid>
    <attribute><![CDATA[suffix]]></attribute>
    <value/>
    <language><![CDATA[en]]></language>
   </row>
   <row>
    <qid><![CDATA[7853]]></qid>
    <attribute><![CDATA[hide_tip]]></attribute>
    <value><![CDATA[0]]></value>
    <language/>
   </row>
   <row>
    <qid><![CDATA[7853]]></qid>
    <attribute><![CDATA[display_rows]]></attribute>
    <value/>
    <language/>
   </row>
   <row>
    <qid><![CDATA[7853]]></qid>
    <attribute><![CDATA[input_size]]></attribute>
    <value/>
    <language/>
   </row>
   <row>
    <qid><![CDATA[7853]]></qid>
    <attribute><![CDATA[random_order]]></attribute>
    <value><![CDATA[0]]></value>
    <language/>
   </row>
   <row>
    <qid><![CDATA[7853]]></qid>
    <attribute><![CDATA[hidden]]></attribute>
    <value><![CDATA[0]]></value>
    <language/>
   </row>
   <row>
    <qid><![CDATA[7853]]></qid>
    <attribute><![CDATA[cssclass]]></attribute>
    <value/>
    <language/>
   </row>
   <row>
    <qid><![CDATA[7853]]></qid>
    <attribute><![CDATA[maximum_chars]]></attribute>
    <value/>
    <language/>
   </row>
   <row>
    <qid><![CDATA[7853]]></qid>
    <attribute><![CDATA[page_break]]></attribute>
    <value><![CDATA[0]]></value>
    <language/>
   </row>
   <row>
    <qid><![CDATA[7853]]></qid>
    <attribute><![CDATA[numbers_only]]></attribute>
    <value><![CDATA[0]]></value>
    <language/>
   </row>
   <row>
    <qid><![CDATA[7853]]></qid>
    <attribute><![CDATA[statistics_showgraph]]></attribute>
    <value><![CDATA[1]]></value>
    <language/>
   </row>
   <row>
    <qid><![CDATA[7853]]></qid>
    <attribute><![CDATA[statistics_graphtype]]></attribute>
    <value><![CDATA[0]]></value>
    <language/>
   </row>
   <row>
    <qid><![CDATA[7853]]></qid>
    <attribute><![CDATA[save_as_default]]></attribute>
    <value><![CDATA[N]]></value>
    <language/>
   </row>
   <row>
    <qid><![CDATA[7852]]></qid>
    <attribute><![CDATA[min_answers]]></attribute>
    <value/>
    <language/>
   </row>
   <row>
    <qid><![CDATA[7852]]></qid>
    <attribute><![CDATA[max_answers]]></attribute>
    <value/>
    <language/>
   </row>
   <row>
    <qid><![CDATA[7852]]></qid>
    <attribute><![CDATA[array_filter_style]]></attribute>
    <value><![CDATA[0]]></value>
    <language/>
   </row>
   <row>
    <qid><![CDATA[7852]]></qid>
    <attribute><![CDATA[array_filter_exclude]]></attribute>
    <value/>
    <language/>
   </row>
   <row>
    <qid><![CDATA[7852]]></qid>
    <attribute><![CDATA[array_filter]]></attribute>
    <value/>
    <language/>
   </row>
   <row>
    <qid><![CDATA[7852]]></qid>
    <attribute><![CDATA[exclude_all_others]]></attribute>
    <value/>
    <language/>
   </row>
   <row>
    <qid><![CDATA[7852]]></qid>
    <attribute><![CDATA[random_group]]></attribute>
    <value/>
    <language/>
   </row>
   <row>
    <qid><![CDATA[7852]]></qid>
    <attribute><![CDATA[em_validation_q]]></attribute>
    <value/>
    <language/>
   </row>
   <row>
    <qid><![CDATA[7852]]></qid>
    <attribute><![CDATA[em_validation_q_tip]]></attribute>
    <value/>
    <language><![CDATA[en]]></language>
   </row>
   <row>
    <qid><![CDATA[7852]]></qid>
    <attribute><![CDATA[em_validation_sq]]></attribute>
    <value/>
    <language/>
   </row>
   <row>
    <qid><![CDATA[7852]]></qid>
    <attribute><![CDATA[em_validation_sq_tip]]></attribute>
    <value/>
    <language><![CDATA[en]]></language>
   </row>
   <row>
    <qid><![CDATA[7852]]></qid>
    <attribute><![CDATA[prefix]]></attribute>
    <value/>
    <language><![CDATA[en]]></language>
   </row>
   <row>
    <qid><![CDATA[7852]]></qid>
    <attribute><![CDATA[suffix]]></attribute>
    <value/>
    <language><![CDATA[en]]></language>
   </row>
   <row>
    <qid><![CDATA[7852]]></qid>
    <attribute><![CDATA[hide_tip]]></attribute>
    <value><![CDATA[0]]></value>
    <language/>
   </row>
   <row>
    <qid><![CDATA[7852]]></qid>
    <attribute><![CDATA[display_rows]]></attribute>
    <value/>
    <language/>
   </row>
   <row>
    <qid><![CDATA[7852]]></qid>
    <attribute><![CDATA[input_size]]></attribute>
    <value/>
    <language/>
   </row>
   <row>
    <qid><![CDATA[7852]]></qid>
    <attribute><![CDATA[random_order]]></attribute>
    <value><![CDATA[0]]></value>
    <language/>
   </row>
   <row>
    <qid><![CDATA[7852]]></qid>
    <attribute><![CDATA[hidden]]></attribute>
    <value><![CDATA[0]]></value>
    <language/>
   </row>
   <row>
    <qid><![CDATA[7852]]></qid>
    <attribute><![CDATA[cssclass]]></attribute>
    <value/>
    <language/>
   </row>
   <row>
    <qid><![CDATA[7852]]></qid>
    <attribute><![CDATA[maximum_chars]]></attribute>
    <value/>
    <language/>
   </row>
   <row>
    <qid><![CDATA[7852]]></qid>
    <attribute><![CDATA[page_break]]></attribute>
    <value><![CDATA[0]]></value>
    <language/>
   </row>
   <row>
    <qid><![CDATA[7852]]></qid>
    <attribute><![CDATA[numbers_only]]></attribute>
    <value><![CDATA[0]]></value>
    <language/>
   </row>
   <row>
    <qid><![CDATA[7852]]></qid>
    <attribute><![CDATA[statistics_showgraph]]></attribute>
    <value><![CDATA[1]]></value>
    <language/>
   </row>
   <row>
    <qid><![CDATA[7852]]></qid>
    <attribute><![CDATA[statistics_graphtype]]></attribute>
    <value><![CDATA[0]]></value>
    <language/>
   </row>
   <row>
    <qid><![CDATA[7852]]></qid>
    <attribute><![CDATA[save_as_default]]></attribute>
    <value><![CDATA[N]]></value>
    <language/>
   </row>
   <row>
    <qid><![CDATA[7851]]></qid>
    <attribute><![CDATA[min_answers]]></attribute>
    <value/>
    <language/>
   </row>
   <row>
    <qid><![CDATA[7851]]></qid>
    <attribute><![CDATA[max_answers]]></attribute>
    <value/>
    <language/>
   </row>
   <row>
    <qid><![CDATA[7851]]></qid>
    <attribute><![CDATA[array_filter_style]]></attribute>
    <value><![CDATA[0]]></value>
    <language/>
   </row>
   <row>
    <qid><![CDATA[7851]]></qid>
    <attribute><![CDATA[array_filter_exclude]]></attribute>
    <value/>
    <language/>
   </row>
   <row>
    <qid><![CDATA[7851]]></qid>
    <attribute><![CDATA[array_filter]]></attribute>
    <value/>
    <language/>
   </row>
   <row>
    <qid><![CDATA[7851]]></qid>
    <attribute><![CDATA[exclude_all_others]]></attribute>
    <value/>
    <language/>
   </row>
   <row>
    <qid><![CDATA[7851]]></qid>
    <attribute><![CDATA[random_group]]></attribute>
    <value/>
    <language/>
   </row>
   <row>
    <qid><![CDATA[7851]]></qid>
    <attribute><![CDATA[em_validation_q]]></attribute>
    <value/>
    <language/>
   </row>
   <row>
    <qid><![CDATA[7851]]></qid>
    <attribute><![CDATA[em_validation_q_tip]]></attribute>
    <value/>
    <language><![CDATA[en]]></language>
   </row>
   <row>
    <qid><![CDATA[7851]]></qid>
    <attribute><![CDATA[em_validation_sq]]></attribute>
    <value/>
    <language/>
   </row>
   <row>
    <qid><![CDATA[7851]]></qid>
    <attribute><![CDATA[em_validation_sq_tip]]></attribute>
    <value/>
    <language><![CDATA[en]]></language>
   </row>
   <row>
    <qid><![CDATA[7851]]></qid>
    <attribute><![CDATA[prefix]]></attribute>
    <value/>
    <language><![CDATA[en]]></language>
   </row>
   <row>
    <qid><![CDATA[7851]]></qid>
    <attribute><![CDATA[suffix]]></attribute>
    <value/>
    <language><![CDATA[en]]></language>
   </row>
   <row>
    <qid><![CDATA[7851]]></qid>
    <attribute><![CDATA[hide_tip]]></attribute>
    <value><![CDATA[0]]></value>
    <language/>
   </row>
   <row>
    <qid><![CDATA[7851]]></qid>
    <attribute><![CDATA[display_rows]]></attribute>
    <value/>
    <language/>
   </row>
   <row>
    <qid><![CDATA[7851]]></qid>
    <attribute><![CDATA[input_size]]></attribute>
    <value/>
    <language/>
   </row>
   <row>
    <qid><![CDATA[7851]]></qid>
    <attribute><![CDATA[random_order]]></attribute>
    <value><![CDATA[0]]></value>
    <language/>
   </row>
   <row>
    <qid><![CDATA[7851]]></qid>
    <attribute><![CDATA[hidden]]></attribute>
    <value><![CDATA[0]]></value>
    <language/>
   </row>
   <row>
    <qid><![CDATA[7851]]></qid>
    <attribute><![CDATA[cssclass]]></attribute>
    <value/>
    <language/>
   </row>
   <row>
    <qid><![CDATA[7851]]></qid>
    <attribute><![CDATA[maximum_chars]]></attribute>
    <value/>
    <language/>
   </row>
   <row>
    <qid><![CDATA[7851]]></qid>
    <attribute><![CDATA[page_break]]></attribute>
    <value><![CDATA[0]]></value>
    <language/>
   </row>
   <row>
    <qid><![CDATA[7851]]></qid>
    <attribute><![CDATA[numbers_only]]></attribute>
    <value><![CDATA[0]]></value>
    <language/>
   </row>
   <row>
    <qid><![CDATA[7851]]></qid>
    <attribute><![CDATA[statistics_showgraph]]></attribute>
    <value><![CDATA[1]]></value>
    <language/>
   </row>
   <row>
    <qid><![CDATA[7851]]></qid>
    <attribute><![CDATA[statistics_graphtype]]></attribute>
    <value><![CDATA[0]]></value>
    <language/>
   </row>
   <row>
    <qid><![CDATA[7851]]></qid>
    <attribute><![CDATA[save_as_default]]></attribute>
    <value><![CDATA[N]]></value>
    <language/>
   </row>
   <row>
    <qid><![CDATA[7854]]></qid>
    <attribute><![CDATA[min_answers]]></attribute>
    <value/>
    <language/>
   </row>
   <row>
    <qid><![CDATA[7854]]></qid>
    <attribute><![CDATA[max_answers]]></attribute>
    <value/>
    <language/>
   </row>
   <row>
    <qid><![CDATA[7854]]></qid>
    <attribute><![CDATA[array_filter_style]]></attribute>
    <value><![CDATA[0]]></value>
    <language/>
   </row>
   <row>
    <qid><![CDATA[7854]]></qid>
    <attribute><![CDATA[array_filter_exclude]]></attribute>
    <value/>
    <language/>
   </row>
   <row>
    <qid><![CDATA[7854]]></qid>
    <attribute><![CDATA[array_filter]]></attribute>
    <value/>
    <language/>
   </row>
   <row>
    <qid><![CDATA[7854]]></qid>
    <attribute><![CDATA[exclude_all_others]]></attribute>
    <value/>
    <language/>
   </row>
   <row>
    <qid><![CDATA[7854]]></qid>
    <attribute><![CDATA[random_group]]></attribute>
    <value/>
    <language/>
   </row>
   <row>
    <qid><![CDATA[7854]]></qid>
    <attribute><![CDATA[em_validation_q]]></attribute>
    <value/>
    <language/>
   </row>
   <row>
    <qid><![CDATA[7854]]></qid>
    <attribute><![CDATA[em_validation_q_tip]]></attribute>
    <value/>
    <language><![CDATA[en]]></language>
   </row>
   <row>
    <qid><![CDATA[7854]]></qid>
    <attribute><![CDATA[em_validation_sq]]></attribute>
    <value/>
    <language/>
   </row>
   <row>
    <qid><![CDATA[7854]]></qid>
    <attribute><![CDATA[em_validation_sq_tip]]></attribute>
    <value/>
    <language><![CDATA[en]]></language>
   </row>
   <row>
    <qid><![CDATA[7854]]></qid>
    <attribute><![CDATA[prefix]]></attribute>
    <value/>
    <language><![CDATA[en]]></language>
   </row>
   <row>
    <qid><![CDATA[7854]]></qid>
    <attribute><![CDATA[suffix]]></attribute>
    <value/>
    <language><![CDATA[en]]></language>
   </row>
   <row>
    <qid><![CDATA[7854]]></qid>
    <attribute><![CDATA[hide_tip]]></attribute>
    <value><![CDATA[0]]></value>
    <language/>
   </row>
   <row>
    <qid><![CDATA[7854]]></qid>
    <attribute><![CDATA[display_rows]]></attribute>
    <value/>
    <language/>
   </row>
   <row>
    <qid><![CDATA[7854]]></qid>
    <attribute><![CDATA[input_size]]></attribute>
    <value/>
    <language/>
   </row>
   <row>
    <qid><![CDATA[7854]]></qid>
    <attribute><![CDATA[random_order]]></attribute>
    <value><![CDATA[0]]></value>
    <language/>
   </row>
   <row>
    <qid><![CDATA[7854]]></qid>
    <attribute><![CDATA[hidden]]></attribute>
    <value><![CDATA[0]]></value>
    <language/>
   </row>
   <row>
    <qid><![CDATA[7854]]></qid>
    <attribute><![CDATA[cssclass]]></attribute>
    <value/>
    <language/>
   </row>
   <row>
    <qid><![CDATA[7854]]></qid>
    <attribute><![CDATA[maximum_chars]]></attribute>
    <value/>
    <language/>
   </row>
   <row>
    <qid><![CDATA[7854]]></qid>
    <attribute><![CDATA[page_break]]></attribute>
    <value><![CDATA[0]]></value>
    <language/>
   </row>
   <row>
    <qid><![CDATA[7854]]></qid>
    <attribute><![CDATA[numbers_only]]></attribute>
    <value><![CDATA[0]]></value>
    <language/>
   </row>
   <row>
    <qid><![CDATA[7854]]></qid>
    <attribute><![CDATA[statistics_showgraph]]></attribute>
    <value><![CDATA[1]]></value>
    <language/>
   </row>
   <row>
    <qid><![CDATA[7854]]></qid>
    <attribute><![CDATA[statistics_graphtype]]></attribute>
    <value><![CDATA[0]]></value>
    <language/>
   </row>
   <row>
    <qid><![CDATA[7854]]></qid>
    <attribute><![CDATA[save_as_default]]></attribute>
    <value><![CDATA[N]]></value>
    <language/>
   </row>
   <row>
    <qid><![CDATA[7855]]></qid>
    <attribute><![CDATA[min_answers]]></attribute>
    <value/>
    <language/>
   </row>
   <row>
    <qid><![CDATA[7855]]></qid>
    <attribute><![CDATA[max_answers]]></attribute>
    <value/>
    <language/>
   </row>
   <row>
    <qid><![CDATA[7855]]></qid>
    <attribute><![CDATA[array_filter_style]]></attribute>
    <value><![CDATA[0]]></value>
    <language/>
   </row>
   <row>
    <qid><![CDATA[7855]]></qid>
    <attribute><![CDATA[array_filter_exclude]]></attribute>
    <value/>
    <language/>
   </row>
   <row>
    <qid><![CDATA[7855]]></qid>
    <attribute><![CDATA[array_filter]]></attribute>
    <value/>
    <language/>
   </row>
   <row>
    <qid><![CDATA[7855]]></qid>
    <attribute><![CDATA[exclude_all_others]]></attribute>
    <value/>
    <language/>
   </row>
   <row>
    <qid><![CDATA[7855]]></qid>
    <attribute><![CDATA[random_group]]></attribute>
    <value/>
    <language/>
   </row>
   <row>
    <qid><![CDATA[7855]]></qid>
    <attribute><![CDATA[em_validation_q]]></attribute>
    <value/>
    <language/>
   </row>
   <row>
    <qid><![CDATA[7855]]></qid>
    <attribute><![CDATA[em_validation_q_tip]]></attribute>
    <value/>
    <language><![CDATA[en]]></language>
   </row>
   <row>
    <qid><![CDATA[7855]]></qid>
    <attribute><![CDATA[em_validation_sq]]></attribute>
    <value/>
    <language/>
   </row>
   <row>
    <qid><![CDATA[7855]]></qid>
    <attribute><![CDATA[em_validation_sq_tip]]></attribute>
    <value/>
    <language><![CDATA[en]]></language>
   </row>
   <row>
    <qid><![CDATA[7855]]></qid>
    <attribute><![CDATA[prefix]]></attribute>
    <value/>
    <language><![CDATA[en]]></language>
   </row>
   <row>
    <qid><![CDATA[7855]]></qid>
    <attribute><![CDATA[suffix]]></attribute>
    <value/>
    <language><![CDATA[en]]></language>
   </row>
   <row>
    <qid><![CDATA[7855]]></qid>
    <attribute><![CDATA[hide_tip]]></attribute>
    <value><![CDATA[0]]></value>
    <language/>
   </row>
   <row>
    <qid><![CDATA[7855]]></qid>
    <attribute><![CDATA[display_rows]]></attribute>
    <value/>
    <language/>
   </row>
   <row>
    <qid><![CDATA[7855]]></qid>
    <attribute><![CDATA[input_size]]></attribute>
    <value/>
    <language/>
   </row>
   <row>
    <qid><![CDATA[7855]]></qid>
    <attribute><![CDATA[random_order]]></attribute>
    <value><![CDATA[0]]></value>
    <language/>
   </row>
   <row>
    <qid><![CDATA[7855]]></qid>
    <attribute><![CDATA[hidden]]></attribute>
    <value><![CDATA[0]]></value>
    <language/>
   </row>
   <row>
    <qid><![CDATA[7855]]></qid>
    <attribute><![CDATA[cssclass]]></attribute>
    <value/>
    <language/>
   </row>
   <row>
    <qid><![CDATA[7855]]></qid>
    <attribute><![CDATA[maximum_chars]]></attribute>
    <value/>
    <language/>
   </row>
   <row>
    <qid><![CDATA[7855]]></qid>
    <attribute><![CDATA[page_break]]></attribute>
    <value><![CDATA[0]]></value>
    <language/>
   </row>
   <row>
    <qid><![CDATA[7855]]></qid>
    <attribute><![CDATA[numbers_only]]></attribute>
    <value><![CDATA[0]]></value>
    <language/>
   </row>
   <row>
    <qid><![CDATA[7855]]></qid>
    <attribute><![CDATA[statistics_showgraph]]></attribute>
    <value><![CDATA[1]]></value>
    <language/>
   </row>
   <row>
    <qid><![CDATA[7855]]></qid>
    <attribute><![CDATA[statistics_graphtype]]></attribute>
    <value><![CDATA[0]]></value>
    <language/>
   </row>
   <row>
    <qid><![CDATA[7855]]></qid>
    <attribute><![CDATA[save_as_default]]></attribute>
    <value><![CDATA[N]]></value>
    <language/>
   </row>
   <row>
    <qid><![CDATA[7856]]></qid>
    <attribute><![CDATA[min_answers]]></attribute>
    <value/>
    <language/>
   </row>
   <row>
    <qid><![CDATA[7856]]></qid>
    <attribute><![CDATA[max_answers]]></attribute>
    <value/>
    <language/>
   </row>
   <row>
    <qid><![CDATA[7856]]></qid>
    <attribute><![CDATA[array_filter_style]]></attribute>
    <value><![CDATA[0]]></value>
    <language/>
   </row>
   <row>
    <qid><![CDATA[7856]]></qid>
    <attribute><![CDATA[array_filter_exclude]]></attribute>
    <value/>
    <language/>
   </row>
   <row>
    <qid><![CDATA[7856]]></qid>
    <attribute><![CDATA[array_filter]]></attribute>
    <value/>
    <language/>
   </row>
   <row>
    <qid><![CDATA[7856]]></qid>
    <attribute><![CDATA[exclude_all_others]]></attribute>
    <value/>
    <language/>
   </row>
   <row>
    <qid><![CDATA[7856]]></qid>
    <attribute><![CDATA[random_group]]></attribute>
    <value/>
    <language/>
   </row>
   <row>
    <qid><![CDATA[7856]]></qid>
    <attribute><![CDATA[em_validation_q]]></attribute>
    <value/>
    <language/>
   </row>
   <row>
    <qid><![CDATA[7856]]></qid>
    <attribute><![CDATA[em_validation_q_tip]]></attribute>
    <value/>
    <language><![CDATA[en]]></language>
   </row>
   <row>
    <qid><![CDATA[7856]]></qid>
    <attribute><![CDATA[em_validation_sq]]></attribute>
    <value/>
    <language/>
   </row>
   <row>
    <qid><![CDATA[7856]]></qid>
    <attribute><![CDATA[em_validation_sq_tip]]></attribute>
    <value/>
    <language><![CDATA[en]]></language>
   </row>
   <row>
    <qid><![CDATA[7856]]></qid>
    <attribute><![CDATA[prefix]]></attribute>
    <value/>
    <language><![CDATA[en]]></language>
   </row>
   <row>
    <qid><![CDATA[7856]]></qid>
    <attribute><![CDATA[suffix]]></attribute>
    <value/>
    <language><![CDATA[en]]></language>
   </row>
   <row>
    <qid><![CDATA[7856]]></qid>
    <attribute><![CDATA[hide_tip]]></attribute>
    <value><![CDATA[0]]></value>
    <language/>
   </row>
   <row>
    <qid><![CDATA[7856]]></qid>
    <attribute><![CDATA[display_rows]]></attribute>
    <value/>
    <language/>
   </row>
   <row>
    <qid><![CDATA[7856]]></qid>
    <attribute><![CDATA[input_size]]></attribute>
    <value/>
    <language/>
   </row>
   <row>
    <qid><![CDATA[7856]]></qid>
    <attribute><![CDATA[random_order]]></attribute>
    <value><![CDATA[0]]></value>
    <language/>
   </row>
   <row>
    <qid><![CDATA[7856]]></qid>
    <attribute><![CDATA[hidden]]></attribute>
    <value><![CDATA[0]]></value>
    <language/>
   </row>
   <row>
    <qid><![CDATA[7856]]></qid>
    <attribute><![CDATA[cssclass]]></attribute>
    <value/>
    <language/>
   </row>
   <row>
    <qid><![CDATA[7856]]></qid>
    <attribute><![CDATA[maximum_chars]]></attribute>
    <value/>
    <language/>
   </row>
   <row>
    <qid><![CDATA[7856]]></qid>
    <attribute><![CDATA[page_break]]></attribute>
    <value><![CDATA[0]]></value>
    <language/>
   </row>
   <row>
    <qid><![CDATA[7856]]></qid>
    <attribute><![CDATA[numbers_only]]></attribute>
    <value><![CDATA[0]]></value>
    <language/>
   </row>
   <row>
    <qid><![CDATA[7856]]></qid>
    <attribute><![CDATA[statistics_showgraph]]></attribute>
    <value><![CDATA[1]]></value>
    <language/>
   </row>
   <row>
    <qid><![CDATA[7856]]></qid>
    <attribute><![CDATA[statistics_graphtype]]></attribute>
    <value><![CDATA[0]]></value>
    <language/>
   </row>
   <row>
    <qid><![CDATA[7856]]></qid>
    <attribute><![CDATA[save_as_default]]></attribute>
    <value><![CDATA[N]]></value>
    <language/>
   </row>
   <row>
    <qid><![CDATA[8055]]></qid>
    <attribute><![CDATA[label_input_columns]]></attribute>
    <value><![CDATA[2]]></value>
    <language/>
   </row>
   <row>
    <qid><![CDATA[8055]]></qid>
    <attribute><![CDATA[text_input_columns]]></attribute>
    <value><![CDATA[10]]></value>
    <language/>
   </row>
   <row>
    <qid><![CDATA[8055]]></qid>
    <attribute><![CDATA[min_answers]]></attribute>
    <value/>
    <language/>
   </row>
   <row>
    <qid><![CDATA[8055]]></qid>
    <attribute><![CDATA[max_answers]]></attribute>
    <value/>
    <language/>
   </row>
   <row>
    <qid><![CDATA[8055]]></qid>
    <attribute><![CDATA[array_filter_style]]></attribute>
    <value><![CDATA[0]]></value>
    <language/>
   </row>
   <row>
    <qid><![CDATA[8055]]></qid>
    <attribute><![CDATA[array_filter_exclude]]></attribute>
    <value/>
    <language/>
   </row>
   <row>
    <qid><![CDATA[8055]]></qid>
    <attribute><![CDATA[array_filter]]></attribute>
    <value/>
    <language/>
   </row>
   <row>
    <qid><![CDATA[8055]]></qid>
    <attribute><![CDATA[exclude_all_others]]></attribute>
    <value/>
    <language/>
   </row>
   <row>
    <qid><![CDATA[8055]]></qid>
    <attribute><![CDATA[random_group]]></attribute>
    <value/>
    <language/>
   </row>
   <row>
    <qid><![CDATA[8055]]></qid>
    <attribute><![CDATA[em_validation_q]]></attribute>
    <value/>
    <language/>
   </row>
   <row>
    <qid><![CDATA[8055]]></qid>
    <attribute><![CDATA[em_validation_q_tip]]></attribute>
    <value/>
    <language><![CDATA[en]]></language>
   </row>
   <row>
    <qid><![CDATA[8055]]></qid>
    <attribute><![CDATA[em_validation_sq]]></attribute>
    <value/>
    <language/>
   </row>
   <row>
    <qid><![CDATA[8055]]></qid>
    <attribute><![CDATA[em_validation_sq_tip]]></attribute>
    <value/>
    <language><![CDATA[en]]></language>
   </row>
   <row>
    <qid><![CDATA[8055]]></qid>
    <attribute><![CDATA[prefix]]></attribute>
    <value/>
    <language><![CDATA[en]]></language>
   </row>
   <row>
    <qid><![CDATA[8055]]></qid>
    <attribute><![CDATA[suffix]]></attribute>
    <value/>
    <language><![CDATA[en]]></language>
   </row>
   <row>
    <qid><![CDATA[8055]]></qid>
    <attribute><![CDATA[hide_tip]]></attribute>
    <value><![CDATA[0]]></value>
    <language/>
   </row>
   <row>
    <qid><![CDATA[8055]]></qid>
    <attribute><![CDATA[display_rows]]></attribute>
    <value/>
    <language/>
   </row>
   <row>
    <qid><![CDATA[8055]]></qid>
    <attribute><![CDATA[input_size]]></attribute>
    <value/>
    <language/>
   </row>
   <row>
    <qid><![CDATA[8055]]></qid>
    <attribute><![CDATA[random_order]]></attribute>
    <value><![CDATA[0]]></value>
    <language/>
   </row>
   <row>
    <qid><![CDATA[8055]]></qid>
    <attribute><![CDATA[hidden]]></attribute>
    <value><![CDATA[0]]></value>
    <language/>
   </row>
   <row>
    <qid><![CDATA[8055]]></qid>
    <attribute><![CDATA[cssclass]]></attribute>
    <value/>
    <language/>
   </row>
   <row>
    <qid><![CDATA[8055]]></qid>
    <attribute><![CDATA[maximum_chars]]></attribute>
    <value/>
    <language/>
   </row>
   <row>
    <qid><![CDATA[8055]]></qid>
    <attribute><![CDATA[page_break]]></attribute>
    <value><![CDATA[0]]></value>
    <language/>
   </row>
   <row>
    <qid><![CDATA[8055]]></qid>
    <attribute><![CDATA[numbers_only]]></attribute>
    <value><![CDATA[0]]></value>
    <language/>
   </row>
   <row>
    <qid><![CDATA[8055]]></qid>
    <attribute><![CDATA[statistics_showgraph]]></attribute>
    <value><![CDATA[1]]></value>
    <language/>
   </row>
   <row>
    <qid><![CDATA[8055]]></qid>
    <attribute><![CDATA[statistics_graphtype]]></attribute>
    <value><![CDATA[0]]></value>
    <language/>
   </row>
   <row>
    <qid><![CDATA[8055]]></qid>
    <attribute><![CDATA[save_as_default]]></attribute>
    <value><![CDATA[N]]></value>
    <language/>
   </row>
   <row>
    <qid><![CDATA[8056]]></qid>
    <attribute><![CDATA[label_input_columns]]></attribute>
    <value><![CDATA[2]]></value>
    <language/>
   </row>
   <row>
    <qid><![CDATA[8056]]></qid>
    <attribute><![CDATA[text_input_columns]]></attribute>
    <value><![CDATA[10]]></value>
    <language/>
   </row>
   <row>
    <qid><![CDATA[8056]]></qid>
    <attribute><![CDATA[min_answers]]></attribute>
    <value/>
    <language/>
   </row>
   <row>
    <qid><![CDATA[8056]]></qid>
    <attribute><![CDATA[max_answers]]></attribute>
    <value/>
    <language/>
   </row>
   <row>
    <qid><![CDATA[8056]]></qid>
    <attribute><![CDATA[array_filter_style]]></attribute>
    <value><![CDATA[0]]></value>
    <language/>
   </row>
   <row>
    <qid><![CDATA[8056]]></qid>
    <attribute><![CDATA[array_filter_exclude]]></attribute>
    <value/>
    <language/>
   </row>
   <row>
    <qid><![CDATA[8056]]></qid>
    <attribute><![CDATA[array_filter]]></attribute>
    <value/>
    <language/>
   </row>
   <row>
    <qid><![CDATA[8056]]></qid>
    <attribute><![CDATA[exclude_all_others]]></attribute>
    <value/>
    <language/>
   </row>
   <row>
    <qid><![CDATA[8056]]></qid>
    <attribute><![CDATA[random_group]]></attribute>
    <value/>
    <language/>
   </row>
   <row>
    <qid><![CDATA[8056]]></qid>
    <attribute><![CDATA[em_validation_q]]></attribute>
    <value/>
    <language/>
   </row>
   <row>
    <qid><![CDATA[8056]]></qid>
    <attribute><![CDATA[em_validation_q_tip]]></attribute>
    <value/>
    <language><![CDATA[en]]></language>
   </row>
   <row>
    <qid><![CDATA[8056]]></qid>
    <attribute><![CDATA[em_validation_sq]]></attribute>
    <value/>
    <language/>
   </row>
   <row>
    <qid><![CDATA[8056]]></qid>
    <attribute><![CDATA[em_validation_sq_tip]]></attribute>
    <value/>
    <language><![CDATA[en]]></language>
   </row>
   <row>
    <qid><![CDATA[8056]]></qid>
    <attribute><![CDATA[prefix]]></attribute>
    <value/>
    <language><![CDATA[en]]></language>
   </row>
   <row>
    <qid><![CDATA[8056]]></qid>
    <attribute><![CDATA[suffix]]></attribute>
    <value/>
    <language><![CDATA[en]]></language>
   </row>
   <row>
    <qid><![CDATA[8056]]></qid>
    <attribute><![CDATA[hide_tip]]></attribute>
    <value><![CDATA[0]]></value>
    <language/>
   </row>
   <row>
    <qid><![CDATA[8056]]></qid>
    <attribute><![CDATA[display_rows]]></attribute>
    <value/>
    <language/>
   </row>
   <row>
    <qid><![CDATA[8056]]></qid>
    <attribute><![CDATA[input_size]]></attribute>
    <value/>
    <language/>
   </row>
   <row>
    <qid><![CDATA[8056]]></qid>
    <attribute><![CDATA[random_order]]></attribute>
    <value><![CDATA[0]]></value>
    <language/>
   </row>
   <row>
    <qid><![CDATA[8056]]></qid>
    <attribute><![CDATA[hidden]]></attribute>
    <value><![CDATA[0]]></value>
    <language/>
   </row>
   <row>
    <qid><![CDATA[8056]]></qid>
    <attribute><![CDATA[cssclass]]></attribute>
    <value/>
    <language/>
   </row>
   <row>
    <qid><![CDATA[8056]]></qid>
    <attribute><![CDATA[maximum_chars]]></attribute>
    <value/>
    <language/>
   </row>
   <row>
    <qid><![CDATA[8056]]></qid>
    <attribute><![CDATA[page_break]]></attribute>
    <value><![CDATA[0]]></value>
    <language/>
   </row>
   <row>
    <qid><![CDATA[8056]]></qid>
    <attribute><![CDATA[numbers_only]]></attribute>
    <value><![CDATA[0]]></value>
    <language/>
   </row>
   <row>
    <qid><![CDATA[8056]]></qid>
    <attribute><![CDATA[statistics_showgraph]]></attribute>
    <value><![CDATA[1]]></value>
    <language/>
   </row>
   <row>
    <qid><![CDATA[8056]]></qid>
    <attribute><![CDATA[statistics_graphtype]]></attribute>
    <value><![CDATA[0]]></value>
    <language/>
   </row>
   <row>
    <qid><![CDATA[8056]]></qid>
    <attribute><![CDATA[save_as_default]]></attribute>
    <value><![CDATA[N]]></value>
    <language/>
   </row>
   <row>
    <qid><![CDATA[8058]]></qid>
    <attribute><![CDATA[label_input_columns]]></attribute>
    <value><![CDATA[2]]></value>
    <language/>
   </row>
   <row>
    <qid><![CDATA[8058]]></qid>
    <attribute><![CDATA[text_input_columns]]></attribute>
    <value><![CDATA[10]]></value>
    <language/>
   </row>
   <row>
    <qid><![CDATA[8058]]></qid>
    <attribute><![CDATA[min_answers]]></attribute>
    <value/>
    <language/>
   </row>
   <row>
    <qid><![CDATA[8058]]></qid>
    <attribute><![CDATA[max_answers]]></attribute>
    <value/>
    <language/>
   </row>
   <row>
    <qid><![CDATA[8058]]></qid>
    <attribute><![CDATA[array_filter_style]]></attribute>
    <value><![CDATA[0]]></value>
    <language/>
   </row>
   <row>
    <qid><![CDATA[8058]]></qid>
    <attribute><![CDATA[array_filter_exclude]]></attribute>
    <value/>
    <language/>
   </row>
   <row>
    <qid><![CDATA[8058]]></qid>
    <attribute><![CDATA[array_filter]]></attribute>
    <value/>
    <language/>
   </row>
   <row>
    <qid><![CDATA[8058]]></qid>
    <attribute><![CDATA[exclude_all_others]]></attribute>
    <value/>
    <language/>
   </row>
   <row>
    <qid><![CDATA[8058]]></qid>
    <attribute><![CDATA[random_group]]></attribute>
    <value/>
    <language/>
   </row>
   <row>
    <qid><![CDATA[8058]]></qid>
    <attribute><![CDATA[em_validation_q]]></attribute>
    <value/>
    <language/>
   </row>
   <row>
    <qid><![CDATA[8058]]></qid>
    <attribute><![CDATA[em_validation_q_tip]]></attribute>
    <value/>
    <language><![CDATA[en]]></language>
   </row>
   <row>
    <qid><![CDATA[8058]]></qid>
    <attribute><![CDATA[em_validation_sq]]></attribute>
    <value/>
    <language/>
   </row>
   <row>
    <qid><![CDATA[8058]]></qid>
    <attribute><![CDATA[em_validation_sq_tip]]></attribute>
    <value/>
    <language><![CDATA[en]]></language>
   </row>
   <row>
    <qid><![CDATA[8058]]></qid>
    <attribute><![CDATA[prefix]]></attribute>
    <value/>
    <language><![CDATA[en]]></language>
   </row>
   <row>
    <qid><![CDATA[8058]]></qid>
    <attribute><![CDATA[suffix]]></attribute>
    <value/>
    <language><![CDATA[en]]></language>
   </row>
   <row>
    <qid><![CDATA[8058]]></qid>
    <attribute><![CDATA[hide_tip]]></attribute>
    <value><![CDATA[0]]></value>
    <language/>
   </row>
   <row>
    <qid><![CDATA[8058]]></qid>
    <attribute><![CDATA[display_rows]]></attribute>
    <value/>
    <language/>
   </row>
   <row>
    <qid><![CDATA[8058]]></qid>
    <attribute><![CDATA[input_size]]></attribute>
    <value/>
    <language/>
   </row>
   <row>
    <qid><![CDATA[8058]]></qid>
    <attribute><![CDATA[random_order]]></attribute>
    <value><![CDATA[0]]></value>
    <language/>
   </row>
   <row>
    <qid><![CDATA[8058]]></qid>
    <attribute><![CDATA[hidden]]></attribute>
    <value><![CDATA[0]]></value>
    <language/>
   </row>
   <row>
    <qid><![CDATA[8058]]></qid>
    <attribute><![CDATA[cssclass]]></attribute>
    <value/>
    <language/>
   </row>
   <row>
    <qid><![CDATA[8058]]></qid>
    <attribute><![CDATA[maximum_chars]]></attribute>
    <value/>
    <language/>
   </row>
   <row>
    <qid><![CDATA[8058]]></qid>
    <attribute><![CDATA[page_break]]></attribute>
    <value><![CDATA[0]]></value>
    <language/>
   </row>
   <row>
    <qid><![CDATA[8058]]></qid>
    <attribute><![CDATA[numbers_only]]></attribute>
    <value><![CDATA[0]]></value>
    <language/>
   </row>
   <row>
    <qid><![CDATA[8058]]></qid>
    <attribute><![CDATA[statistics_showgraph]]></attribute>
    <value><![CDATA[1]]></value>
    <language/>
   </row>
   <row>
    <qid><![CDATA[8058]]></qid>
    <attribute><![CDATA[statistics_graphtype]]></attribute>
    <value><![CDATA[0]]></value>
    <language/>
   </row>
   <row>
    <qid><![CDATA[8058]]></qid>
    <attribute><![CDATA[save_as_default]]></attribute>
    <value><![CDATA[N]]></value>
    <language/>
   </row>
   <row>
    <qid><![CDATA[8059]]></qid>
    <attribute><![CDATA[label_input_columns]]></attribute>
    <value><![CDATA[2]]></value>
    <language/>
   </row>
   <row>
    <qid><![CDATA[8059]]></qid>
    <attribute><![CDATA[text_input_columns]]></attribute>
    <value><![CDATA[10]]></value>
    <language/>
   </row>
   <row>
    <qid><![CDATA[8059]]></qid>
    <attribute><![CDATA[min_answers]]></attribute>
    <value/>
    <language/>
   </row>
   <row>
    <qid><![CDATA[8059]]></qid>
    <attribute><![CDATA[max_answers]]></attribute>
    <value/>
    <language/>
   </row>
   <row>
    <qid><![CDATA[8059]]></qid>
    <attribute><![CDATA[array_filter_style]]></attribute>
    <value><![CDATA[0]]></value>
    <language/>
   </row>
   <row>
    <qid><![CDATA[8059]]></qid>
    <attribute><![CDATA[array_filter_exclude]]></attribute>
    <value/>
    <language/>
   </row>
   <row>
    <qid><![CDATA[8059]]></qid>
    <attribute><![CDATA[array_filter]]></attribute>
    <value/>
    <language/>
   </row>
   <row>
    <qid><![CDATA[8059]]></qid>
    <attribute><![CDATA[exclude_all_others]]></attribute>
    <value/>
    <language/>
   </row>
   <row>
    <qid><![CDATA[8059]]></qid>
    <attribute><![CDATA[random_group]]></attribute>
    <value/>
    <language/>
   </row>
   <row>
    <qid><![CDATA[8059]]></qid>
    <attribute><![CDATA[em_validation_q]]></attribute>
    <value/>
    <language/>
   </row>
   <row>
    <qid><![CDATA[8059]]></qid>
    <attribute><![CDATA[em_validation_q_tip]]></attribute>
    <value/>
    <language><![CDATA[en]]></language>
   </row>
   <row>
    <qid><![CDATA[8059]]></qid>
    <attribute><![CDATA[em_validation_sq]]></attribute>
    <value/>
    <language/>
   </row>
   <row>
    <qid><![CDATA[8059]]></qid>
    <attribute><![CDATA[em_validation_sq_tip]]></attribute>
    <value/>
    <language><![CDATA[en]]></language>
   </row>
   <row>
    <qid><![CDATA[8059]]></qid>
    <attribute><![CDATA[prefix]]></attribute>
    <value/>
    <language><![CDATA[en]]></language>
   </row>
   <row>
    <qid><![CDATA[8059]]></qid>
    <attribute><![CDATA[suffix]]></attribute>
    <value/>
    <language><![CDATA[en]]></language>
   </row>
   <row>
    <qid><![CDATA[8059]]></qid>
    <attribute><![CDATA[hide_tip]]></attribute>
    <value><![CDATA[0]]></value>
    <language/>
   </row>
   <row>
    <qid><![CDATA[8059]]></qid>
    <attribute><![CDATA[display_rows]]></attribute>
    <value/>
    <language/>
   </row>
   <row>
    <qid><![CDATA[8059]]></qid>
    <attribute><![CDATA[input_size]]></attribute>
    <value/>
    <language/>
   </row>
   <row>
    <qid><![CDATA[8059]]></qid>
    <attribute><![CDATA[random_order]]></attribute>
    <value><![CDATA[0]]></value>
    <language/>
   </row>
   <row>
    <qid><![CDATA[8059]]></qid>
    <attribute><![CDATA[hidden]]></attribute>
    <value><![CDATA[0]]></value>
    <language/>
   </row>
   <row>
    <qid><![CDATA[8059]]></qid>
    <attribute><![CDATA[cssclass]]></attribute>
    <value/>
    <language/>
   </row>
   <row>
    <qid><![CDATA[8059]]></qid>
    <attribute><![CDATA[maximum_chars]]></attribute>
    <value/>
    <language/>
   </row>
   <row>
    <qid><![CDATA[8059]]></qid>
    <attribute><![CDATA[page_break]]></attribute>
    <value><![CDATA[0]]></value>
    <language/>
   </row>
   <row>
    <qid><![CDATA[8059]]></qid>
    <attribute><![CDATA[numbers_only]]></attribute>
    <value><![CDATA[0]]></value>
    <language/>
   </row>
   <row>
    <qid><![CDATA[8059]]></qid>
    <attribute><![CDATA[statistics_showgraph]]></attribute>
    <value><![CDATA[1]]></value>
    <language/>
   </row>
   <row>
    <qid><![CDATA[8059]]></qid>
    <attribute><![CDATA[statistics_graphtype]]></attribute>
    <value><![CDATA[0]]></value>
    <language/>
   </row>
   <row>
    <qid><![CDATA[8059]]></qid>
    <attribute><![CDATA[save_as_default]]></attribute>
    <value><![CDATA[N]]></value>
    <language/>
   </row>
   <row>
    <qid><![CDATA[8054]]></qid>
    <attribute><![CDATA[label_input_columns]]></attribute>
    <value><![CDATA[2]]></value>
    <language/>
   </row>
   <row>
    <qid><![CDATA[8054]]></qid>
    <attribute><![CDATA[text_input_columns]]></attribute>
    <value><![CDATA[10]]></value>
    <language/>
   </row>
   <row>
    <qid><![CDATA[8054]]></qid>
    <attribute><![CDATA[min_answers]]></attribute>
    <value/>
    <language/>
   </row>
   <row>
    <qid><![CDATA[8054]]></qid>
    <attribute><![CDATA[max_answers]]></attribute>
    <value/>
    <language/>
   </row>
   <row>
    <qid><![CDATA[8054]]></qid>
    <attribute><![CDATA[array_filter_style]]></attribute>
    <value><![CDATA[0]]></value>
    <language/>
   </row>
   <row>
    <qid><![CDATA[8054]]></qid>
    <attribute><![CDATA[array_filter_exclude]]></attribute>
    <value/>
    <language/>
   </row>
   <row>
    <qid><![CDATA[8054]]></qid>
    <attribute><![CDATA[array_filter]]></attribute>
    <value/>
    <language/>
   </row>
   <row>
    <qid><![CDATA[8054]]></qid>
    <attribute><![CDATA[exclude_all_others]]></attribute>
    <value/>
    <language/>
   </row>
   <row>
    <qid><![CDATA[8054]]></qid>
    <attribute><![CDATA[random_group]]></attribute>
    <value/>
    <language/>
   </row>
   <row>
    <qid><![CDATA[8054]]></qid>
    <attribute><![CDATA[em_validation_q]]></attribute>
    <value/>
    <language/>
   </row>
   <row>
    <qid><![CDATA[8054]]></qid>
    <attribute><![CDATA[em_validation_q_tip]]></attribute>
    <value/>
    <language><![CDATA[en]]></language>
   </row>
   <row>
    <qid><![CDATA[8054]]></qid>
    <attribute><![CDATA[em_validation_sq]]></attribute>
    <value/>
    <language/>
   </row>
   <row>
    <qid><![CDATA[8054]]></qid>
    <attribute><![CDATA[em_validation_sq_tip]]></attribute>
    <value/>
    <language><![CDATA[en]]></language>
   </row>
   <row>
    <qid><![CDATA[8054]]></qid>
    <attribute><![CDATA[prefix]]></attribute>
    <value/>
    <language><![CDATA[en]]></language>
   </row>
   <row>
    <qid><![CDATA[8054]]></qid>
    <attribute><![CDATA[suffix]]></attribute>
    <value/>
    <language><![CDATA[en]]></language>
   </row>
   <row>
    <qid><![CDATA[8054]]></qid>
    <attribute><![CDATA[hide_tip]]></attribute>
    <value><![CDATA[0]]></value>
    <language/>
   </row>
   <row>
    <qid><![CDATA[8054]]></qid>
    <attribute><![CDATA[display_rows]]></attribute>
    <value/>
    <language/>
   </row>
   <row>
    <qid><![CDATA[8054]]></qid>
    <attribute><![CDATA[input_size]]></attribute>
    <value/>
    <language/>
   </row>
   <row>
    <qid><![CDATA[8054]]></qid>
    <attribute><![CDATA[random_order]]></attribute>
    <value><![CDATA[0]]></value>
    <language/>
   </row>
   <row>
    <qid><![CDATA[8054]]></qid>
    <attribute><![CDATA[hidden]]></attribute>
    <value><![CDATA[0]]></value>
    <language/>
   </row>
   <row>
    <qid><![CDATA[8054]]></qid>
    <attribute><![CDATA[cssclass]]></attribute>
    <value/>
    <language/>
   </row>
   <row>
    <qid><![CDATA[8054]]></qid>
    <attribute><![CDATA[maximum_chars]]></attribute>
    <value/>
    <language/>
   </row>
   <row>
    <qid><![CDATA[8054]]></qid>
    <attribute><![CDATA[page_break]]></attribute>
    <value><![CDATA[0]]></value>
    <language/>
   </row>
   <row>
    <qid><![CDATA[8054]]></qid>
    <attribute><![CDATA[numbers_only]]></attribute>
    <value><![CDATA[0]]></value>
    <language/>
   </row>
   <row>
    <qid><![CDATA[8054]]></qid>
    <attribute><![CDATA[statistics_showgraph]]></attribute>
    <value><![CDATA[1]]></value>
    <language/>
   </row>
   <row>
    <qid><![CDATA[8054]]></qid>
    <attribute><![CDATA[statistics_graphtype]]></attribute>
    <value><![CDATA[0]]></value>
    <language/>
   </row>
   <row>
    <qid><![CDATA[8054]]></qid>
    <attribute><![CDATA[save_as_default]]></attribute>
    <value><![CDATA[N]]></value>
    <language/>
   </row>
   <row>
    <qid><![CDATA[8053]]></qid>
    <attribute><![CDATA[random_group]]></attribute>
    <value/>
    <language/>
   </row>
   <row>
    <qid><![CDATA[8053]]></qid>
    <attribute><![CDATA[hide_tip]]></attribute>
    <value><![CDATA[0]]></value>
    <language/>
   </row>
   <row>
    <qid><![CDATA[8053]]></qid>
    <attribute><![CDATA[hidden]]></attribute>
    <value><![CDATA[0]]></value>
    <language/>
   </row>
   <row>
    <qid><![CDATA[8053]]></qid>
    <attribute><![CDATA[cssclass]]></attribute>
    <value/>
    <language/>
   </row>
   <row>
    <qid><![CDATA[8053]]></qid>
    <attribute><![CDATA[page_break]]></attribute>
    <value><![CDATA[0]]></value>
    <language/>
   </row>
   <row>
    <qid><![CDATA[8053]]></qid>
    <attribute><![CDATA[time_limit]]></attribute>
    <value/>
    <language/>
   </row>
   <row>
    <qid><![CDATA[8053]]></qid>
    <attribute><![CDATA[time_limit_action]]></attribute>
    <value><![CDATA[1]]></value>
    <language/>
   </row>
   <row>
    <qid><![CDATA[8053]]></qid>
    <attribute><![CDATA[time_limit_disable_next]]></attribute>
    <value><![CDATA[0]]></value>
    <language/>
   </row>
   <row>
    <qid><![CDATA[8053]]></qid>
    <attribute><![CDATA[time_limit_disable_prev]]></attribute>
    <value><![CDATA[0]]></value>
    <language/>
   </row>
   <row>
    <qid><![CDATA[8053]]></qid>
    <attribute><![CDATA[time_limit_countdown_message]]></attribute>
    <value/>
    <language><![CDATA[en]]></language>
   </row>
   <row>
    <qid><![CDATA[8053]]></qid>
    <attribute><![CDATA[time_limit_timer_style]]></attribute>
    <value/>
    <language/>
   </row>
   <row>
    <qid><![CDATA[8053]]></qid>
    <attribute><![CDATA[time_limit_message_delay]]></attribute>
    <value/>
    <language/>
   </row>
   <row>
    <qid><![CDATA[8053]]></qid>
    <attribute><![CDATA[time_limit_message]]></attribute>
    <value/>
    <language><![CDATA[en]]></language>
   </row>
   <row>
    <qid><![CDATA[8053]]></qid>
    <attribute><![CDATA[time_limit_message_style]]></attribute>
    <value/>
    <language/>
   </row>
   <row>
    <qid><![CDATA[8053]]></qid>
    <attribute><![CDATA[time_limit_warning]]></attribute>
    <value/>
    <language/>
   </row>
   <row>
    <qid><![CDATA[8053]]></qid>
    <attribute><![CDATA[time_limit_warning_display_time]]></attribute>
    <value/>
    <language/>
   </row>
   <row>
    <qid><![CDATA[8053]]></qid>
    <attribute><![CDATA[time_limit_warning_message]]></attribute>
    <value/>
    <language><![CDATA[en]]></language>
   </row>
   <row>
    <qid><![CDATA[8053]]></qid>
    <attribute><![CDATA[time_limit_warning_style]]></attribute>
    <value/>
    <language/>
   </row>
   <row>
    <qid><![CDATA[8053]]></qid>
    <attribute><![CDATA[time_limit_warning_2]]></attribute>
    <value/>
    <language/>
   </row>
   <row>
    <qid><![CDATA[8053]]></qid>
    <attribute><![CDATA[time_limit_warning_2_display_time]]></attribute>
    <value/>
    <language/>
   </row>
   <row>
    <qid><![CDATA[8053]]></qid>
    <attribute><![CDATA[time_limit_warning_2_message]]></attribute>
    <value/>
    <language><![CDATA[en]]></language>
   </row>
   <row>
    <qid><![CDATA[8053]]></qid>
    <attribute><![CDATA[time_limit_warning_2_style]]></attribute>
    <value/>
    <language/>
   </row>
   <row>
    <qid><![CDATA[8053]]></qid>
    <attribute><![CDATA[statistics_showgraph]]></attribute>
    <value><![CDATA[1]]></value>
    <language/>
   </row>
   <row>
    <qid><![CDATA[8053]]></qid>
    <attribute><![CDATA[statistics_graphtype]]></attribute>
    <value><![CDATA[0]]></value>
    <language/>
   </row>
   <row>
    <qid><![CDATA[8053]]></qid>
    <attribute><![CDATA[save_as_default]]></attribute>
    <value><![CDATA[N]]></value>
    <language/>
   </row>
   <row>
    <qid><![CDATA[8057]]></qid>
    <attribute><![CDATA[label_input_columns]]></attribute>
    <value><![CDATA[2]]></value>
    <language/>
   </row>
   <row>
    <qid><![CDATA[8057]]></qid>
    <attribute><![CDATA[text_input_columns]]></attribute>
    <value><![CDATA[10]]></value>
    <language/>
   </row>
   <row>
    <qid><![CDATA[8057]]></qid>
    <attribute><![CDATA[min_answers]]></attribute>
    <value/>
    <language/>
   </row>
   <row>
    <qid><![CDATA[8057]]></qid>
    <attribute><![CDATA[max_answers]]></attribute>
    <value/>
    <language/>
   </row>
   <row>
    <qid><![CDATA[8057]]></qid>
    <attribute><![CDATA[array_filter_style]]></attribute>
    <value><![CDATA[0]]></value>
    <language/>
   </row>
   <row>
    <qid><![CDATA[8057]]></qid>
    <attribute><![CDATA[array_filter_exclude]]></attribute>
    <value/>
    <language/>
   </row>
   <row>
    <qid><![CDATA[8057]]></qid>
    <attribute><![CDATA[array_filter]]></attribute>
    <value/>
    <language/>
   </row>
   <row>
    <qid><![CDATA[8057]]></qid>
    <attribute><![CDATA[exclude_all_others]]></attribute>
    <value/>
    <language/>
   </row>
   <row>
    <qid><![CDATA[8057]]></qid>
    <attribute><![CDATA[random_group]]></attribute>
    <value/>
    <language/>
   </row>
   <row>
    <qid><![CDATA[8057]]></qid>
    <attribute><![CDATA[em_validation_q]]></attribute>
    <value/>
    <language/>
   </row>
   <row>
    <qid><![CDATA[8057]]></qid>
    <attribute><![CDATA[em_validation_q_tip]]></attribute>
    <value/>
    <language><![CDATA[en]]></language>
   </row>
   <row>
    <qid><![CDATA[8057]]></qid>
    <attribute><![CDATA[em_validation_sq]]></attribute>
    <value/>
    <language/>
   </row>
   <row>
    <qid><![CDATA[8057]]></qid>
    <attribute><![CDATA[em_validation_sq_tip]]></attribute>
    <value/>
    <language><![CDATA[en]]></language>
   </row>
   <row>
    <qid><![CDATA[8057]]></qid>
    <attribute><![CDATA[prefix]]></attribute>
    <value/>
    <language><![CDATA[en]]></language>
   </row>
   <row>
    <qid><![CDATA[8057]]></qid>
    <attribute><![CDATA[suffix]]></attribute>
    <value/>
    <language><![CDATA[en]]></language>
   </row>
   <row>
    <qid><![CDATA[8057]]></qid>
    <attribute><![CDATA[hide_tip]]></attribute>
    <value><![CDATA[0]]></value>
    <language/>
   </row>
   <row>
    <qid><![CDATA[8057]]></qid>
    <attribute><![CDATA[display_rows]]></attribute>
    <value/>
    <language/>
   </row>
   <row>
    <qid><![CDATA[8057]]></qid>
    <attribute><![CDATA[input_size]]></attribute>
    <value/>
    <language/>
   </row>
   <row>
    <qid><![CDATA[8057]]></qid>
    <attribute><![CDATA[random_order]]></attribute>
    <value><![CDATA[0]]></value>
    <language/>
   </row>
   <row>
    <qid><![CDATA[8057]]></qid>
    <attribute><![CDATA[hidden]]></attribute>
    <value><![CDATA[0]]></value>
    <language/>
   </row>
   <row>
    <qid><![CDATA[8057]]></qid>
    <attribute><![CDATA[cssclass]]></attribute>
    <value/>
    <language/>
   </row>
   <row>
    <qid><![CDATA[8057]]></qid>
    <attribute><![CDATA[maximum_chars]]></attribute>
    <value/>
    <language/>
   </row>
   <row>
    <qid><![CDATA[8057]]></qid>
    <attribute><![CDATA[page_break]]></attribute>
    <value><![CDATA[0]]></value>
    <language/>
   </row>
   <row>
    <qid><![CDATA[8057]]></qid>
    <attribute><![CDATA[numbers_only]]></attribute>
    <value><![CDATA[0]]></value>
    <language/>
   </row>
   <row>
    <qid><![CDATA[8057]]></qid>
    <attribute><![CDATA[statistics_showgraph]]></attribute>
    <value><![CDATA[1]]></value>
    <language/>
   </row>
   <row>
    <qid><![CDATA[8057]]></qid>
    <attribute><![CDATA[statistics_graphtype]]></attribute>
    <value><![CDATA[0]]></value>
    <language/>
   </row>
   <row>
    <qid><![CDATA[8057]]></qid>
    <attribute><![CDATA[save_as_default]]></attribute>
    <value><![CDATA[N]]></value>
    <language/>
   </row>
   <row>
    <qid><![CDATA[8060]]></qid>
    <attribute><![CDATA[label_input_columns]]></attribute>
    <value><![CDATA[2]]></value>
    <language/>
   </row>
   <row>
    <qid><![CDATA[8060]]></qid>
    <attribute><![CDATA[text_input_columns]]></attribute>
    <value><![CDATA[10]]></value>
    <language/>
   </row>
   <row>
    <qid><![CDATA[8060]]></qid>
    <attribute><![CDATA[min_answers]]></attribute>
    <value/>
    <language/>
   </row>
   <row>
    <qid><![CDATA[8060]]></qid>
    <attribute><![CDATA[max_answers]]></attribute>
    <value/>
    <language/>
   </row>
   <row>
    <qid><![CDATA[8060]]></qid>
    <attribute><![CDATA[array_filter_style]]></attribute>
    <value><![CDATA[0]]></value>
    <language/>
   </row>
   <row>
    <qid><![CDATA[8060]]></qid>
    <attribute><![CDATA[array_filter_exclude]]></attribute>
    <value/>
    <language/>
   </row>
   <row>
    <qid><![CDATA[8060]]></qid>
    <attribute><![CDATA[array_filter]]></attribute>
    <value/>
    <language/>
   </row>
   <row>
    <qid><![CDATA[8060]]></qid>
    <attribute><![CDATA[exclude_all_others]]></attribute>
    <value/>
    <language/>
   </row>
   <row>
    <qid><![CDATA[8060]]></qid>
    <attribute><![CDATA[random_group]]></attribute>
    <value/>
    <language/>
   </row>
   <row>
    <qid><![CDATA[8060]]></qid>
    <attribute><![CDATA[em_validation_q]]></attribute>
    <value/>
    <language/>
   </row>
   <row>
    <qid><![CDATA[8060]]></qid>
    <attribute><![CDATA[em_validation_q_tip]]></attribute>
    <value/>
    <language><![CDATA[en]]></language>
   </row>
   <row>
    <qid><![CDATA[8060]]></qid>
    <attribute><![CDATA[em_validation_sq]]></attribute>
    <value/>
    <language/>
   </row>
   <row>
    <qid><![CDATA[8060]]></qid>
    <attribute><![CDATA[em_validation_sq_tip]]></attribute>
    <value/>
    <language><![CDATA[en]]></language>
   </row>
   <row>
    <qid><![CDATA[8060]]></qid>
    <attribute><![CDATA[prefix]]></attribute>
    <value/>
    <language><![CDATA[en]]></language>
   </row>
   <row>
    <qid><![CDATA[8060]]></qid>
    <attribute><![CDATA[suffix]]></attribute>
    <value/>
    <language><![CDATA[en]]></language>
   </row>
   <row>
    <qid><![CDATA[8060]]></qid>
    <attribute><![CDATA[hide_tip]]></attribute>
    <value><![CDATA[0]]></value>
    <language/>
   </row>
   <row>
    <qid><![CDATA[8060]]></qid>
    <attribute><![CDATA[display_rows]]></attribute>
    <value/>
    <language/>
   </row>
   <row>
    <qid><![CDATA[8060]]></qid>
    <attribute><![CDATA[input_size]]></attribute>
    <value/>
    <language/>
   </row>
   <row>
    <qid><![CDATA[8060]]></qid>
    <attribute><![CDATA[random_order]]></attribute>
    <value><![CDATA[0]]></value>
    <language/>
   </row>
   <row>
    <qid><![CDATA[8060]]></qid>
    <attribute><![CDATA[hidden]]></attribute>
    <value><![CDATA[0]]></value>
    <language/>
   </row>
   <row>
    <qid><![CDATA[8060]]></qid>
    <attribute><![CDATA[cssclass]]></attribute>
    <value/>
    <language/>
   </row>
   <row>
    <qid><![CDATA[8060]]></qid>
    <attribute><![CDATA[maximum_chars]]></attribute>
    <value/>
    <language/>
   </row>
   <row>
    <qid><![CDATA[8060]]></qid>
    <attribute><![CDATA[page_break]]></attribute>
    <value><![CDATA[0]]></value>
    <language/>
   </row>
   <row>
    <qid><![CDATA[8060]]></qid>
    <attribute><![CDATA[numbers_only]]></attribute>
    <value><![CDATA[0]]></value>
    <language/>
   </row>
   <row>
    <qid><![CDATA[8060]]></qid>
    <attribute><![CDATA[statistics_showgraph]]></attribute>
    <value><![CDATA[1]]></value>
    <language/>
   </row>
   <row>
    <qid><![CDATA[8060]]></qid>
    <attribute><![CDATA[statistics_graphtype]]></attribute>
    <value><![CDATA[0]]></value>
    <language/>
   </row>
   <row>
    <qid><![CDATA[8060]]></qid>
    <attribute><![CDATA[save_as_default]]></attribute>
    <value><![CDATA[N]]></value>
    <language/>
   </row>
   <row>
    <qid><![CDATA[8061]]></qid>
    <attribute><![CDATA[label_input_columns]]></attribute>
    <value><![CDATA[2]]></value>
    <language/>
   </row>
   <row>
    <qid><![CDATA[8061]]></qid>
    <attribute><![CDATA[text_input_columns]]></attribute>
    <value><![CDATA[10]]></value>
    <language/>
   </row>
   <row>
    <qid><![CDATA[8061]]></qid>
    <attribute><![CDATA[min_answers]]></attribute>
    <value/>
    <language/>
   </row>
   <row>
    <qid><![CDATA[8061]]></qid>
    <attribute><![CDATA[max_answers]]></attribute>
    <value/>
    <language/>
   </row>
   <row>
    <qid><![CDATA[8061]]></qid>
    <attribute><![CDATA[array_filter_style]]></attribute>
    <value><![CDATA[0]]></value>
    <language/>
   </row>
   <row>
    <qid><![CDATA[8061]]></qid>
    <attribute><![CDATA[array_filter_exclude]]></attribute>
    <value/>
    <language/>
   </row>
   <row>
    <qid><![CDATA[8061]]></qid>
    <attribute><![CDATA[array_filter]]></attribute>
    <value/>
    <language/>
   </row>
   <row>
    <qid><![CDATA[8061]]></qid>
    <attribute><![CDATA[exclude_all_others]]></attribute>
    <value/>
    <language/>
   </row>
   <row>
    <qid><![CDATA[8061]]></qid>
    <attribute><![CDATA[random_group]]></attribute>
    <value/>
    <language/>
   </row>
   <row>
    <qid><![CDATA[8061]]></qid>
    <attribute><![CDATA[em_validation_q]]></attribute>
    <value/>
    <language/>
   </row>
   <row>
    <qid><![CDATA[8061]]></qid>
    <attribute><![CDATA[em_validation_q_tip]]></attribute>
    <value/>
    <language><![CDATA[en]]></language>
   </row>
   <row>
    <qid><![CDATA[8061]]></qid>
    <attribute><![CDATA[em_validation_sq]]></attribute>
    <value/>
    <language/>
   </row>
   <row>
    <qid><![CDATA[8061]]></qid>
    <attribute><![CDATA[em_validation_sq_tip]]></attribute>
    <value/>
    <language><![CDATA[en]]></language>
   </row>
   <row>
    <qid><![CDATA[8061]]></qid>
    <attribute><![CDATA[prefix]]></attribute>
    <value/>
    <language><![CDATA[en]]></language>
   </row>
   <row>
    <qid><![CDATA[8061]]></qid>
    <attribute><![CDATA[suffix]]></attribute>
    <value/>
    <language><![CDATA[en]]></language>
   </row>
   <row>
    <qid><![CDATA[8061]]></qid>
    <attribute><![CDATA[hide_tip]]></attribute>
    <value><![CDATA[0]]></value>
    <language/>
   </row>
   <row>
    <qid><![CDATA[8061]]></qid>
    <attribute><![CDATA[display_rows]]></attribute>
    <value/>
    <language/>
   </row>
   <row>
    <qid><![CDATA[8061]]></qid>
    <attribute><![CDATA[input_size]]></attribute>
    <value/>
    <language/>
   </row>
   <row>
    <qid><![CDATA[8061]]></qid>
    <attribute><![CDATA[random_order]]></attribute>
    <value><![CDATA[0]]></value>
    <language/>
   </row>
   <row>
    <qid><![CDATA[8061]]></qid>
    <attribute><![CDATA[hidden]]></attribute>
    <value><![CDATA[0]]></value>
    <language/>
   </row>
   <row>
    <qid><![CDATA[8061]]></qid>
    <attribute><![CDATA[cssclass]]></attribute>
    <value/>
    <language/>
   </row>
   <row>
    <qid><![CDATA[8061]]></qid>
    <attribute><![CDATA[maximum_chars]]></attribute>
    <value/>
    <language/>
   </row>
   <row>
    <qid><![CDATA[8061]]></qid>
    <attribute><![CDATA[page_break]]></attribute>
    <value><![CDATA[0]]></value>
    <language/>
   </row>
   <row>
    <qid><![CDATA[8061]]></qid>
    <attribute><![CDATA[numbers_only]]></attribute>
    <value><![CDATA[0]]></value>
    <language/>
   </row>
   <row>
    <qid><![CDATA[8061]]></qid>
    <attribute><![CDATA[statistics_showgraph]]></attribute>
    <value><![CDATA[1]]></value>
    <language/>
   </row>
   <row>
    <qid><![CDATA[8061]]></qid>
    <attribute><![CDATA[statistics_graphtype]]></attribute>
    <value><![CDATA[0]]></value>
    <language/>
   </row>
   <row>
    <qid><![CDATA[8061]]></qid>
    <attribute><![CDATA[save_as_default]]></attribute>
    <value><![CDATA[N]]></value>
    <language/>
   </row>
   <row>
    <qid><![CDATA[8062]]></qid>
    <attribute><![CDATA[label_input_columns]]></attribute>
    <value><![CDATA[2]]></value>
    <language/>
   </row>
   <row>
    <qid><![CDATA[8062]]></qid>
    <attribute><![CDATA[text_input_columns]]></attribute>
    <value><![CDATA[10]]></value>
    <language/>
   </row>
   <row>
    <qid><![CDATA[8062]]></qid>
    <attribute><![CDATA[min_answers]]></attribute>
    <value/>
    <language/>
   </row>
   <row>
    <qid><![CDATA[8062]]></qid>
    <attribute><![CDATA[max_answers]]></attribute>
    <value/>
    <language/>
   </row>
   <row>
    <qid><![CDATA[8062]]></qid>
    <attribute><![CDATA[array_filter_style]]></attribute>
    <value><![CDATA[0]]></value>
    <language/>
   </row>
   <row>
    <qid><![CDATA[8062]]></qid>
    <attribute><![CDATA[array_filter_exclude]]></attribute>
    <value/>
    <language/>
   </row>
   <row>
    <qid><![CDATA[8062]]></qid>
    <attribute><![CDATA[array_filter]]></attribute>
    <value/>
    <language/>
   </row>
   <row>
    <qid><![CDATA[8062]]></qid>
    <attribute><![CDATA[exclude_all_others]]></attribute>
    <value/>
    <language/>
   </row>
   <row>
    <qid><![CDATA[8062]]></qid>
    <attribute><![CDATA[random_group]]></attribute>
    <value/>
    <language/>
   </row>
   <row>
    <qid><![CDATA[8062]]></qid>
    <attribute><![CDATA[em_validation_q]]></attribute>
    <value/>
    <language/>
   </row>
   <row>
    <qid><![CDATA[8062]]></qid>
    <attribute><![CDATA[em_validation_q_tip]]></attribute>
    <value/>
    <language><![CDATA[en]]></language>
   </row>
   <row>
    <qid><![CDATA[8062]]></qid>
    <attribute><![CDATA[em_validation_sq]]></attribute>
    <value/>
    <language/>
   </row>
   <row>
    <qid><![CDATA[8062]]></qid>
    <attribute><![CDATA[em_validation_sq_tip]]></attribute>
    <value/>
    <language><![CDATA[en]]></language>
   </row>
   <row>
    <qid><![CDATA[8062]]></qid>
    <attribute><![CDATA[prefix]]></attribute>
    <value/>
    <language><![CDATA[en]]></language>
   </row>
   <row>
    <qid><![CDATA[8062]]></qid>
    <attribute><![CDATA[suffix]]></attribute>
    <value/>
    <language><![CDATA[en]]></language>
   </row>
   <row>
    <qid><![CDATA[8062]]></qid>
    <attribute><![CDATA[hide_tip]]></attribute>
    <value><![CDATA[0]]></value>
    <language/>
   </row>
   <row>
    <qid><![CDATA[8062]]></qid>
    <attribute><![CDATA[display_rows]]></attribute>
    <value/>
    <language/>
   </row>
   <row>
    <qid><![CDATA[8062]]></qid>
    <attribute><![CDATA[input_size]]></attribute>
    <value/>
    <language/>
   </row>
   <row>
    <qid><![CDATA[8062]]></qid>
    <attribute><![CDATA[random_order]]></attribute>
    <value><![CDATA[0]]></value>
    <language/>
   </row>
   <row>
    <qid><![CDATA[8062]]></qid>
    <attribute><![CDATA[hidden]]></attribute>
    <value><![CDATA[0]]></value>
    <language/>
   </row>
   <row>
    <qid><![CDATA[8062]]></qid>
    <attribute><![CDATA[cssclass]]></attribute>
    <value/>
    <language/>
   </row>
   <row>
    <qid><![CDATA[8062]]></qid>
    <attribute><![CDATA[maximum_chars]]></attribute>
    <value/>
    <language/>
   </row>
   <row>
    <qid><![CDATA[8062]]></qid>
    <attribute><![CDATA[page_break]]></attribute>
    <value><![CDATA[0]]></value>
    <language/>
   </row>
   <row>
    <qid><![CDATA[8062]]></qid>
    <attribute><![CDATA[numbers_only]]></attribute>
    <value><![CDATA[0]]></value>
    <language/>
   </row>
   <row>
    <qid><![CDATA[8062]]></qid>
    <attribute><![CDATA[statistics_showgraph]]></attribute>
    <value><![CDATA[1]]></value>
    <language/>
   </row>
   <row>
    <qid><![CDATA[8062]]></qid>
    <attribute><![CDATA[statistics_graphtype]]></attribute>
    <value><![CDATA[0]]></value>
    <language/>
   </row>
   <row>
    <qid><![CDATA[8062]]></qid>
    <attribute><![CDATA[save_as_default]]></attribute>
    <value><![CDATA[N]]></value>
    <language/>
   </row>
   <row>
    <qid><![CDATA[8063]]></qid>
    <attribute><![CDATA[label_input_columns]]></attribute>
    <value><![CDATA[2]]></value>
    <language/>
   </row>
   <row>
    <qid><![CDATA[8063]]></qid>
    <attribute><![CDATA[text_input_columns]]></attribute>
    <value><![CDATA[10]]></value>
    <language/>
   </row>
   <row>
    <qid><![CDATA[8063]]></qid>
    <attribute><![CDATA[min_answers]]></attribute>
    <value/>
    <language/>
   </row>
   <row>
    <qid><![CDATA[8063]]></qid>
    <attribute><![CDATA[max_answers]]></attribute>
    <value/>
    <language/>
   </row>
   <row>
    <qid><![CDATA[8063]]></qid>
    <attribute><![CDATA[array_filter_style]]></attribute>
    <value><![CDATA[0]]></value>
    <language/>
   </row>
   <row>
    <qid><![CDATA[8063]]></qid>
    <attribute><![CDATA[array_filter_exclude]]></attribute>
    <value/>
    <language/>
   </row>
   <row>
    <qid><![CDATA[8063]]></qid>
    <attribute><![CDATA[array_filter]]></attribute>
    <value/>
    <language/>
   </row>
   <row>
    <qid><![CDATA[8063]]></qid>
    <attribute><![CDATA[exclude_all_others]]></attribute>
    <value/>
    <language/>
   </row>
   <row>
    <qid><![CDATA[8063]]></qid>
    <attribute><![CDATA[random_group]]></attribute>
    <value/>
    <language/>
   </row>
   <row>
    <qid><![CDATA[8063]]></qid>
    <attribute><![CDATA[em_validation_q]]></attribute>
    <value/>
    <language/>
   </row>
   <row>
    <qid><![CDATA[8063]]></qid>
    <attribute><![CDATA[em_validation_q_tip]]></attribute>
    <value/>
    <language><![CDATA[en]]></language>
   </row>
   <row>
    <qid><![CDATA[8063]]></qid>
    <attribute><![CDATA[em_validation_sq]]></attribute>
    <value/>
    <language/>
   </row>
   <row>
    <qid><![CDATA[8063]]></qid>
    <attribute><![CDATA[em_validation_sq_tip]]></attribute>
    <value/>
    <language><![CDATA[en]]></language>
   </row>
   <row>
    <qid><![CDATA[8063]]></qid>
    <attribute><![CDATA[prefix]]></attribute>
    <value/>
    <language><![CDATA[en]]></language>
   </row>
   <row>
    <qid><![CDATA[8063]]></qid>
    <attribute><![CDATA[suffix]]></attribute>
    <value/>
    <language><![CDATA[en]]></language>
   </row>
   <row>
    <qid><![CDATA[8063]]></qid>
    <attribute><![CDATA[hide_tip]]></attribute>
    <value><![CDATA[0]]></value>
    <language/>
   </row>
   <row>
    <qid><![CDATA[8063]]></qid>
    <attribute><![CDATA[display_rows]]></attribute>
    <value/>
    <language/>
   </row>
   <row>
    <qid><![CDATA[8063]]></qid>
    <attribute><![CDATA[input_size]]></attribute>
    <value/>
    <language/>
   </row>
   <row>
    <qid><![CDATA[8063]]></qid>
    <attribute><![CDATA[random_order]]></attribute>
    <value><![CDATA[0]]></value>
    <language/>
   </row>
   <row>
    <qid><![CDATA[8063]]></qid>
    <attribute><![CDATA[hidden]]></attribute>
    <value><![CDATA[0]]></value>
    <language/>
   </row>
   <row>
    <qid><![CDATA[8063]]></qid>
    <attribute><![CDATA[cssclass]]></attribute>
    <value/>
    <language/>
   </row>
   <row>
    <qid><![CDATA[8063]]></qid>
    <attribute><![CDATA[maximum_chars]]></attribute>
    <value/>
    <language/>
   </row>
   <row>
    <qid><![CDATA[8063]]></qid>
    <attribute><![CDATA[page_break]]></attribute>
    <value><![CDATA[0]]></value>
    <language/>
   </row>
   <row>
    <qid><![CDATA[8063]]></qid>
    <attribute><![CDATA[numbers_only]]></attribute>
    <value><![CDATA[0]]></value>
    <language/>
   </row>
   <row>
    <qid><![CDATA[8063]]></qid>
    <attribute><![CDATA[statistics_showgraph]]></attribute>
    <value><![CDATA[1]]></value>
    <language/>
   </row>
   <row>
    <qid><![CDATA[8063]]></qid>
    <attribute><![CDATA[statistics_graphtype]]></attribute>
    <value><![CDATA[0]]></value>
    <language/>
   </row>
   <row>
    <qid><![CDATA[8063]]></qid>
    <attribute><![CDATA[save_as_default]]></attribute>
    <value><![CDATA[N]]></value>
    <language/>
   </row>
   <row>
    <qid><![CDATA[8064]]></qid>
    <attribute><![CDATA[label_input_columns]]></attribute>
    <value><![CDATA[2]]></value>
    <language/>
   </row>
   <row>
    <qid><![CDATA[8064]]></qid>
    <attribute><![CDATA[text_input_columns]]></attribute>
    <value><![CDATA[10]]></value>
    <language/>
   </row>
   <row>
    <qid><![CDATA[8064]]></qid>
    <attribute><![CDATA[min_answers]]></attribute>
    <value/>
    <language/>
   </row>
   <row>
    <qid><![CDATA[8064]]></qid>
    <attribute><![CDATA[max_answers]]></attribute>
    <value/>
    <language/>
   </row>
   <row>
    <qid><![CDATA[8064]]></qid>
    <attribute><![CDATA[array_filter_style]]></attribute>
    <value><![CDATA[0]]></value>
    <language/>
   </row>
   <row>
    <qid><![CDATA[8064]]></qid>
    <attribute><![CDATA[array_filter_exclude]]></attribute>
    <value/>
    <language/>
   </row>
   <row>
    <qid><![CDATA[8064]]></qid>
    <attribute><![CDATA[array_filter]]></attribute>
    <value/>
    <language/>
   </row>
   <row>
    <qid><![CDATA[8064]]></qid>
    <attribute><![CDATA[exclude_all_others]]></attribute>
    <value/>
    <language/>
   </row>
   <row>
    <qid><![CDATA[8064]]></qid>
    <attribute><![CDATA[random_group]]></attribute>
    <value/>
    <language/>
   </row>
   <row>
    <qid><![CDATA[8064]]></qid>
    <attribute><![CDATA[em_validation_q]]></attribute>
    <value/>
    <language/>
   </row>
   <row>
    <qid><![CDATA[8064]]></qid>
    <attribute><![CDATA[em_validation_q_tip]]></attribute>
    <value/>
    <language><![CDATA[en]]></language>
   </row>
   <row>
    <qid><![CDATA[8064]]></qid>
    <attribute><![CDATA[em_validation_sq]]></attribute>
    <value/>
    <language/>
   </row>
   <row>
    <qid><![CDATA[8064]]></qid>
    <attribute><![CDATA[em_validation_sq_tip]]></attribute>
    <value/>
    <language><![CDATA[en]]></language>
   </row>
   <row>
    <qid><![CDATA[8064]]></qid>
    <attribute><![CDATA[prefix]]></attribute>
    <value/>
    <language><![CDATA[en]]></language>
   </row>
   <row>
    <qid><![CDATA[8064]]></qid>
    <attribute><![CDATA[suffix]]></attribute>
    <value/>
    <language><![CDATA[en]]></language>
   </row>
   <row>
    <qid><![CDATA[8064]]></qid>
    <attribute><![CDATA[hide_tip]]></attribute>
    <value><![CDATA[0]]></value>
    <language/>
   </row>
   <row>
    <qid><![CDATA[8064]]></qid>
    <attribute><![CDATA[display_rows]]></attribute>
    <value/>
    <language/>
   </row>
   <row>
    <qid><![CDATA[8064]]></qid>
    <attribute><![CDATA[input_size]]></attribute>
    <value/>
    <language/>
   </row>
   <row>
    <qid><![CDATA[8064]]></qid>
    <attribute><![CDATA[random_order]]></attribute>
    <value><![CDATA[0]]></value>
    <language/>
   </row>
   <row>
    <qid><![CDATA[8064]]></qid>
    <attribute><![CDATA[hidden]]></attribute>
    <value><![CDATA[0]]></value>
    <language/>
   </row>
   <row>
    <qid><![CDATA[8064]]></qid>
    <attribute><![CDATA[cssclass]]></attribute>
    <value/>
    <language/>
   </row>
   <row>
    <qid><![CDATA[8064]]></qid>
    <attribute><![CDATA[maximum_chars]]></attribute>
    <value/>
    <language/>
   </row>
   <row>
    <qid><![CDATA[8064]]></qid>
    <attribute><![CDATA[page_break]]></attribute>
    <value><![CDATA[0]]></value>
    <language/>
   </row>
   <row>
    <qid><![CDATA[8064]]></qid>
    <attribute><![CDATA[numbers_only]]></attribute>
    <value><![CDATA[0]]></value>
    <language/>
   </row>
   <row>
    <qid><![CDATA[8064]]></qid>
    <attribute><![CDATA[statistics_showgraph]]></attribute>
    <value><![CDATA[1]]></value>
    <language/>
   </row>
   <row>
    <qid><![CDATA[8064]]></qid>
    <attribute><![CDATA[statistics_graphtype]]></attribute>
    <value><![CDATA[0]]></value>
    <language/>
   </row>
   <row>
    <qid><![CDATA[8064]]></qid>
    <attribute><![CDATA[save_as_default]]></attribute>
    <value><![CDATA[N]]></value>
    <language/>
   </row>
   <row>
    <qid><![CDATA[8065]]></qid>
    <attribute><![CDATA[label_input_columns]]></attribute>
    <value><![CDATA[2]]></value>
    <language/>
   </row>
   <row>
    <qid><![CDATA[8065]]></qid>
    <attribute><![CDATA[text_input_columns]]></attribute>
    <value><![CDATA[10]]></value>
    <language/>
   </row>
   <row>
    <qid><![CDATA[8065]]></qid>
    <attribute><![CDATA[min_answers]]></attribute>
    <value/>
    <language/>
   </row>
   <row>
    <qid><![CDATA[8065]]></qid>
    <attribute><![CDATA[max_answers]]></attribute>
    <value/>
    <language/>
   </row>
   <row>
    <qid><![CDATA[8065]]></qid>
    <attribute><![CDATA[array_filter_style]]></attribute>
    <value><![CDATA[0]]></value>
    <language/>
   </row>
   <row>
    <qid><![CDATA[8065]]></qid>
    <attribute><![CDATA[array_filter_exclude]]></attribute>
    <value/>
    <language/>
   </row>
   <row>
    <qid><![CDATA[8065]]></qid>
    <attribute><![CDATA[array_filter]]></attribute>
    <value/>
    <language/>
   </row>
   <row>
    <qid><![CDATA[8065]]></qid>
    <attribute><![CDATA[exclude_all_others]]></attribute>
    <value/>
    <language/>
   </row>
   <row>
    <qid><![CDATA[8065]]></qid>
    <attribute><![CDATA[random_group]]></attribute>
    <value/>
    <language/>
   </row>
   <row>
    <qid><![CDATA[8065]]></qid>
    <attribute><![CDATA[em_validation_q]]></attribute>
    <value/>
    <language/>
   </row>
   <row>
    <qid><![CDATA[8065]]></qid>
    <attribute><![CDATA[em_validation_q_tip]]></attribute>
    <value/>
    <language><![CDATA[en]]></language>
   </row>
   <row>
    <qid><![CDATA[8065]]></qid>
    <attribute><![CDATA[em_validation_sq]]></attribute>
    <value/>
    <language/>
   </row>
   <row>
    <qid><![CDATA[8065]]></qid>
    <attribute><![CDATA[em_validation_sq_tip]]></attribute>
    <value/>
    <language><![CDATA[en]]></language>
   </row>
   <row>
    <qid><![CDATA[8065]]></qid>
    <attribute><![CDATA[prefix]]></attribute>
    <value/>
    <language><![CDATA[en]]></language>
   </row>
   <row>
    <qid><![CDATA[8065]]></qid>
    <attribute><![CDATA[suffix]]></attribute>
    <value/>
    <language><![CDATA[en]]></language>
   </row>
   <row>
    <qid><![CDATA[8065]]></qid>
    <attribute><![CDATA[hide_tip]]></attribute>
    <value><![CDATA[0]]></value>
    <language/>
   </row>
   <row>
    <qid><![CDATA[8065]]></qid>
    <attribute><![CDATA[display_rows]]></attribute>
    <value/>
    <language/>
   </row>
   <row>
    <qid><![CDATA[8065]]></qid>
    <attribute><![CDATA[input_size]]></attribute>
    <value/>
    <language/>
   </row>
   <row>
    <qid><![CDATA[8065]]></qid>
    <attribute><![CDATA[random_order]]></attribute>
    <value><![CDATA[0]]></value>
    <language/>
   </row>
   <row>
    <qid><![CDATA[8065]]></qid>
    <attribute><![CDATA[hidden]]></attribute>
    <value><![CDATA[0]]></value>
    <language/>
   </row>
   <row>
    <qid><![CDATA[8065]]></qid>
    <attribute><![CDATA[cssclass]]></attribute>
    <value/>
    <language/>
   </row>
   <row>
    <qid><![CDATA[8065]]></qid>
    <attribute><![CDATA[maximum_chars]]></attribute>
    <value/>
    <language/>
   </row>
   <row>
    <qid><![CDATA[8065]]></qid>
    <attribute><![CDATA[page_break]]></attribute>
    <value><![CDATA[0]]></value>
    <language/>
   </row>
   <row>
    <qid><![CDATA[8065]]></qid>
    <attribute><![CDATA[numbers_only]]></attribute>
    <value><![CDATA[0]]></value>
    <language/>
   </row>
   <row>
    <qid><![CDATA[8065]]></qid>
    <attribute><![CDATA[statistics_showgraph]]></attribute>
    <value><![CDATA[1]]></value>
    <language/>
   </row>
   <row>
    <qid><![CDATA[8065]]></qid>
    <attribute><![CDATA[statistics_graphtype]]></attribute>
    <value><![CDATA[0]]></value>
    <language/>
   </row>
   <row>
    <qid><![CDATA[8065]]></qid>
    <attribute><![CDATA[save_as_default]]></attribute>
    <value><![CDATA[N]]></value>
    <language/>
   </row>
   <row>
    <qid><![CDATA[8066]]></qid>
    <attribute><![CDATA[label_input_columns]]></attribute>
    <value><![CDATA[2]]></value>
    <language/>
   </row>
   <row>
    <qid><![CDATA[8066]]></qid>
    <attribute><![CDATA[text_input_columns]]></attribute>
    <value><![CDATA[10]]></value>
    <language/>
   </row>
   <row>
    <qid><![CDATA[8066]]></qid>
    <attribute><![CDATA[min_answers]]></attribute>
    <value/>
    <language/>
   </row>
   <row>
    <qid><![CDATA[8066]]></qid>
    <attribute><![CDATA[max_answers]]></attribute>
    <value/>
    <language/>
   </row>
   <row>
    <qid><![CDATA[8066]]></qid>
    <attribute><![CDATA[array_filter_style]]></attribute>
    <value><![CDATA[0]]></value>
    <language/>
   </row>
   <row>
    <qid><![CDATA[8066]]></qid>
    <attribute><![CDATA[array_filter_exclude]]></attribute>
    <value/>
    <language/>
   </row>
   <row>
    <qid><![CDATA[8066]]></qid>
    <attribute><![CDATA[array_filter]]></attribute>
    <value/>
    <language/>
   </row>
   <row>
    <qid><![CDATA[8066]]></qid>
    <attribute><![CDATA[exclude_all_others]]></attribute>
    <value/>
    <language/>
   </row>
   <row>
    <qid><![CDATA[8066]]></qid>
    <attribute><![CDATA[random_group]]></attribute>
    <value/>
    <language/>
   </row>
   <row>
    <qid><![CDATA[8066]]></qid>
    <attribute><![CDATA[em_validation_q]]></attribute>
    <value/>
    <language/>
   </row>
   <row>
    <qid><![CDATA[8066]]></qid>
    <attribute><![CDATA[em_validation_q_tip]]></attribute>
    <value/>
    <language><![CDATA[en]]></language>
   </row>
   <row>
    <qid><![CDATA[8066]]></qid>
    <attribute><![CDATA[em_validation_sq]]></attribute>
    <value/>
    <language/>
   </row>
   <row>
    <qid><![CDATA[8066]]></qid>
    <attribute><![CDATA[em_validation_sq_tip]]></attribute>
    <value/>
    <language><![CDATA[en]]></language>
   </row>
   <row>
    <qid><![CDATA[8066]]></qid>
    <attribute><![CDATA[prefix]]></attribute>
    <value/>
    <language><![CDATA[en]]></language>
   </row>
   <row>
    <qid><![CDATA[8066]]></qid>
    <attribute><![CDATA[suffix]]></attribute>
    <value/>
    <language><![CDATA[en]]></language>
   </row>
   <row>
    <qid><![CDATA[8066]]></qid>
    <attribute><![CDATA[hide_tip]]></attribute>
    <value><![CDATA[0]]></value>
    <language/>
   </row>
   <row>
    <qid><![CDATA[8066]]></qid>
    <attribute><![CDATA[display_rows]]></attribute>
    <value/>
    <language/>
   </row>
   <row>
    <qid><![CDATA[8066]]></qid>
    <attribute><![CDATA[input_size]]></attribute>
    <value/>
    <language/>
   </row>
   <row>
    <qid><![CDATA[8066]]></qid>
    <attribute><![CDATA[random_order]]></attribute>
    <value><![CDATA[0]]></value>
    <language/>
   </row>
   <row>
    <qid><![CDATA[8066]]></qid>
    <attribute><![CDATA[hidden]]></attribute>
    <value><![CDATA[0]]></value>
    <language/>
   </row>
   <row>
    <qid><![CDATA[8066]]></qid>
    <attribute><![CDATA[cssclass]]></attribute>
    <value/>
    <language/>
   </row>
   <row>
    <qid><![CDATA[8066]]></qid>
    <attribute><![CDATA[maximum_chars]]></attribute>
    <value/>
    <language/>
   </row>
   <row>
    <qid><![CDATA[8066]]></qid>
    <attribute><![CDATA[page_break]]></attribute>
    <value><![CDATA[0]]></value>
    <language/>
   </row>
   <row>
    <qid><![CDATA[8066]]></qid>
    <attribute><![CDATA[numbers_only]]></attribute>
    <value><![CDATA[0]]></value>
    <language/>
   </row>
   <row>
    <qid><![CDATA[8066]]></qid>
    <attribute><![CDATA[statistics_showgraph]]></attribute>
    <value><![CDATA[1]]></value>
    <language/>
   </row>
   <row>
    <qid><![CDATA[8066]]></qid>
    <attribute><![CDATA[statistics_graphtype]]></attribute>
    <value><![CDATA[0]]></value>
    <language/>
   </row>
   <row>
    <qid><![CDATA[8066]]></qid>
    <attribute><![CDATA[save_as_default]]></attribute>
    <value><![CDATA[N]]></value>
    <language/>
   </row>
   <row>
    <qid><![CDATA[8067]]></qid>
    <attribute><![CDATA[label_input_columns]]></attribute>
    <value><![CDATA[2]]></value>
    <language/>
   </row>
   <row>
    <qid><![CDATA[8067]]></qid>
    <attribute><![CDATA[text_input_columns]]></attribute>
    <value><![CDATA[10]]></value>
    <language/>
   </row>
   <row>
    <qid><![CDATA[8067]]></qid>
    <attribute><![CDATA[min_answers]]></attribute>
    <value/>
    <language/>
   </row>
   <row>
    <qid><![CDATA[8067]]></qid>
    <attribute><![CDATA[max_answers]]></attribute>
    <value/>
    <language/>
   </row>
   <row>
    <qid><![CDATA[8067]]></qid>
    <attribute><![CDATA[array_filter_style]]></attribute>
    <value><![CDATA[0]]></value>
    <language/>
   </row>
   <row>
    <qid><![CDATA[8067]]></qid>
    <attribute><![CDATA[array_filter_exclude]]></attribute>
    <value/>
    <language/>
   </row>
   <row>
    <qid><![CDATA[8067]]></qid>
    <attribute><![CDATA[array_filter]]></attribute>
    <value/>
    <language/>
   </row>
   <row>
    <qid><![CDATA[8067]]></qid>
    <attribute><![CDATA[exclude_all_others]]></attribute>
    <value/>
    <language/>
   </row>
   <row>
    <qid><![CDATA[8067]]></qid>
    <attribute><![CDATA[random_group]]></attribute>
    <value/>
    <language/>
   </row>
   <row>
    <qid><![CDATA[8067]]></qid>
    <attribute><![CDATA[em_validation_q]]></attribute>
    <value/>
    <language/>
   </row>
   <row>
    <qid><![CDATA[8067]]></qid>
    <attribute><![CDATA[em_validation_q_tip]]></attribute>
    <value/>
    <language><![CDATA[en]]></language>
   </row>
   <row>
    <qid><![CDATA[8067]]></qid>
    <attribute><![CDATA[em_validation_sq]]></attribute>
    <value/>
    <language/>
   </row>
   <row>
    <qid><![CDATA[8067]]></qid>
    <attribute><![CDATA[em_validation_sq_tip]]></attribute>
    <value/>
    <language><![CDATA[en]]></language>
   </row>
   <row>
    <qid><![CDATA[8067]]></qid>
    <attribute><![CDATA[prefix]]></attribute>
    <value/>
    <language><![CDATA[en]]></language>
   </row>
   <row>
    <qid><![CDATA[8067]]></qid>
    <attribute><![CDATA[suffix]]></attribute>
    <value/>
    <language><![CDATA[en]]></language>
   </row>
   <row>
    <qid><![CDATA[8067]]></qid>
    <attribute><![CDATA[hide_tip]]></attribute>
    <value><![CDATA[0]]></value>
    <language/>
   </row>
   <row>
    <qid><![CDATA[8067]]></qid>
    <attribute><![CDATA[display_rows]]></attribute>
    <value/>
    <language/>
   </row>
   <row>
    <qid><![CDATA[8067]]></qid>
    <attribute><![CDATA[input_size]]></attribute>
    <value/>
    <language/>
   </row>
   <row>
    <qid><![CDATA[8067]]></qid>
    <attribute><![CDATA[random_order]]></attribute>
    <value><![CDATA[0]]></value>
    <language/>
   </row>
   <row>
    <qid><![CDATA[8067]]></qid>
    <attribute><![CDATA[hidden]]></attribute>
    <value><![CDATA[0]]></value>
    <language/>
   </row>
   <row>
    <qid><![CDATA[8067]]></qid>
    <attribute><![CDATA[cssclass]]></attribute>
    <value/>
    <language/>
   </row>
   <row>
    <qid><![CDATA[8067]]></qid>
    <attribute><![CDATA[maximum_chars]]></attribute>
    <value/>
    <language/>
   </row>
   <row>
    <qid><![CDATA[8067]]></qid>
    <attribute><![CDATA[page_break]]></attribute>
    <value><![CDATA[0]]></value>
    <language/>
   </row>
   <row>
    <qid><![CDATA[8067]]></qid>
    <attribute><![CDATA[numbers_only]]></attribute>
    <value><![CDATA[0]]></value>
    <language/>
   </row>
   <row>
    <qid><![CDATA[8067]]></qid>
    <attribute><![CDATA[statistics_showgraph]]></attribute>
    <value><![CDATA[1]]></value>
    <language/>
   </row>
   <row>
    <qid><![CDATA[8067]]></qid>
    <attribute><![CDATA[statistics_graphtype]]></attribute>
    <value><![CDATA[0]]></value>
    <language/>
   </row>
   <row>
    <qid><![CDATA[8067]]></qid>
    <attribute><![CDATA[save_as_default]]></attribute>
    <value><![CDATA[N]]></value>
    <language/>
   </row>
   <row>
    <qid><![CDATA[8068]]></qid>
    <attribute><![CDATA[label_input_columns]]></attribute>
    <value><![CDATA[2]]></value>
    <language/>
   </row>
   <row>
    <qid><![CDATA[8068]]></qid>
    <attribute><![CDATA[text_input_columns]]></attribute>
    <value><![CDATA[10]]></value>
    <language/>
   </row>
   <row>
    <qid><![CDATA[8068]]></qid>
    <attribute><![CDATA[min_answers]]></attribute>
    <value/>
    <language/>
   </row>
   <row>
    <qid><![CDATA[8068]]></qid>
    <attribute><![CDATA[max_answers]]></attribute>
    <value/>
    <language/>
   </row>
   <row>
    <qid><![CDATA[8068]]></qid>
    <attribute><![CDATA[array_filter_style]]></attribute>
    <value><![CDATA[0]]></value>
    <language/>
   </row>
   <row>
    <qid><![CDATA[8068]]></qid>
    <attribute><![CDATA[array_filter_exclude]]></attribute>
    <value/>
    <language/>
   </row>
   <row>
    <qid><![CDATA[8068]]></qid>
    <attribute><![CDATA[array_filter]]></attribute>
    <value/>
    <language/>
   </row>
   <row>
    <qid><![CDATA[8068]]></qid>
    <attribute><![CDATA[exclude_all_others]]></attribute>
    <value/>
    <language/>
   </row>
   <row>
    <qid><![CDATA[8068]]></qid>
    <attribute><![CDATA[random_group]]></attribute>
    <value/>
    <language/>
   </row>
   <row>
    <qid><![CDATA[8068]]></qid>
    <attribute><![CDATA[em_validation_q]]></attribute>
    <value/>
    <language/>
   </row>
   <row>
    <qid><![CDATA[8068]]></qid>
    <attribute><![CDATA[em_validation_q_tip]]></attribute>
    <value/>
    <language><![CDATA[en]]></language>
   </row>
   <row>
    <qid><![CDATA[8068]]></qid>
    <attribute><![CDATA[em_validation_sq]]></attribute>
    <value/>
    <language/>
   </row>
   <row>
    <qid><![CDATA[8068]]></qid>
    <attribute><![CDATA[em_validation_sq_tip]]></attribute>
    <value/>
    <language><![CDATA[en]]></language>
   </row>
   <row>
    <qid><![CDATA[8068]]></qid>
    <attribute><![CDATA[prefix]]></attribute>
    <value/>
    <language><![CDATA[en]]></language>
   </row>
   <row>
    <qid><![CDATA[8068]]></qid>
    <attribute><![CDATA[suffix]]></attribute>
    <value/>
    <language><![CDATA[en]]></language>
   </row>
   <row>
    <qid><![CDATA[8068]]></qid>
    <attribute><![CDATA[hide_tip]]></attribute>
    <value><![CDATA[0]]></value>
    <language/>
   </row>
   <row>
    <qid><![CDATA[8068]]></qid>
    <attribute><![CDATA[display_rows]]></attribute>
    <value/>
    <language/>
   </row>
   <row>
    <qid><![CDATA[8068]]></qid>
    <attribute><![CDATA[input_size]]></attribute>
    <value/>
    <language/>
   </row>
   <row>
    <qid><![CDATA[8068]]></qid>
    <attribute><![CDATA[random_order]]></attribute>
    <value><![CDATA[0]]></value>
    <language/>
   </row>
   <row>
    <qid><![CDATA[8068]]></qid>
    <attribute><![CDATA[hidden]]></attribute>
    <value><![CDATA[0]]></value>
    <language/>
   </row>
   <row>
    <qid><![CDATA[8068]]></qid>
    <attribute><![CDATA[cssclass]]></attribute>
    <value/>
    <language/>
   </row>
   <row>
    <qid><![CDATA[8068]]></qid>
    <attribute><![CDATA[maximum_chars]]></attribute>
    <value/>
    <language/>
   </row>
   <row>
    <qid><![CDATA[8068]]></qid>
    <attribute><![CDATA[page_break]]></attribute>
    <value><![CDATA[0]]></value>
    <language/>
   </row>
   <row>
    <qid><![CDATA[8068]]></qid>
    <attribute><![CDATA[numbers_only]]></attribute>
    <value><![CDATA[0]]></value>
    <language/>
   </row>
   <row>
    <qid><![CDATA[8068]]></qid>
    <attribute><![CDATA[statistics_showgraph]]></attribute>
    <value><![CDATA[1]]></value>
    <language/>
   </row>
   <row>
    <qid><![CDATA[8068]]></qid>
    <attribute><![CDATA[statistics_graphtype]]></attribute>
    <value><![CDATA[0]]></value>
    <language/>
   </row>
   <row>
    <qid><![CDATA[8068]]></qid>
    <attribute><![CDATA[save_as_default]]></attribute>
    <value><![CDATA[N]]></value>
    <language/>
   </row>
   <row>
    <qid><![CDATA[7890]]></qid>
    <attribute><![CDATA[array_filter_style]]></attribute>
    <value><![CDATA[0]]></value>
    <language/>
   </row>
   <row>
    <qid><![CDATA[7890]]></qid>
    <attribute><![CDATA[array_filter_exclude]]></attribute>
    <value/>
    <language/>
   </row>
   <row>
    <qid><![CDATA[7890]]></qid>
    <attribute><![CDATA[array_filter]]></attribute>
    <value/>
    <language/>
   </row>
   <row>
    <qid><![CDATA[7890]]></qid>
    <attribute><![CDATA[exclude_all_others]]></attribute>
    <value/>
    <language/>
   </row>
   <row>
    <qid><![CDATA[7890]]></qid>
    <attribute><![CDATA[random_group]]></attribute>
    <value/>
    <language/>
   </row>
   <row>
    <qid><![CDATA[7890]]></qid>
    <attribute><![CDATA[em_validation_q]]></attribute>
    <value/>
    <language/>
   </row>
   <row>
    <qid><![CDATA[7890]]></qid>
    <attribute><![CDATA[em_validation_q_tip]]></attribute>
    <value/>
    <language><![CDATA[en]]></language>
   </row>
   <row>
    <qid><![CDATA[7890]]></qid>
    <attribute><![CDATA[em_validation_sq]]></attribute>
    <value/>
    <language/>
   </row>
   <row>
    <qid><![CDATA[7890]]></qid>
    <attribute><![CDATA[em_validation_sq_tip]]></attribute>
    <value/>
    <language><![CDATA[en]]></language>
   </row>
   <row>
    <qid><![CDATA[7890]]></qid>
    <attribute><![CDATA[prefix]]></attribute>
    <value/>
    <language><![CDATA[en]]></language>
   </row>
   <row>
    <qid><![CDATA[7890]]></qid>
    <attribute><![CDATA[suffix]]></attribute>
    <value/>
    <language><![CDATA[en]]></language>
   </row>
   <row>
    <qid><![CDATA[7890]]></qid>
    <attribute><![CDATA[hide_tip]]></attribute>
    <value><![CDATA[0]]></value>
    <language/>
   </row>
   <row>
    <qid><![CDATA[7890]]></qid>
    <attribute><![CDATA[display_rows]]></attribute>
    <value/>
    <language/>
   </row>
   <row>
    <qid><![CDATA[7890]]></qid>
    <attribute><![CDATA[input_size]]></attribute>
    <value/>
    <language/>
   </row>
   <row>
    <qid><![CDATA[7890]]></qid>
    <attribute><![CDATA[random_order]]></attribute>
    <value><![CDATA[0]]></value>
    <language/>
   </row>
   <row>
    <qid><![CDATA[7890]]></qid>
    <attribute><![CDATA[hidden]]></attribute>
    <value><![CDATA[0]]></value>
    <language/>
   </row>
   <row>
    <qid><![CDATA[7890]]></qid>
    <attribute><![CDATA[cssclass]]></attribute>
    <value/>
    <language/>
   </row>
   <row>
    <qid><![CDATA[7890]]></qid>
    <attribute><![CDATA[maximum_chars]]></attribute>
    <value/>
    <language/>
   </row>
   <row>
    <qid><![CDATA[7890]]></qid>
    <attribute><![CDATA[page_break]]></attribute>
    <value><![CDATA[0]]></value>
    <language/>
   </row>
   <row>
    <qid><![CDATA[7890]]></qid>
    <attribute><![CDATA[numbers_only]]></attribute>
    <value><![CDATA[0]]></value>
    <language/>
   </row>
   <row>
    <qid><![CDATA[7890]]></qid>
    <attribute><![CDATA[statistics_showgraph]]></attribute>
    <value><![CDATA[1]]></value>
    <language/>
   </row>
   <row>
    <qid><![CDATA[7890]]></qid>
    <attribute><![CDATA[statistics_graphtype]]></attribute>
    <value><![CDATA[0]]></value>
    <language/>
   </row>
   <row>
    <qid><![CDATA[7890]]></qid>
    <attribute><![CDATA[save_as_default]]></attribute>
    <value><![CDATA[N]]></value>
    <language/>
   </row>
   <row>
    <qid><![CDATA[7891]]></qid>
    <attribute><![CDATA[min_answers]]></attribute>
    <value/>
    <language/>
   </row>
   <row>
    <qid><![CDATA[7891]]></qid>
    <attribute><![CDATA[max_answers]]></attribute>
    <value/>
    <language/>
   </row>
   <row>
    <qid><![CDATA[7891]]></qid>
    <attribute><![CDATA[array_filter_style]]></attribute>
    <value><![CDATA[0]]></value>
    <language/>
   </row>
   <row>
    <qid><![CDATA[7891]]></qid>
    <attribute><![CDATA[array_filter_exclude]]></attribute>
    <value/>
    <language/>
   </row>
   <row>
    <qid><![CDATA[7891]]></qid>
    <attribute><![CDATA[array_filter]]></attribute>
    <value/>
    <language/>
   </row>
   <row>
    <qid><![CDATA[7891]]></qid>
    <attribute><![CDATA[exclude_all_others]]></attribute>
    <value/>
    <language/>
   </row>
   <row>
    <qid><![CDATA[7891]]></qid>
    <attribute><![CDATA[random_group]]></attribute>
    <value/>
    <language/>
   </row>
   <row>
    <qid><![CDATA[7891]]></qid>
    <attribute><![CDATA[em_validation_q]]></attribute>
    <value/>
    <language/>
   </row>
   <row>
    <qid><![CDATA[7891]]></qid>
    <attribute><![CDATA[em_validation_q_tip]]></attribute>
    <value/>
    <language><![CDATA[en]]></language>
   </row>
   <row>
    <qid><![CDATA[7891]]></qid>
    <attribute><![CDATA[em_validation_sq]]></attribute>
    <value/>
    <language/>
   </row>
   <row>
    <qid><![CDATA[7891]]></qid>
    <attribute><![CDATA[em_validation_sq_tip]]></attribute>
    <value/>
    <language><![CDATA[en]]></language>
   </row>
   <row>
    <qid><![CDATA[7891]]></qid>
    <attribute><![CDATA[prefix]]></attribute>
    <value/>
    <language><![CDATA[en]]></language>
   </row>
   <row>
    <qid><![CDATA[7891]]></qid>
    <attribute><![CDATA[suffix]]></attribute>
    <value/>
    <language><![CDATA[en]]></language>
   </row>
   <row>
    <qid><![CDATA[7891]]></qid>
    <attribute><![CDATA[hide_tip]]></attribute>
    <value><![CDATA[0]]></value>
    <language/>
   </row>
   <row>
    <qid><![CDATA[7891]]></qid>
    <attribute><![CDATA[display_rows]]></attribute>
    <value/>
    <language/>
   </row>
   <row>
    <qid><![CDATA[7891]]></qid>
    <attribute><![CDATA[input_size]]></attribute>
    <value/>
    <language/>
   </row>
   <row>
    <qid><![CDATA[7891]]></qid>
    <attribute><![CDATA[random_order]]></attribute>
    <value><![CDATA[0]]></value>
    <language/>
   </row>
   <row>
    <qid><![CDATA[7891]]></qid>
    <attribute><![CDATA[hidden]]></attribute>
    <value><![CDATA[0]]></value>
    <language/>
   </row>
   <row>
    <qid><![CDATA[7891]]></qid>
    <attribute><![CDATA[cssclass]]></attribute>
    <value/>
    <language/>
   </row>
   <row>
    <qid><![CDATA[7891]]></qid>
    <attribute><![CDATA[maximum_chars]]></attribute>
    <value/>
    <language/>
   </row>
   <row>
    <qid><![CDATA[7891]]></qid>
    <attribute><![CDATA[page_break]]></attribute>
    <value><![CDATA[0]]></value>
    <language/>
   </row>
   <row>
    <qid><![CDATA[7891]]></qid>
    <attribute><![CDATA[numbers_only]]></attribute>
    <value><![CDATA[0]]></value>
    <language/>
   </row>
   <row>
    <qid><![CDATA[7891]]></qid>
    <attribute><![CDATA[statistics_showgraph]]></attribute>
    <value><![CDATA[1]]></value>
    <language/>
   </row>
   <row>
    <qid><![CDATA[7891]]></qid>
    <attribute><![CDATA[statistics_graphtype]]></attribute>
    <value><![CDATA[0]]></value>
    <language/>
   </row>
   <row>
    <qid><![CDATA[7891]]></qid>
    <attribute><![CDATA[save_as_default]]></attribute>
    <value><![CDATA[N]]></value>
    <language/>
   </row>
   <row>
    <qid><![CDATA[7892]]></qid>
    <attribute><![CDATA[min_answers]]></attribute>
    <value/>
    <language/>
   </row>
   <row>
    <qid><![CDATA[7892]]></qid>
    <attribute><![CDATA[max_answers]]></attribute>
    <value/>
    <language/>
   </row>
   <row>
    <qid><![CDATA[7892]]></qid>
    <attribute><![CDATA[array_filter_style]]></attribute>
    <value><![CDATA[0]]></value>
    <language/>
   </row>
   <row>
    <qid><![CDATA[7892]]></qid>
    <attribute><![CDATA[array_filter_exclude]]></attribute>
    <value/>
    <language/>
   </row>
   <row>
    <qid><![CDATA[7892]]></qid>
    <attribute><![CDATA[array_filter]]></attribute>
    <value/>
    <language/>
   </row>
   <row>
    <qid><![CDATA[7892]]></qid>
    <attribute><![CDATA[exclude_all_others]]></attribute>
    <value/>
    <language/>
   </row>
   <row>
    <qid><![CDATA[7892]]></qid>
    <attribute><![CDATA[random_group]]></attribute>
    <value/>
    <language/>
   </row>
   <row>
    <qid><![CDATA[7892]]></qid>
    <attribute><![CDATA[em_validation_q]]></attribute>
    <value/>
    <language/>
   </row>
   <row>
    <qid><![CDATA[7892]]></qid>
    <attribute><![CDATA[em_validation_q_tip]]></attribute>
    <value/>
    <language><![CDATA[en]]></language>
   </row>
   <row>
    <qid><![CDATA[7892]]></qid>
    <attribute><![CDATA[em_validation_sq]]></attribute>
    <value/>
    <language/>
   </row>
   <row>
    <qid><![CDATA[7892]]></qid>
    <attribute><![CDATA[em_validation_sq_tip]]></attribute>
    <value/>
    <language><![CDATA[en]]></language>
   </row>
   <row>
    <qid><![CDATA[7892]]></qid>
    <attribute><![CDATA[prefix]]></attribute>
    <value/>
    <language><![CDATA[en]]></language>
   </row>
   <row>
    <qid><![CDATA[7892]]></qid>
    <attribute><![CDATA[suffix]]></attribute>
    <value/>
    <language><![CDATA[en]]></language>
   </row>
   <row>
    <qid><![CDATA[7892]]></qid>
    <attribute><![CDATA[hide_tip]]></attribute>
    <value><![CDATA[0]]></value>
    <language/>
   </row>
   <row>
    <qid><![CDATA[7892]]></qid>
    <attribute><![CDATA[display_rows]]></attribute>
    <value/>
    <language/>
   </row>
   <row>
    <qid><![CDATA[7892]]></qid>
    <attribute><![CDATA[input_size]]></attribute>
    <value/>
    <language/>
   </row>
   <row>
    <qid><![CDATA[7892]]></qid>
    <attribute><![CDATA[random_order]]></attribute>
    <value><![CDATA[0]]></value>
    <language/>
   </row>
   <row>
    <qid><![CDATA[7892]]></qid>
    <attribute><![CDATA[hidden]]></attribute>
    <value><![CDATA[0]]></value>
    <language/>
   </row>
   <row>
    <qid><![CDATA[7892]]></qid>
    <attribute><![CDATA[cssclass]]></attribute>
    <value/>
    <language/>
   </row>
   <row>
    <qid><![CDATA[7892]]></qid>
    <attribute><![CDATA[maximum_chars]]></attribute>
    <value/>
    <language/>
   </row>
   <row>
    <qid><![CDATA[7892]]></qid>
    <attribute><![CDATA[page_break]]></attribute>
    <value><![CDATA[0]]></value>
    <language/>
   </row>
   <row>
    <qid><![CDATA[7892]]></qid>
    <attribute><![CDATA[numbers_only]]></attribute>
    <value><![CDATA[0]]></value>
    <language/>
   </row>
   <row>
    <qid><![CDATA[7892]]></qid>
    <attribute><![CDATA[statistics_showgraph]]></attribute>
    <value><![CDATA[1]]></value>
    <language/>
   </row>
   <row>
    <qid><![CDATA[7892]]></qid>
    <attribute><![CDATA[statistics_graphtype]]></attribute>
    <value><![CDATA[0]]></value>
    <language/>
   </row>
   <row>
    <qid><![CDATA[7892]]></qid>
    <attribute><![CDATA[save_as_default]]></attribute>
    <value><![CDATA[N]]></value>
    <language/>
   </row>
   <row>
    <qid><![CDATA[7893]]></qid>
    <attribute><![CDATA[min_answers]]></attribute>
    <value/>
    <language/>
   </row>
   <row>
    <qid><![CDATA[7893]]></qid>
    <attribute><![CDATA[max_answers]]></attribute>
    <value/>
    <language/>
   </row>
   <row>
    <qid><![CDATA[7893]]></qid>
    <attribute><![CDATA[array_filter_style]]></attribute>
    <value><![CDATA[0]]></value>
    <language/>
   </row>
   <row>
    <qid><![CDATA[7893]]></qid>
    <attribute><![CDATA[array_filter_exclude]]></attribute>
    <value/>
    <language/>
   </row>
   <row>
    <qid><![CDATA[7893]]></qid>
    <attribute><![CDATA[array_filter]]></attribute>
    <value/>
    <language/>
   </row>
   <row>
    <qid><![CDATA[7893]]></qid>
    <attribute><![CDATA[exclude_all_others]]></attribute>
    <value/>
    <language/>
   </row>
   <row>
    <qid><![CDATA[7893]]></qid>
    <attribute><![CDATA[random_group]]></attribute>
    <value/>
    <language/>
   </row>
   <row>
    <qid><![CDATA[7893]]></qid>
    <attribute><![CDATA[em_validation_q]]></attribute>
    <value/>
    <language/>
   </row>
   <row>
    <qid><![CDATA[7893]]></qid>
    <attribute><![CDATA[em_validation_q_tip]]></attribute>
    <value/>
    <language><![CDATA[en]]></language>
   </row>
   <row>
    <qid><![CDATA[7893]]></qid>
    <attribute><![CDATA[em_validation_sq]]></attribute>
    <value/>
    <language/>
   </row>
   <row>
    <qid><![CDATA[7893]]></qid>
    <attribute><![CDATA[em_validation_sq_tip]]></attribute>
    <value/>
    <language><![CDATA[en]]></language>
   </row>
   <row>
    <qid><![CDATA[7893]]></qid>
    <attribute><![CDATA[prefix]]></attribute>
    <value/>
    <language><![CDATA[en]]></language>
   </row>
   <row>
    <qid><![CDATA[7893]]></qid>
    <attribute><![CDATA[suffix]]></attribute>
    <value/>
    <language><![CDATA[en]]></language>
   </row>
   <row>
    <qid><![CDATA[7893]]></qid>
    <attribute><![CDATA[hide_tip]]></attribute>
    <value><![CDATA[0]]></value>
    <language/>
   </row>
   <row>
    <qid><![CDATA[7893]]></qid>
    <attribute><![CDATA[display_rows]]></attribute>
    <value/>
    <language/>
   </row>
   <row>
    <qid><![CDATA[7893]]></qid>
    <attribute><![CDATA[input_size]]></attribute>
    <value/>
    <language/>
   </row>
   <row>
    <qid><![CDATA[7893]]></qid>
    <attribute><![CDATA[random_order]]></attribute>
    <value><![CDATA[0]]></value>
    <language/>
   </row>
   <row>
    <qid><![CDATA[7893]]></qid>
    <attribute><![CDATA[hidden]]></attribute>
    <value><![CDATA[0]]></value>
    <language/>
   </row>
   <row>
    <qid><![CDATA[7893]]></qid>
    <attribute><![CDATA[cssclass]]></attribute>
    <value/>
    <language/>
   </row>
   <row>
    <qid><![CDATA[7893]]></qid>
    <attribute><![CDATA[maximum_chars]]></attribute>
    <value/>
    <language/>
   </row>
   <row>
    <qid><![CDATA[7893]]></qid>
    <attribute><![CDATA[page_break]]></attribute>
    <value><![CDATA[0]]></value>
    <language/>
   </row>
   <row>
    <qid><![CDATA[7893]]></qid>
    <attribute><![CDATA[numbers_only]]></attribute>
    <value><![CDATA[0]]></value>
    <language/>
   </row>
   <row>
    <qid><![CDATA[7893]]></qid>
    <attribute><![CDATA[statistics_showgraph]]></attribute>
    <value><![CDATA[1]]></value>
    <language/>
   </row>
   <row>
    <qid><![CDATA[7893]]></qid>
    <attribute><![CDATA[statistics_graphtype]]></attribute>
    <value><![CDATA[0]]></value>
    <language/>
   </row>
   <row>
    <qid><![CDATA[7893]]></qid>
    <attribute><![CDATA[save_as_default]]></attribute>
    <value><![CDATA[N]]></value>
    <language/>
   </row>
   <row>
    <qid><![CDATA[7894]]></qid>
    <attribute><![CDATA[min_answers]]></attribute>
    <value/>
    <language/>
   </row>
   <row>
    <qid><![CDATA[7894]]></qid>
    <attribute><![CDATA[max_answers]]></attribute>
    <value/>
    <language/>
   </row>
   <row>
    <qid><![CDATA[7894]]></qid>
    <attribute><![CDATA[array_filter_style]]></attribute>
    <value><![CDATA[0]]></value>
    <language/>
   </row>
   <row>
    <qid><![CDATA[7894]]></qid>
    <attribute><![CDATA[array_filter_exclude]]></attribute>
    <value/>
    <language/>
   </row>
   <row>
    <qid><![CDATA[7894]]></qid>
    <attribute><![CDATA[array_filter]]></attribute>
    <value/>
    <language/>
   </row>
   <row>
    <qid><![CDATA[7894]]></qid>
    <attribute><![CDATA[exclude_all_others]]></attribute>
    <value/>
    <language/>
   </row>
   <row>
    <qid><![CDATA[7894]]></qid>
    <attribute><![CDATA[random_group]]></attribute>
    <value/>
    <language/>
   </row>
   <row>
    <qid><![CDATA[7894]]></qid>
    <attribute><![CDATA[em_validation_q]]></attribute>
    <value/>
    <language/>
   </row>
   <row>
    <qid><![CDATA[7894]]></qid>
    <attribute><![CDATA[em_validation_q_tip]]></attribute>
    <value/>
    <language><![CDATA[en]]></language>
   </row>
   <row>
    <qid><![CDATA[7894]]></qid>
    <attribute><![CDATA[em_validation_sq]]></attribute>
    <value/>
    <language/>
   </row>
   <row>
    <qid><![CDATA[7894]]></qid>
    <attribute><![CDATA[em_validation_sq_tip]]></attribute>
    <value/>
    <language><![CDATA[en]]></language>
   </row>
   <row>
    <qid><![CDATA[7894]]></qid>
    <attribute><![CDATA[prefix]]></attribute>
    <value/>
    <language><![CDATA[en]]></language>
   </row>
   <row>
    <qid><![CDATA[7894]]></qid>
    <attribute><![CDATA[suffix]]></attribute>
    <value/>
    <language><![CDATA[en]]></language>
   </row>
   <row>
    <qid><![CDATA[7894]]></qid>
    <attribute><![CDATA[hide_tip]]></attribute>
    <value><![CDATA[0]]></value>
    <language/>
   </row>
   <row>
    <qid><![CDATA[7894]]></qid>
    <attribute><![CDATA[display_rows]]></attribute>
    <value/>
    <language/>
   </row>
   <row>
    <qid><![CDATA[7894]]></qid>
    <attribute><![CDATA[input_size]]></attribute>
    <value/>
    <language/>
   </row>
   <row>
    <qid><![CDATA[7894]]></qid>
    <attribute><![CDATA[random_order]]></attribute>
    <value><![CDATA[0]]></value>
    <language/>
   </row>
   <row>
    <qid><![CDATA[7894]]></qid>
    <attribute><![CDATA[hidden]]></attribute>
    <value><![CDATA[0]]></value>
    <language/>
   </row>
   <row>
    <qid><![CDATA[7894]]></qid>
    <attribute><![CDATA[cssclass]]></attribute>
    <value/>
    <language/>
   </row>
   <row>
    <qid><![CDATA[7894]]></qid>
    <attribute><![CDATA[maximum_chars]]></attribute>
    <value/>
    <language/>
   </row>
   <row>
    <qid><![CDATA[7894]]></qid>
    <attribute><![CDATA[page_break]]></attribute>
    <value><![CDATA[0]]></value>
    <language/>
   </row>
   <row>
    <qid><![CDATA[7894]]></qid>
    <attribute><![CDATA[numbers_only]]></attribute>
    <value><![CDATA[0]]></value>
    <language/>
   </row>
   <row>
    <qid><![CDATA[7894]]></qid>
    <attribute><![CDATA[statistics_showgraph]]></attribute>
    <value><![CDATA[1]]></value>
    <language/>
   </row>
   <row>
    <qid><![CDATA[7894]]></qid>
    <attribute><![CDATA[statistics_graphtype]]></attribute>
    <value><![CDATA[0]]></value>
    <language/>
   </row>
   <row>
    <qid><![CDATA[7894]]></qid>
    <attribute><![CDATA[save_as_default]]></attribute>
    <value><![CDATA[N]]></value>
    <language/>
   </row>
   <row>
    <qid><![CDATA[7895]]></qid>
    <attribute><![CDATA[min_answers]]></attribute>
    <value/>
    <language/>
   </row>
   <row>
    <qid><![CDATA[7895]]></qid>
    <attribute><![CDATA[max_answers]]></attribute>
    <value/>
    <language/>
   </row>
   <row>
    <qid><![CDATA[7895]]></qid>
    <attribute><![CDATA[array_filter_style]]></attribute>
    <value><![CDATA[0]]></value>
    <language/>
   </row>
   <row>
    <qid><![CDATA[7895]]></qid>
    <attribute><![CDATA[array_filter_exclude]]></attribute>
    <value/>
    <language/>
   </row>
   <row>
    <qid><![CDATA[7895]]></qid>
    <attribute><![CDATA[array_filter]]></attribute>
    <value/>
    <language/>
   </row>
   <row>
    <qid><![CDATA[7895]]></qid>
    <attribute><![CDATA[exclude_all_others]]></attribute>
    <value/>
    <language/>
   </row>
   <row>
    <qid><![CDATA[7895]]></qid>
    <attribute><![CDATA[random_group]]></attribute>
    <value/>
    <language/>
   </row>
   <row>
    <qid><![CDATA[7895]]></qid>
    <attribute><![CDATA[em_validation_q]]></attribute>
    <value/>
    <language/>
   </row>
   <row>
    <qid><![CDATA[7895]]></qid>
    <attribute><![CDATA[em_validation_q_tip]]></attribute>
    <value/>
    <language><![CDATA[en]]></language>
   </row>
   <row>
    <qid><![CDATA[7895]]></qid>
    <attribute><![CDATA[em_validation_sq]]></attribute>
    <value/>
    <language/>
   </row>
   <row>
    <qid><![CDATA[7895]]></qid>
    <attribute><![CDATA[em_validation_sq_tip]]></attribute>
    <value/>
    <language><![CDATA[en]]></language>
   </row>
   <row>
    <qid><![CDATA[7895]]></qid>
    <attribute><![CDATA[prefix]]></attribute>
    <value/>
    <language><![CDATA[en]]></language>
   </row>
   <row>
    <qid><![CDATA[7895]]></qid>
    <attribute><![CDATA[suffix]]></attribute>
    <value/>
    <language><![CDATA[en]]></language>
   </row>
   <row>
    <qid><![CDATA[7895]]></qid>
    <attribute><![CDATA[hide_tip]]></attribute>
    <value><![CDATA[0]]></value>
    <language/>
   </row>
   <row>
    <qid><![CDATA[7895]]></qid>
    <attribute><![CDATA[display_rows]]></attribute>
    <value/>
    <language/>
   </row>
   <row>
    <qid><![CDATA[7895]]></qid>
    <attribute><![CDATA[input_size]]></attribute>
    <value/>
    <language/>
   </row>
   <row>
    <qid><![CDATA[7895]]></qid>
    <attribute><![CDATA[random_order]]></attribute>
    <value><![CDATA[0]]></value>
    <language/>
   </row>
   <row>
    <qid><![CDATA[7895]]></qid>
    <attribute><![CDATA[hidden]]></attribute>
    <value><![CDATA[0]]></value>
    <language/>
   </row>
   <row>
    <qid><![CDATA[7895]]></qid>
    <attribute><![CDATA[cssclass]]></attribute>
    <value/>
    <language/>
   </row>
   <row>
    <qid><![CDATA[7895]]></qid>
    <attribute><![CDATA[maximum_chars]]></attribute>
    <value/>
    <language/>
   </row>
   <row>
    <qid><![CDATA[7895]]></qid>
    <attribute><![CDATA[page_break]]></attribute>
    <value><![CDATA[0]]></value>
    <language/>
   </row>
   <row>
    <qid><![CDATA[7895]]></qid>
    <attribute><![CDATA[numbers_only]]></attribute>
    <value><![CDATA[0]]></value>
    <language/>
   </row>
   <row>
    <qid><![CDATA[7895]]></qid>
    <attribute><![CDATA[statistics_showgraph]]></attribute>
    <value><![CDATA[1]]></value>
    <language/>
   </row>
   <row>
    <qid><![CDATA[7895]]></qid>
    <attribute><![CDATA[statistics_graphtype]]></attribute>
    <value><![CDATA[0]]></value>
    <language/>
   </row>
   <row>
    <qid><![CDATA[7895]]></qid>
    <attribute><![CDATA[save_as_default]]></attribute>
    <value><![CDATA[N]]></value>
    <language/>
   </row>
   <row>
    <qid><![CDATA[7896]]></qid>
    <attribute><![CDATA[em_validation_sq_tip]]></attribute>
    <value/>
    <language><![CDATA[en]]></language>
   </row>
   <row>
    <qid><![CDATA[7896]]></qid>
    <attribute><![CDATA[prefix]]></attribute>
    <value/>
    <language><![CDATA[en]]></language>
   </row>
   <row>
    <qid><![CDATA[7896]]></qid>
    <attribute><![CDATA[suffix]]></attribute>
    <value/>
    <language><![CDATA[en]]></language>
   </row>
   <row>
    <qid><![CDATA[7896]]></qid>
    <attribute><![CDATA[hide_tip]]></attribute>
    <value><![CDATA[0]]></value>
    <language/>
   </row>
   <row>
    <qid><![CDATA[7896]]></qid>
    <attribute><![CDATA[display_rows]]></attribute>
    <value/>
    <language/>
   </row>
   <row>
    <qid><![CDATA[7896]]></qid>
    <attribute><![CDATA[input_size]]></attribute>
    <value/>
    <language/>
   </row>
   <row>
    <qid><![CDATA[7896]]></qid>
    <attribute><![CDATA[random_order]]></attribute>
    <value><![CDATA[0]]></value>
    <language/>
   </row>
   <row>
    <qid><![CDATA[7896]]></qid>
    <attribute><![CDATA[hidden]]></attribute>
    <value><![CDATA[0]]></value>
    <language/>
   </row>
   <row>
    <qid><![CDATA[7896]]></qid>
    <attribute><![CDATA[cssclass]]></attribute>
    <value/>
    <language/>
   </row>
   <row>
    <qid><![CDATA[7896]]></qid>
    <attribute><![CDATA[maximum_chars]]></attribute>
    <value/>
    <language/>
   </row>
   <row>
    <qid><![CDATA[7896]]></qid>
    <attribute><![CDATA[page_break]]></attribute>
    <value><![CDATA[0]]></value>
    <language/>
   </row>
   <row>
    <qid><![CDATA[7896]]></qid>
    <attribute><![CDATA[numbers_only]]></attribute>
    <value><![CDATA[0]]></value>
    <language/>
   </row>
   <row>
    <qid><![CDATA[7896]]></qid>
    <attribute><![CDATA[statistics_showgraph]]></attribute>
    <value><![CDATA[1]]></value>
    <language/>
   </row>
   <row>
    <qid><![CDATA[7896]]></qid>
    <attribute><![CDATA[statistics_graphtype]]></attribute>
    <value><![CDATA[0]]></value>
    <language/>
   </row>
   <row>
    <qid><![CDATA[7896]]></qid>
    <attribute><![CDATA[save_as_default]]></attribute>
    <value><![CDATA[N]]></value>
    <language/>
   </row>
   <row>
    <qid><![CDATA[7897]]></qid>
    <attribute><![CDATA[min_answers]]></attribute>
    <value/>
    <language/>
   </row>
   <row>
    <qid><![CDATA[7897]]></qid>
    <attribute><![CDATA[max_answers]]></attribute>
    <value/>
    <language/>
   </row>
   <row>
    <qid><![CDATA[7897]]></qid>
    <attribute><![CDATA[array_filter_style]]></attribute>
    <value><![CDATA[0]]></value>
    <language/>
   </row>
   <row>
    <qid><![CDATA[7897]]></qid>
    <attribute><![CDATA[array_filter_exclude]]></attribute>
    <value/>
    <language/>
   </row>
   <row>
    <qid><![CDATA[7897]]></qid>
    <attribute><![CDATA[array_filter]]></attribute>
    <value/>
    <language/>
   </row>
   <row>
    <qid><![CDATA[7897]]></qid>
    <attribute><![CDATA[exclude_all_others]]></attribute>
    <value/>
    <language/>
   </row>
   <row>
    <qid><![CDATA[7897]]></qid>
    <attribute><![CDATA[random_group]]></attribute>
    <value/>
    <language/>
   </row>
   <row>
    <qid><![CDATA[7897]]></qid>
    <attribute><![CDATA[em_validation_q]]></attribute>
    <value/>
    <language/>
   </row>
   <row>
    <qid><![CDATA[7897]]></qid>
    <attribute><![CDATA[em_validation_q_tip]]></attribute>
    <value/>
    <language><![CDATA[en]]></language>
   </row>
   <row>
    <qid><![CDATA[7897]]></qid>
    <attribute><![CDATA[em_validation_sq]]></attribute>
    <value/>
    <language/>
   </row>
   <row>
    <qid><![CDATA[7897]]></qid>
    <attribute><![CDATA[em_validation_sq_tip]]></attribute>
    <value/>
    <language><![CDATA[en]]></language>
   </row>
   <row>
    <qid><![CDATA[7897]]></qid>
    <attribute><![CDATA[prefix]]></attribute>
    <value/>
    <language><![CDATA[en]]></language>
   </row>
   <row>
    <qid><![CDATA[7897]]></qid>
    <attribute><![CDATA[suffix]]></attribute>
    <value/>
    <language><![CDATA[en]]></language>
   </row>
   <row>
    <qid><![CDATA[7897]]></qid>
    <attribute><![CDATA[hide_tip]]></attribute>
    <value><![CDATA[0]]></value>
    <language/>
   </row>
   <row>
    <qid><![CDATA[7897]]></qid>
    <attribute><![CDATA[display_rows]]></attribute>
    <value/>
    <language/>
   </row>
   <row>
    <qid><![CDATA[7897]]></qid>
    <attribute><![CDATA[input_size]]></attribute>
    <value/>
    <language/>
   </row>
   <row>
    <qid><![CDATA[7897]]></qid>
    <attribute><![CDATA[random_order]]></attribute>
    <value><![CDATA[0]]></value>
    <language/>
   </row>
   <row>
    <qid><![CDATA[7897]]></qid>
    <attribute><![CDATA[hidden]]></attribute>
    <value><![CDATA[0]]></value>
    <language/>
   </row>
   <row>
    <qid><![CDATA[7897]]></qid>
    <attribute><![CDATA[cssclass]]></attribute>
    <value/>
    <language/>
   </row>
   <row>
    <qid><![CDATA[7897]]></qid>
    <attribute><![CDATA[maximum_chars]]></attribute>
    <value/>
    <language/>
   </row>
   <row>
    <qid><![CDATA[7897]]></qid>
    <attribute><![CDATA[page_break]]></attribute>
    <value><![CDATA[0]]></value>
    <language/>
   </row>
   <row>
    <qid><![CDATA[7897]]></qid>
    <attribute><![CDATA[numbers_only]]></attribute>
    <value><![CDATA[0]]></value>
    <language/>
   </row>
   <row>
    <qid><![CDATA[7897]]></qid>
    <attribute><![CDATA[statistics_showgraph]]></attribute>
    <value><![CDATA[1]]></value>
    <language/>
   </row>
   <row>
    <qid><![CDATA[7897]]></qid>
    <attribute><![CDATA[statistics_graphtype]]></attribute>
    <value><![CDATA[0]]></value>
    <language/>
   </row>
   <row>
    <qid><![CDATA[7897]]></qid>
    <attribute><![CDATA[save_as_default]]></attribute>
    <value><![CDATA[N]]></value>
    <language/>
   </row>
   <row>
    <qid><![CDATA[7898]]></qid>
    <attribute><![CDATA[min_answers]]></attribute>
    <value/>
    <language/>
   </row>
   <row>
    <qid><![CDATA[7898]]></qid>
    <attribute><![CDATA[max_answers]]></attribute>
    <value/>
    <language/>
   </row>
   <row>
    <qid><![CDATA[7898]]></qid>
    <attribute><![CDATA[array_filter_style]]></attribute>
    <value><![CDATA[0]]></value>
    <language/>
   </row>
   <row>
    <qid><![CDATA[7898]]></qid>
    <attribute><![CDATA[array_filter_exclude]]></attribute>
    <value/>
    <language/>
   </row>
   <row>
    <qid><![CDATA[7898]]></qid>
    <attribute><![CDATA[array_filter]]></attribute>
    <value/>
    <language/>
   </row>
   <row>
    <qid><![CDATA[7898]]></qid>
    <attribute><![CDATA[exclude_all_others]]></attribute>
    <value/>
    <language/>
   </row>
   <row>
    <qid><![CDATA[7898]]></qid>
    <attribute><![CDATA[random_group]]></attribute>
    <value/>
    <language/>
   </row>
   <row>
    <qid><![CDATA[7898]]></qid>
    <attribute><![CDATA[em_validation_q]]></attribute>
    <value/>
    <language/>
   </row>
   <row>
    <qid><![CDATA[7898]]></qid>
    <attribute><![CDATA[em_validation_q_tip]]></attribute>
    <value/>
    <language><![CDATA[en]]></language>
   </row>
   <row>
    <qid><![CDATA[7898]]></qid>
    <attribute><![CDATA[em_validation_sq]]></attribute>
    <value/>
    <language/>
   </row>
   <row>
    <qid><![CDATA[7898]]></qid>
    <attribute><![CDATA[em_validation_sq_tip]]></attribute>
    <value/>
    <language><![CDATA[en]]></language>
   </row>
   <row>
    <qid><![CDATA[7898]]></qid>
    <attribute><![CDATA[prefix]]></attribute>
    <value/>
    <language><![CDATA[en]]></language>
   </row>
   <row>
    <qid><![CDATA[7898]]></qid>
    <attribute><![CDATA[suffix]]></attribute>
    <value/>
    <language><![CDATA[en]]></language>
   </row>
   <row>
    <qid><![CDATA[7898]]></qid>
    <attribute><![CDATA[hide_tip]]></attribute>
    <value><![CDATA[0]]></value>
    <language/>
   </row>
   <row>
    <qid><![CDATA[7898]]></qid>
    <attribute><![CDATA[display_rows]]></attribute>
    <value/>
    <language/>
   </row>
   <row>
    <qid><![CDATA[7898]]></qid>
    <attribute><![CDATA[input_size]]></attribute>
    <value/>
    <language/>
   </row>
   <row>
    <qid><![CDATA[7898]]></qid>
    <attribute><![CDATA[random_order]]></attribute>
    <value><![CDATA[0]]></value>
    <language/>
   </row>
   <row>
    <qid><![CDATA[7898]]></qid>
    <attribute><![CDATA[hidden]]></attribute>
    <value><![CDATA[0]]></value>
    <language/>
   </row>
   <row>
    <qid><![CDATA[7898]]></qid>
    <attribute><![CDATA[cssclass]]></attribute>
    <value/>
    <language/>
   </row>
   <row>
    <qid><![CDATA[7898]]></qid>
    <attribute><![CDATA[maximum_chars]]></attribute>
    <value/>
    <language/>
   </row>
   <row>
    <qid><![CDATA[7898]]></qid>
    <attribute><![CDATA[page_break]]></attribute>
    <value><![CDATA[0]]></value>
    <language/>
   </row>
   <row>
    <qid><![CDATA[7898]]></qid>
    <attribute><![CDATA[numbers_only]]></attribute>
    <value><![CDATA[0]]></value>
    <language/>
   </row>
   <row>
    <qid><![CDATA[7898]]></qid>
    <attribute><![CDATA[statistics_showgraph]]></attribute>
    <value><![CDATA[1]]></value>
    <language/>
   </row>
   <row>
    <qid><![CDATA[7898]]></qid>
    <attribute><![CDATA[statistics_graphtype]]></attribute>
    <value><![CDATA[0]]></value>
    <language/>
   </row>
   <row>
    <qid><![CDATA[7898]]></qid>
    <attribute><![CDATA[save_as_default]]></attribute>
    <value><![CDATA[N]]></value>
    <language/>
   </row>
   <row>
    <qid><![CDATA[7837]]></qid>
    <attribute><![CDATA[min_answers]]></attribute>
    <value/>
    <language/>
   </row>
   <row>
    <qid><![CDATA[7837]]></qid>
    <attribute><![CDATA[max_answers]]></attribute>
    <value/>
    <language/>
   </row>
   <row>
    <qid><![CDATA[7837]]></qid>
    <attribute><![CDATA[array_filter_exclude]]></attribute>
    <value/>
    <language/>
   </row>
   <row>
    <qid><![CDATA[7837]]></qid>
    <attribute><![CDATA[other_numbers_only]]></attribute>
    <value><![CDATA[0]]></value>
    <language/>
   </row>
   <row>
    <qid><![CDATA[7837]]></qid>
    <attribute><![CDATA[other_comment_mandatory]]></attribute>
    <value><![CDATA[0]]></value>
    <language/>
   </row>
   <row>
    <qid><![CDATA[7837]]></qid>
    <attribute><![CDATA[assessment_value]]></attribute>
    <value><![CDATA[1]]></value>
    <language/>
   </row>
   <row>
    <qid><![CDATA[7837]]></qid>
    <attribute><![CDATA[array_filter]]></attribute>
    <value/>
    <language/>
   </row>
   <row>
    <qid><![CDATA[7837]]></qid>
    <attribute><![CDATA[array_filter_style]]></attribute>
    <value><![CDATA[0]]></value>
    <language/>
   </row>
   <row>
    <qid><![CDATA[7837]]></qid>
    <attribute><![CDATA[commented_checkbox]]></attribute>
    <value><![CDATA[checked]]></value>
    <language/>
   </row>
   <row>
    <qid><![CDATA[7837]]></qid>
    <attribute><![CDATA[exclude_all_others]]></attribute>
    <value/>
    <language/>
   </row>
   <row>
    <qid><![CDATA[7837]]></qid>
    <attribute><![CDATA[exclude_all_others_auto]]></attribute>
    <value><![CDATA[0]]></value>
    <language/>
   </row>
   <row>
    <qid><![CDATA[7837]]></qid>
    <attribute><![CDATA[random_group]]></attribute>
    <value/>
    <language/>
   </row>
   <row>
    <qid><![CDATA[7837]]></qid>
    <attribute><![CDATA[em_validation_q]]></attribute>
    <value/>
    <language/>
   </row>
   <row>
    <qid><![CDATA[7837]]></qid>
    <attribute><![CDATA[em_validation_q_tip]]></attribute>
    <value/>
    <language><![CDATA[en]]></language>
   </row>
   <row>
    <qid><![CDATA[7837]]></qid>
    <attribute><![CDATA[choice_input_columns]]></attribute>
    <value/>
    <language/>
   </row>
   <row>
    <qid><![CDATA[7837]]></qid>
    <attribute><![CDATA[text_input_columns]]></attribute>
    <value/>
    <language/>
   </row>
   <row>
    <qid><![CDATA[7837]]></qid>
    <attribute><![CDATA[other_replace_text]]></attribute>
    <value/>
    <language><![CDATA[en]]></language>
   </row>
   <row>
    <qid><![CDATA[7837]]></qid>
    <attribute><![CDATA[random_order]]></attribute>
    <value><![CDATA[0]]></value>
    <language/>
   </row>
   <row>
    <qid><![CDATA[7837]]></qid>
    <attribute><![CDATA[hidden]]></attribute>
    <value><![CDATA[0]]></value>
    <language/>
   </row>
   <row>
    <qid><![CDATA[7837]]></qid>
    <attribute><![CDATA[cssclass]]></attribute>
    <value/>
    <language/>
   </row>
   <row>
    <qid><![CDATA[7837]]></qid>
    <attribute><![CDATA[other_position]]></attribute>
    <value><![CDATA[end]]></value>
    <language/>
   </row>
   <row>
    <qid><![CDATA[7837]]></qid>
    <attribute><![CDATA[other_position_code]]></attribute>
    <value/>
    <language/>
   </row>
   <row>
    <qid><![CDATA[7837]]></qid>
    <attribute><![CDATA[printable_help]]></attribute>
    <value/>
    <language><![CDATA[en]]></language>
   </row>
   <row>
    <qid><![CDATA[7837]]></qid>
    <attribute><![CDATA[page_break]]></attribute>
    <value><![CDATA[0]]></value>
    <language/>
   </row>
   <row>
    <qid><![CDATA[7837]]></qid>
    <attribute><![CDATA[scale_export]]></attribute>
    <value><![CDATA[0]]></value>
    <language/>
   </row>
   <row>
    <qid><![CDATA[7837]]></qid>
    <attribute><![CDATA[public_statistics]]></attribute>
    <value><![CDATA[0]]></value>
    <language/>
   </row>
   <row>
    <qid><![CDATA[7837]]></qid>
    <attribute><![CDATA[statistics_showgraph]]></attribute>
    <value><![CDATA[1]]></value>
    <language/>
   </row>
   <row>
    <qid><![CDATA[7837]]></qid>
    <attribute><![CDATA[save_as_default]]></attribute>
    <value><![CDATA[N]]></value>
    <language/>
   </row>
   <row>
    <qid><![CDATA[7839]]></qid>
    <attribute><![CDATA[random_group]]></attribute>
    <value/>
    <language/>
   </row>
   <row>
    <qid><![CDATA[7839]]></qid>
    <attribute><![CDATA[hide_tip]]></attribute>
    <value><![CDATA[0]]></value>
    <language/>
   </row>
   <row>
    <qid><![CDATA[7839]]></qid>
    <attribute><![CDATA[hidden]]></attribute>
    <value><![CDATA[0]]></value>
    <language/>
   </row>
   <row>
    <qid><![CDATA[7839]]></qid>
    <attribute><![CDATA[cssclass]]></attribute>
    <value/>
    <language/>
   </row>
   <row>
    <qid><![CDATA[7839]]></qid>
    <attribute><![CDATA[page_break]]></attribute>
    <value><![CDATA[0]]></value>
    <language/>
   </row>
   <row>
    <qid><![CDATA[7839]]></qid>
    <attribute><![CDATA[time_limit]]></attribute>
    <value/>
    <language/>
   </row>
   <row>
    <qid><![CDATA[7839]]></qid>
    <attribute><![CDATA[time_limit_action]]></attribute>
    <value><![CDATA[1]]></value>
    <language/>
   </row>
   <row>
    <qid><![CDATA[7839]]></qid>
    <attribute><![CDATA[time_limit_disable_next]]></attribute>
    <value><![CDATA[0]]></value>
    <language/>
   </row>
   <row>
    <qid><![CDATA[7839]]></qid>
    <attribute><![CDATA[time_limit_disable_prev]]></attribute>
    <value><![CDATA[0]]></value>
    <language/>
   </row>
   <row>
    <qid><![CDATA[7839]]></qid>
    <attribute><![CDATA[time_limit_countdown_message]]></attribute>
    <value/>
    <language><![CDATA[en]]></language>
   </row>
   <row>
    <qid><![CDATA[7839]]></qid>
    <attribute><![CDATA[time_limit_timer_style]]></attribute>
    <value/>
    <language/>
   </row>
   <row>
    <qid><![CDATA[7839]]></qid>
    <attribute><![CDATA[time_limit_message_delay]]></attribute>
    <value/>
    <language/>
   </row>
   <row>
    <qid><![CDATA[7839]]></qid>
    <attribute><![CDATA[time_limit_message]]></attribute>
    <value/>
    <language><![CDATA[en]]></language>
   </row>
   <row>
    <qid><![CDATA[7839]]></qid>
    <attribute><![CDATA[time_limit_message_style]]></attribute>
    <value/>
    <language/>
   </row>
   <row>
    <qid><![CDATA[7839]]></qid>
    <attribute><![CDATA[time_limit_warning]]></attribute>
    <value/>
    <language/>
   </row>
   <row>
    <qid><![CDATA[7839]]></qid>
    <attribute><![CDATA[time_limit_warning_display_time]]></attribute>
    <value/>
    <language/>
   </row>
   <row>
    <qid><![CDATA[7839]]></qid>
    <attribute><![CDATA[time_limit_warning_message]]></attribute>
    <value/>
    <language><![CDATA[en]]></language>
   </row>
   <row>
    <qid><![CDATA[7839]]></qid>
    <attribute><![CDATA[time_limit_warning_style]]></attribute>
    <value/>
    <language/>
   </row>
   <row>
    <qid><![CDATA[7839]]></qid>
    <attribute><![CDATA[time_limit_warning_2]]></attribute>
    <value/>
    <language/>
   </row>
   <row>
    <qid><![CDATA[7839]]></qid>
    <attribute><![CDATA[time_limit_warning_2_display_time]]></attribute>
    <value/>
    <language/>
   </row>
   <row>
    <qid><![CDATA[7839]]></qid>
    <attribute><![CDATA[time_limit_warning_2_message]]></attribute>
    <value/>
    <language><![CDATA[en]]></language>
   </row>
   <row>
    <qid><![CDATA[7839]]></qid>
    <attribute><![CDATA[time_limit_warning_2_style]]></attribute>
    <value/>
    <language/>
   </row>
   <row>
    <qid><![CDATA[7839]]></qid>
    <attribute><![CDATA[statistics_showgraph]]></attribute>
    <value><![CDATA[1]]></value>
    <language/>
   </row>
   <row>
    <qid><![CDATA[7839]]></qid>
    <attribute><![CDATA[statistics_graphtype]]></attribute>
    <value><![CDATA[0]]></value>
    <language/>
   </row>
   <row>
    <qid><![CDATA[7839]]></qid>
    <attribute><![CDATA[save_as_default]]></attribute>
    <value><![CDATA[N]]></value>
    <language/>
   </row>
   <row>
    <qid><![CDATA[7840]]></qid>
    <attribute><![CDATA[array_filter_exclude]]></attribute>
    <value/>
    <language/>
   </row>
   <row>
    <qid><![CDATA[7840]]></qid>
    <attribute><![CDATA[array_filter]]></attribute>
    <value/>
    <language/>
   </row>
   <row>
    <qid><![CDATA[7840]]></qid>
    <attribute><![CDATA[other_comment_mandatory]]></attribute>
    <value><![CDATA[0]]></value>
    <language/>
   </row>
   <row>
    <qid><![CDATA[7840]]></qid>
    <attribute><![CDATA[other_numbers_only]]></attribute>
    <value><![CDATA[0]]></value>
    <language/>
   </row>
   <row>
    <qid><![CDATA[7840]]></qid>
    <attribute><![CDATA[array_filter_style]]></attribute>
    <value><![CDATA[0]]></value>
    <language/>
   </row>
   <row>
    <qid><![CDATA[7840]]></qid>
    <attribute><![CDATA[random_group]]></attribute>
    <value/>
    <language/>
   </row>
   <row>
    <qid><![CDATA[7840]]></qid>
    <attribute><![CDATA[em_validation_q]]></attribute>
    <value/>
    <language/>
   </row>
   <row>
    <qid><![CDATA[7840]]></qid>
    <attribute><![CDATA[em_validation_q_tip]]></attribute>
    <value/>
    <language><![CDATA[en]]></language>
   </row>
   <row>
    <qid><![CDATA[7840]]></qid>
    <attribute><![CDATA[other_replace_text]]></attribute>
    <value/>
    <language><![CDATA[en]]></language>
   </row>
   <row>
    <qid><![CDATA[7840]]></qid>
    <attribute><![CDATA[answer_order]]></attribute>
    <value><![CDATA[normal]]></value>
    <language/>
   </row>
   <row>
    <qid><![CDATA[7840]]></qid>
    <attribute><![CDATA[display_columns]]></attribute>
    <value/>
    <language/>
   </row>
   <row>
    <qid><![CDATA[7840]]></qid>
    <attribute><![CDATA[hide_tip]]></attribute>
    <value><![CDATA[0]]></value>
    <language/>
   </row>
   <row>
    <qid><![CDATA[7840]]></qid>
    <attribute><![CDATA[hidden]]></attribute>
    <value><![CDATA[0]]></value>
    <language/>
   </row>
   <row>
    <qid><![CDATA[7840]]></qid>
    <attribute><![CDATA[cssclass]]></attribute>
    <value/>
    <language/>
   </row>
   <row>
    <qid><![CDATA[7840]]></qid>
    <attribute><![CDATA[other_position]]></attribute>
    <value><![CDATA[default]]></value>
    <language/>
   </row>
   <row>
    <qid><![CDATA[7840]]></qid>
    <attribute><![CDATA[other_position_code]]></attribute>
    <value/>
    <language/>
   </row>
   <row>
    <qid><![CDATA[7840]]></qid>
    <attribute><![CDATA[printable_help]]></attribute>
    <value/>
    <language><![CDATA[en]]></language>
   </row>
   <row>
    <qid><![CDATA[7840]]></qid>
    <attribute><![CDATA[page_break]]></attribute>
    <value><![CDATA[0]]></value>
    <language/>
   </row>
   <row>
    <qid><![CDATA[7840]]></qid>
    <attribute><![CDATA[scale_export]]></attribute>
    <value><![CDATA[0]]></value>
    <language/>
   </row>
   <row>
    <qid><![CDATA[7840]]></qid>
    <attribute><![CDATA[time_limit]]></attribute>
    <value/>
    <language/>
   </row>
   <row>
    <qid><![CDATA[7840]]></qid>
    <attribute><![CDATA[time_limit_action]]></attribute>
    <value><![CDATA[1]]></value>
    <language/>
   </row>
   <row>
    <qid><![CDATA[7840]]></qid>
    <attribute><![CDATA[time_limit_disable_next]]></attribute>
    <value><![CDATA[0]]></value>
    <language/>
   </row>
   <row>
    <qid><![CDATA[7840]]></qid>
    <attribute><![CDATA[time_limit_disable_prev]]></attribute>
    <value><![CDATA[0]]></value>
    <language/>
   </row>
   <row>
    <qid><![CDATA[7840]]></qid>
    <attribute><![CDATA[time_limit_countdown_message]]></attribute>
    <value/>
    <language><![CDATA[en]]></language>
   </row>
   <row>
    <qid><![CDATA[7840]]></qid>
    <attribute><![CDATA[time_limit_timer_style]]></attribute>
    <value/>
    <language/>
   </row>
   <row>
    <qid><![CDATA[7840]]></qid>
    <attribute><![CDATA[time_limit_message_delay]]></attribute>
    <value/>
    <language/>
   </row>
   <row>
    <qid><![CDATA[7840]]></qid>
    <attribute><![CDATA[time_limit_message]]></attribute>
    <value/>
    <language><![CDATA[en]]></language>
   </row>
   <row>
    <qid><![CDATA[7840]]></qid>
    <attribute><![CDATA[time_limit_message_style]]></attribute>
    <value/>
    <language/>
   </row>
   <row>
    <qid><![CDATA[7840]]></qid>
    <attribute><![CDATA[time_limit_warning]]></attribute>
    <value/>
    <language/>
   </row>
   <row>
    <qid><![CDATA[7840]]></qid>
    <attribute><![CDATA[time_limit_warning_display_time]]></attribute>
    <value/>
    <language/>
   </row>
   <row>
    <qid><![CDATA[7840]]></qid>
    <attribute><![CDATA[time_limit_warning_message]]></attribute>
    <value/>
    <language><![CDATA[en]]></language>
   </row>
   <row>
    <qid><![CDATA[7840]]></qid>
    <attribute><![CDATA[time_limit_warning_style]]></attribute>
    <value/>
    <language/>
   </row>
   <row>
    <qid><![CDATA[7840]]></qid>
    <attribute><![CDATA[time_limit_warning_2]]></attribute>
    <value/>
    <language/>
   </row>
   <row>
    <qid><![CDATA[7840]]></qid>
    <attribute><![CDATA[time_limit_warning_2_display_time]]></attribute>
    <value/>
    <language/>
   </row>
   <row>
    <qid><![CDATA[7840]]></qid>
    <attribute><![CDATA[time_limit_warning_2_message]]></attribute>
    <value/>
    <language><![CDATA[en]]></language>
   </row>
   <row>
    <qid><![CDATA[7840]]></qid>
    <attribute><![CDATA[time_limit_warning_2_style]]></attribute>
    <value/>
    <language/>
   </row>
   <row>
    <qid><![CDATA[7840]]></qid>
    <attribute><![CDATA[public_statistics]]></attribute>
    <value><![CDATA[0]]></value>
    <language/>
   </row>
   <row>
    <qid><![CDATA[7840]]></qid>
    <attribute><![CDATA[statistics_showgraph]]></attribute>
    <value><![CDATA[1]]></value>
    <language/>
   </row>
   <row>
    <qid><![CDATA[7840]]></qid>
    <attribute><![CDATA[statistics_graphtype]]></attribute>
    <value><![CDATA[0]]></value>
    <language/>
   </row>
   <row>
    <qid><![CDATA[7840]]></qid>
    <attribute><![CDATA[save_as_default]]></attribute>
    <value><![CDATA[N]]></value>
    <language/>
   </row>
   <row>
    <qid><![CDATA[7841]]></qid>
    <attribute><![CDATA[min_answers]]></attribute>
    <value/>
    <language/>
   </row>
   <row>
    <qid><![CDATA[7841]]></qid>
    <attribute><![CDATA[max_answers]]></attribute>
    <value/>
    <language/>
   </row>
   <row>
    <qid><![CDATA[7841]]></qid>
    <attribute><![CDATA[array_filter_style]]></attribute>
    <value><![CDATA[0]]></value>
    <language/>
   </row>
   <row>
    <qid><![CDATA[7841]]></qid>
    <attribute><![CDATA[array_filter]]></attribute>
    <value/>
    <language/>
   </row>
   <row>
    <qid><![CDATA[7841]]></qid>
    <attribute><![CDATA[array_filter_exclude]]></attribute>
    <value/>
    <language/>
   </row>
   <row>
    <qid><![CDATA[7841]]></qid>
    <attribute><![CDATA[exclude_all_others]]></attribute>
    <value/>
    <language/>
   </row>
   <row>
    <qid><![CDATA[7841]]></qid>
    <attribute><![CDATA[random_group]]></attribute>
    <value/>
    <language/>
   </row>
   <row>
    <qid><![CDATA[7841]]></qid>
    <attribute><![CDATA[em_validation_q]]></attribute>
    <value/>
    <language/>
   </row>
   <row>
    <qid><![CDATA[7841]]></qid>
    <attribute><![CDATA[em_validation_q_tip]]></attribute>
    <value/>
    <language><![CDATA[en]]></language>
   </row>
   <row>
    <qid><![CDATA[7841]]></qid>
    <attribute><![CDATA[repeat_headings]]></attribute>
    <value/>
    <language/>
   </row>
   <row>
    <qid><![CDATA[7841]]></qid>
    <attribute><![CDATA[hide_tip]]></attribute>
    <value><![CDATA[0]]></value>
    <language/>
   </row>
   <row>
    <qid><![CDATA[7841]]></qid>
    <attribute><![CDATA[random_order]]></attribute>
    <value><![CDATA[0]]></value>
    <language/>
   </row>
   <row>
    <qid><![CDATA[7841]]></qid>
    <attribute><![CDATA[hidden]]></attribute>
    <value><![CDATA[0]]></value>
    <language/>
   </row>
   <row>
    <qid><![CDATA[7841]]></qid>
    <attribute><![CDATA[cssclass]]></attribute>
    <value/>
    <language/>
   </row>
   <row>
    <qid><![CDATA[7841]]></qid>
    <attribute><![CDATA[use_dropdown]]></attribute>
    <value><![CDATA[0]]></value>
    <language/>
   </row>
   <row>
    <qid><![CDATA[7841]]></qid>
    <attribute><![CDATA[printable_help]]></attribute>
    <value/>
    <language><![CDATA[en]]></language>
   </row>
   <row>
    <qid><![CDATA[7841]]></qid>
    <attribute><![CDATA[page_break]]></attribute>
    <value><![CDATA[0]]></value>
    <language/>
   </row>
   <row>
    <qid><![CDATA[7841]]></qid>
    <attribute><![CDATA[scale_export]]></attribute>
    <value><![CDATA[0]]></value>
    <language/>
   </row>
   <row>
    <qid><![CDATA[7841]]></qid>
    <attribute><![CDATA[public_statistics]]></attribute>
    <value><![CDATA[0]]></value>
    <language/>
   </row>
   <row>
    <qid><![CDATA[7841]]></qid>
    <attribute><![CDATA[statistics_showgraph]]></attribute>
    <value><![CDATA[1]]></value>
    <language/>
   </row>
   <row>
    <qid><![CDATA[7841]]></qid>
    <attribute><![CDATA[statistics_graphtype]]></attribute>
    <value><![CDATA[0]]></value>
    <language/>
   </row>
   <row>
    <qid><![CDATA[7841]]></qid>
    <attribute><![CDATA[save_as_default]]></attribute>
    <value><![CDATA[N]]></value>
    <language/>
   </row>
   <row>
    <qid><![CDATA[7842]]></qid>
    <attribute><![CDATA[min_answers]]></attribute>
    <value/>
    <language/>
   </row>
   <row>
    <qid><![CDATA[7842]]></qid>
    <attribute><![CDATA[max_answers]]></attribute>
    <value/>
    <language/>
   </row>
   <row>
    <qid><![CDATA[7842]]></qid>
    <attribute><![CDATA[array_filter_style]]></attribute>
    <value><![CDATA[0]]></value>
    <language/>
   </row>
   <row>
    <qid><![CDATA[7842]]></qid>
    <attribute><![CDATA[array_filter]]></attribute>
    <value/>
    <language/>
   </row>
   <row>
    <qid><![CDATA[7842]]></qid>
    <attribute><![CDATA[array_filter_exclude]]></attribute>
    <value/>
    <language/>
   </row>
   <row>
    <qid><![CDATA[7842]]></qid>
    <attribute><![CDATA[exclude_all_others]]></attribute>
    <value/>
    <language/>
   </row>
   <row>
    <qid><![CDATA[7842]]></qid>
    <attribute><![CDATA[random_group]]></attribute>
    <value/>
    <language/>
   </row>
   <row>
    <qid><![CDATA[7842]]></qid>
    <attribute><![CDATA[em_validation_q]]></attribute>
    <value/>
    <language/>
   </row>
   <row>
    <qid><![CDATA[7842]]></qid>
    <attribute><![CDATA[em_validation_q_tip]]></attribute>
    <value/>
    <language><![CDATA[en]]></language>
   </row>
   <row>
    <qid><![CDATA[7842]]></qid>
    <attribute><![CDATA[repeat_headings]]></attribute>
    <value/>
    <language/>
   </row>
   <row>
    <qid><![CDATA[7842]]></qid>
    <attribute><![CDATA[hide_tip]]></attribute>
    <value><![CDATA[0]]></value>
    <language/>
   </row>
   <row>
    <qid><![CDATA[7842]]></qid>
    <attribute><![CDATA[random_order]]></attribute>
    <value><![CDATA[0]]></value>
    <language/>
   </row>
   <row>
    <qid><![CDATA[7842]]></qid>
    <attribute><![CDATA[hidden]]></attribute>
    <value><![CDATA[0]]></value>
    <language/>
   </row>
   <row>
    <qid><![CDATA[7842]]></qid>
    <attribute><![CDATA[cssclass]]></attribute>
    <value/>
    <language/>
   </row>
   <row>
    <qid><![CDATA[7842]]></qid>
    <attribute><![CDATA[use_dropdown]]></attribute>
    <value><![CDATA[0]]></value>
    <language/>
   </row>
   <row>
    <qid><![CDATA[7842]]></qid>
    <attribute><![CDATA[printable_help]]></attribute>
    <value/>
    <language><![CDATA[en]]></language>
   </row>
   <row>
    <qid><![CDATA[7842]]></qid>
    <attribute><![CDATA[page_break]]></attribute>
    <value><![CDATA[0]]></value>
    <language/>
   </row>
   <row>
    <qid><![CDATA[7842]]></qid>
    <attribute><![CDATA[scale_export]]></attribute>
    <value><![CDATA[0]]></value>
    <language/>
   </row>
   <row>
    <qid><![CDATA[7842]]></qid>
    <attribute><![CDATA[public_statistics]]></attribute>
    <value><![CDATA[0]]></value>
    <language/>
   </row>
   <row>
    <qid><![CDATA[7842]]></qid>
    <attribute><![CDATA[statistics_showgraph]]></attribute>
    <value><![CDATA[1]]></value>
    <language/>
   </row>
   <row>
    <qid><![CDATA[7842]]></qid>
    <attribute><![CDATA[statistics_graphtype]]></attribute>
    <value><![CDATA[0]]></value>
    <language/>
   </row>
   <row>
    <qid><![CDATA[7842]]></qid>
    <attribute><![CDATA[save_as_default]]></attribute>
    <value><![CDATA[N]]></value>
    <language/>
   </row>
   <row>
    <qid><![CDATA[7838]]></qid>
    <attribute><![CDATA[random_group]]></attribute>
    <value/>
    <language/>
   </row>
   <row>
    <qid><![CDATA[7838]]></qid>
    <attribute><![CDATA[em_validation_q]]></attribute>
    <value/>
    <language/>
   </row>
   <row>
    <qid><![CDATA[7838]]></qid>
    <attribute><![CDATA[em_validation_q_tip]]></attribute>
    <value/>
    <language><![CDATA[en]]></language>
   </row>
   <row>
    <qid><![CDATA[7838]]></qid>
    <attribute><![CDATA[hide_tip]]></attribute>
    <value><![CDATA[0]]></value>
    <language/>
   </row>
   <row>
    <qid><![CDATA[7838]]></qid>
    <attribute><![CDATA[text_input_width]]></attribute>
    <value/>
    <language/>
   </row>
   <row>
    <qid><![CDATA[7838]]></qid>
    <attribute><![CDATA[input_size]]></attribute>
    <value/>
    <language/>
   </row>
   <row>
    <qid><![CDATA[7838]]></qid>
    <attribute><![CDATA[hidden]]></attribute>
    <value><![CDATA[0]]></value>
    <language/>
   </row>
   <row>
    <qid><![CDATA[7838]]></qid>
    <attribute><![CDATA[cssclass]]></attribute>
    <value/>
    <language/>
   </row>
   <row>
    <qid><![CDATA[7838]]></qid>
    <attribute><![CDATA[maximum_chars]]></attribute>
    <value/>
    <language/>
   </row>
   <row>
    <qid><![CDATA[7838]]></qid>
    <attribute><![CDATA[page_break]]></attribute>
    <value><![CDATA[0]]></value>
    <language/>
   </row>
   <row>
    <qid><![CDATA[7838]]></qid>
    <attribute><![CDATA[time_limit]]></attribute>
    <value/>
    <language/>
   </row>
   <row>
    <qid><![CDATA[7838]]></qid>
    <attribute><![CDATA[time_limit_action]]></attribute>
    <value><![CDATA[1]]></value>
    <language/>
   </row>
   <row>
    <qid><![CDATA[7838]]></qid>
    <attribute><![CDATA[time_limit_disable_next]]></attribute>
    <value><![CDATA[0]]></value>
    <language/>
   </row>
   <row>
    <qid><![CDATA[7838]]></qid>
    <attribute><![CDATA[time_limit_disable_prev]]></attribute>
    <value><![CDATA[0]]></value>
    <language/>
   </row>
   <row>
    <qid><![CDATA[7838]]></qid>
    <attribute><![CDATA[time_limit_countdown_message]]></attribute>
    <value/>
    <language><![CDATA[en]]></language>
   </row>
   <row>
    <qid><![CDATA[7838]]></qid>
    <attribute><![CDATA[time_limit_timer_style]]></attribute>
    <value/>
    <language/>
   </row>
   <row>
    <qid><![CDATA[7838]]></qid>
    <attribute><![CDATA[time_limit_message_delay]]></attribute>
    <value/>
    <language/>
   </row>
   <row>
    <qid><![CDATA[7838]]></qid>
    <attribute><![CDATA[time_limit_message]]></attribute>
    <value/>
    <language><![CDATA[en]]></language>
   </row>
   <row>
    <qid><![CDATA[7838]]></qid>
    <attribute><![CDATA[time_limit_message_style]]></attribute>
    <value/>
    <language/>
   </row>
   <row>
    <qid><![CDATA[7838]]></qid>
    <attribute><![CDATA[time_limit_warning]]></attribute>
    <value/>
    <language/>
   </row>
   <row>
    <qid><![CDATA[7838]]></qid>
    <attribute><![CDATA[time_limit_warning_display_time]]></attribute>
    <value/>
    <language/>
   </row>
   <row>
    <qid><![CDATA[7838]]></qid>
    <attribute><![CDATA[time_limit_warning_message]]></attribute>
    <value/>
    <language><![CDATA[en]]></language>
   </row>
   <row>
    <qid><![CDATA[7838]]></qid>
    <attribute><![CDATA[time_limit_warning_style]]></attribute>
    <value/>
    <language/>
   </row>
   <row>
    <qid><![CDATA[7838]]></qid>
    <attribute><![CDATA[time_limit_warning_2]]></attribute>
    <value/>
    <language/>
   </row>
   <row>
    <qid><![CDATA[7838]]></qid>
    <attribute><![CDATA[time_limit_warning_2_display_time]]></attribute>
    <value/>
    <language/>
   </row>
   <row>
    <qid><![CDATA[7838]]></qid>
    <attribute><![CDATA[time_limit_warning_2_message]]></attribute>
    <value/>
    <language><![CDATA[en]]></language>
   </row>
   <row>
    <qid><![CDATA[7838]]></qid>
    <attribute><![CDATA[time_limit_warning_2_style]]></attribute>
    <value/>
    <language/>
   </row>
   <row>
    <qid><![CDATA[7838]]></qid>
    <attribute><![CDATA[statistics_showgraph]]></attribute>
    <value><![CDATA[1]]></value>
    <language/>
   </row>
   <row>
    <qid><![CDATA[7838]]></qid>
    <attribute><![CDATA[statistics_graphtype]]></attribute>
    <value><![CDATA[0]]></value>
    <language/>
   </row>
   <row>
    <qid><![CDATA[7838]]></qid>
    <attribute><![CDATA[save_as_default]]></attribute>
    <value><![CDATA[N]]></value>
    <language/>
   </row>
  </rows>
 </question_attributes>
 <surveys>
  <fields>
   <fieldname>sid</fieldname>
   <fieldname>gsid</fieldname>
   <fieldname>admin</fieldname>
   <fieldname>expires</fieldname>
   <fieldname>startdate</fieldname>
   <fieldname>adminemail</fieldname>
   <fieldname>anonymized</fieldname>
   <fieldname>format</fieldname>
   <fieldname>savetimings</fieldname>
   <fieldname>template</fieldname>
   <fieldname>language</fieldname>
   <fieldname>additional_languages</fieldname>
   <fieldname>datestamp</fieldname>
   <fieldname>usecookie</fieldname>
   <fieldname>allowregister</fieldname>
   <fieldname>allowsave</fieldname>
   <fieldname>autonumber_start</fieldname>
   <fieldname>autoredirect</fieldname>
   <fieldname>allowprev</fieldname>
   <fieldname>printanswers</fieldname>
   <fieldname>ipaddr</fieldname>
   <fieldname>ipanonymize</fieldname>
   <fieldname>refurl</fieldname>
   <fieldname>showsurveypolicynotice</fieldname>
   <fieldname>publicstatistics</fieldname>
   <fieldname>showdatapolicybutton</fieldname>
   <fieldname>showlegalnoticebutton</fieldname>
   <fieldname>publicgraphs</fieldname>
   <fieldname>listpublic</fieldname>
   <fieldname>htmlemail</fieldname>
   <fieldname>sendconfirmation</fieldname>
   <fieldname>tokenanswerspersistence</fieldname>
   <fieldname>assessments</fieldname>
   <fieldname>usecaptcha</fieldname>
   <fieldname>usetokens</fieldname>
   <fieldname>bounce_email</fieldname>
   <fieldname>attributedescriptions</fieldname>
   <fieldname>emailresponseto</fieldname>
   <fieldname>emailnotificationto</fieldname>
   <fieldname>tokenlength</fieldname>
   <fieldname>showxquestions</fieldname>
   <fieldname>showgroupinfo</fieldname>
   <fieldname>shownoanswer</fieldname>
   <fieldname>showqnumcode</fieldname>
   <fieldname>bouncetime</fieldname>
   <fieldname>bounceprocessing</fieldname>
   <fieldname>bounceaccounttype</fieldname>
   <fieldname>bounceaccounthost</fieldname>
   <fieldname>bounceaccountpass</fieldname>
   <fieldname>bounceaccountencryption</fieldname>
   <fieldname>bounceaccountuser</fieldname>
   <fieldname>showwelcome</fieldname>
   <fieldname>showprogress</fieldname>
   <fieldname>questionindex</fieldname>
   <fieldname>navigationdelay</fieldname>
   <fieldname>nokeyboard</fieldname>
   <fieldname>alloweditaftercompletion</fieldname>
   <fieldname>googleanalyticsstyle</fieldname>
   <fieldname>googleanalyticsapikey</fieldname>
   <fieldname>tokenencryptionoptions</fieldname>
  </fields>
  <rows>
   <row>
    <sid><![CDATA[436789]]></sid>
    <gsid><![CDATA[1]]></gsid>
    <admin><![CDATA[Dyon Hoekstra]]></admin>
    <expires><![CDATA[2018-04-26 23:59:00]]></expires>
    <startdate><![CDATA[2018-03-13 06:00:00]]></startdate>
    <adminemail><![CDATA[hoekstra@bips.uni-bremen.de]]></adminemail>
    <anonymized><![CDATA[Y]]></anonymized>
    <format><![CDATA[G]]></format>
    <savetimings><![CDATA[Y]]></savetimings>
    <template><![CDATA[fruity_twentythree]]></template>
    <language><![CDATA[en]]></language>
    <additional_languages/>
    <datestamp><![CDATA[Y]]></datestamp>
    <usecookie><![CDATA[N]]></usecookie>
    <allowregister><![CDATA[N]]></allowregister>
    <allowsave><![CDATA[Y]]></allowsave>
    <autonumber_start><![CDATA[218]]></autonumber_start>
    <autoredirect><![CDATA[N]]></autoredirect>
    <allowprev><![CDATA[Y]]></allowprev>
    <printanswers><![CDATA[Y]]></printanswers>
    <ipaddr><![CDATA[N]]></ipaddr>
    <ipanonymize><![CDATA[N]]></ipanonymize>
    <refurl><![CDATA[N]]></refurl>
    <showsurveypolicynotice><![CDATA[0]]></showsurveypolicynotice>
    <publicstatistics><![CDATA[N]]></publicstatistics>
    <showdatapolicybutton><![CDATA[0]]></showdatapolicybutton>
    <showlegalnoticebutton><![CDATA[0]]></showlegalnoticebutton>
    <publicgraphs><![CDATA[N]]></publicgraphs>
    <listpublic><![CDATA[N]]></listpublic>
    <htmlemail><![CDATA[Y]]></htmlemail>
    <sendconfirmation><![CDATA[Y]]></sendconfirmation>
    <tokenanswerspersistence><![CDATA[N]]></tokenanswerspersistence>
    <assessments><![CDATA[N]]></assessments>
    <usecaptcha><![CDATA[N]]></usecaptcha>
    <usetokens><![CDATA[N]]></usetokens>
    <bounce_email><![CDATA[hoekstra@bips.uni-bremen.de]]></bounce_email>
    <emailresponseto/>
    <emailnotificationto/>
    <tokenlength><![CDATA[15]]></tokenlength>
    <showxquestions><![CDATA[N]]></showxquestions>
    <showgroupinfo><![CDATA[X]]></showgroupinfo>
    <shownoanswer><![CDATA[N]]></shownoanswer>
    <showqnumcode><![CDATA[X]]></showqnumcode>
    <bounceprocessing><![CDATA[N]]></bounceprocessing>
    <showwelcome><![CDATA[Y]]></showwelcome>
    <showprogress><![CDATA[Y]]></showprogress>
    <questionindex><![CDATA[0]]></questionindex>
    <navigationdelay><![CDATA[0]]></navigationdelay>
    <nokeyboard><![CDATA[N]]></nokeyboard>
    <alloweditaftercompletion><![CDATA[N]]></alloweditaftercompletion>
    <googleanalyticsstyle><![CDATA[0]]></googleanalyticsstyle>
    <googleanalyticsapikey/>
    <tokenencryptionoptions/>
   </row>
  </rows>
 </surveys>
 <surveys_languagesettings>
  <fields>
   <fieldname>surveyls_survey_id</fieldname>
   <fieldname>surveyls_language</fieldname>
   <fieldname>surveyls_title</fieldname>
   <fieldname>surveyls_description</fieldname>
   <fieldname>surveyls_welcometext</fieldname>
   <fieldname>surveyls_endtext</fieldname>
   <fieldname>surveyls_policy_notice</fieldname>
   <fieldname>surveyls_policy_error</fieldname>
   <fieldname>surveyls_policy_notice_label</fieldname>
   <fieldname>surveyls_legal_notice</fieldname>
   <fieldname>surveyls_url</fieldname>
   <fieldname>surveyls_urldescription</fieldname>
   <fieldname>surveyls_email_invite_subj</fieldname>
   <fieldname>surveyls_email_invite</fieldname>
   <fieldname>surveyls_email_remind_subj</fieldname>
   <fieldname>surveyls_email_remind</fieldname>
   <fieldname>surveyls_email_register_subj</fieldname>
   <fieldname>surveyls_email_register</fieldname>
   <fieldname>surveyls_email_confirm_subj</fieldname>
   <fieldname>surveyls_email_confirm</fieldname>
   <fieldname>surveyls_dateformat</fieldname>
   <fieldname>surveyls_attributecaptions</fieldname>
   <fieldname>surveyls_alias</fieldname>
   <fieldname>email_admin_notification_subj</fieldname>
   <fieldname>email_admin_notification</fieldname>
   <fieldname>email_admin_responses_subj</fieldname>
   <fieldname>email_admin_responses</fieldname>
   <fieldname>surveyls_numberformat</fieldname>
   <fieldname>attachments</fieldname>
  </fields>
  <rows>
   <row>
    <surveyls_survey_id><![CDATA[436789]]></surveyls_survey_id>
    <surveyls_language><![CDATA[de]]></surveyls_language>
    <surveyls_title><![CDATA[Template_Prioritising topics for systematic reviews  - Round 1]]></surveyls_title>
    <surveyls_description/>
    <surveyls_welcometext><![CDATA[<p style="text-align: justify;"><em>Version française</em>: <a href="http://www.ebph.uni-bremen.de/survey/index.php/263977?lang=fr">Veuillez cliquer ici</a></p>

<p style="text-align: justify;"><em>Versione italiana</em>: <a href="http://www.ebph.uni-bremen.de/survey/index.php/263977?lang=it">Si prega di cliccare qui</a></p>

<p style="text-align: justify;"> </p>

<p style="text-align: justify;"><strong>Willkommen zur Umfrage: „Prioritätensetzung in der Public Health Forschung“</strong></p>

<p style="text-align: justify;">Vielen Dank für Ihr Interesse zur Teilnahme an der ersten Befragung in unserem Delphi Verfahren über Prioritätensetzung von Themen innerhalb der Public Health Forschung.</p>

<p style="text-align: justify;">Für Förderer ist es wichtig zu wissen welchen Forschungsthemen laut Experten/innen besondere Aufmerksamkeit gegeben und weiter finanziert werden sollen. Daher laden die Universität Zürich, Cochrane Schweiz, die Universität Bremen und das Leibniz-Institut für Präventionsforschung und Epidemiologie (BIPS) Sie hiermit ein, uns im Rahmen dieser Studie Ihr Fachwissen bezüglich des Forschungsbedarfes im Bereich Public Health mitzuteilen. Die beteiligten Institutionen arbeiten im Rahmen von Cochrane Public Health Europe seit 2015 zusammen.</p>

<p style="text-align: justify;">Wir sind Ihnen sehr dankbar, wenn Sie sich ca. 15 Minuten Zeit nehmen könnten, um den folgenden Fragebogen auszufüllen.</p>

<p style="text-align: justify;">Die Befragung wird in Zusammenarbeit mit Cochrane Public Health Europe (CPHE) durchgeführt. CPHE wurde im Jahr 2015 gegründet, um die Arbeit von Cochrane Public Health in Europa zu unterstützen und zu verbreiten. Das gemeinsame Ziel von Cochrane Public Health ist das Fördern der Entwicklung und der Nutzung von evidenzbasierten Methoden im Public Health Bereich.</p>

<p style="text-align: justify;">Es werden keine personenbezogenen Daten erhoben. Ihre Daten werden auf einem sicheren Universitätsserver gespeichert. Gemäß dem Bundesdatenschutzgesetz (BDSG) können die Angaben nicht auf Einzelne zurückgeführt werden. Ihre Teilnahme ist vollkommen freiwillig und Sie können diese jederzeit ohne Angabe von Gründen zurückziehen. Da alle Daten anonym gesammelt werden, ist es aber im Anschluss an die Erhebung nicht mehr möglich auf die Daten zuzugreifen.</p>

<p style="text-align: justify;">Bei Fragen oder Bedenken kontaktieren Sie uns bitte:</p>

<ul>
	<li style="text-align: justify;">Margot Mütsch - Email: <a href="mailto:margot.muetsch@uzh.ch">margot.muetsch@uzh.ch</a> - Telefon: +41 44 63 44857</li>
	<li style="text-align: justify;">Dyon Hoekstra - Email: <a href="mailto:hoekstra@bips.uni-bremen.de">hoekstra@bips.uni-bremen.de</a> - Telefon: +49 421 218 56922</li>
</ul>

<p style="text-align: justify;"> </p>

<p style="text-align: justify;"><strong>Wenn Sie mit der Teilnahme einverstanden sind und die Befragung starten möchten, klicken Sie bitte auf „weiter“.</strong></p>
]]></surveyls_welcometext>
    <surveyls_endtext><![CDATA[<p style="text-align: justify;"><strong>Herzlichen Dank für Ihre wertvolle Mitarbeit an unserem Forschungsprozess!</strong></p>

<p style="text-align: justify;">Ihre Antworten werden zu einem verbesserten Verständnis der Forschungsanforderungen und Präferenzen aller Stakeholder in der Public Health Forschung beitragen und helfen zukünftige systematische Reviews (Übersichtsarbeiten) besser an diesen Anforderungen auszurichten. Darüber hinaus werden wir die Ergebnisse dieses Fragebogens nutzen, um die zweite Delphi-Runde zu gestalten. Zu dieser erhalten Sie in Kürze eine Einladung.</p>

<p style="text-align: justify;">Wenn Sie weitere Fragen oder Anmerkungen zum Forschungsprojekt haben oder über die Ergebnisse nach Abschluss des Projektes informiert werden möchten, wenden Sie sich bitte an</p>

<ul>
	<li style="text-align: justify;">Dyon Hoekstra - Email: <a href="mailto:hoekstra@bips.uni-bremen.de">hoekstra@bips.uni-bremen.de</a> - Telefon: +49 421 218 56922</li>
	<li style="text-align: justify;">Margot Mütsch - Email: <a href="mailto:margot.muetsch@uzh.ch">margot.muetsch@uzh.ch</a> - Telefon: +41 44 63 44857</li>
</ul>

<p style="text-align: justify;">Für weitere Informationen über Cochrane Public Health Europe: <a href="http://ph.cochrane.org/cochrane-public-health-europe">http://ph.cochrane.org/cochrane-public-health-europe</a></p>

<p> </p>

<p><strong>Sie können das Browserfenster nun schliessen.</strong></p>

<p> </p>
]]></surveyls_endtext>
    <surveyls_url/>
    <surveyls_urldescription/>
    <surveyls_email_invite_subj><![CDATA[Einladung zu einer Umfrage]]></surveyls_email_invite_subj>
    <surveyls_email_invite><![CDATA[Hallo {FIRSTNAME},<br />
<br />
Hiermit möchten wir Sie zu einer Umfrage einladen.<br />
<br />
Der Titel der Umfrage ist <br />
'{SURVEYNAME}'<br />
<br />
'{SURVEYDESCRIPTION}'<br />
<br />
Um an dieser Umfrage teilzunehmen, klicken Sie bitte auf den unten stehenden Link.<br />
<br />
Mit freundlichen Grüßen,<br />
<br />
{ADMINNAME} ({ADMINEMAIL})<br />
<br />
----------------------------------------------<br />
Klicken Sie hier um die Umfrage zu starten:<br />
{SURVEYURL}<br />
<br />
Wenn Sie an diese Umfrage nicht teilnehmen und keine weiteren Erinnerungen erhalten möchten, klicken Sie bitte auf den folgenden Link:<br />
{OPTOUTURL}<br />
<br />
Wenn Sie geblockt sind, jedoch wieder teilnehmen und weitere Einladungen erhalten möchten, klicken Sie bitte auf den folgenden Link:<br />
{OPTINURL}]]></surveyls_email_invite>
    <surveyls_email_remind_subj><![CDATA[Erinnerung an die Teilnahme an einer Umfrage]]></surveyls_email_remind_subj>
    <surveyls_email_remind><![CDATA[Hallo {FIRSTNAME},<br />
<br />
Vor kurzem haben wir Sie zu einer Umfrage eingeladen.<br />
<br />
Zu unserem Bedauern haben wir bemerkt, dass Sie die Umfrage noch nicht ausgefüllt haben. Wir möchten Ihnen mitteilen, dass die Umfrage noch aktiv ist und würden uns freuen, wenn Sie teilnehmen könnten.<br />
<br />
Der Titel der Umfrage ist <br />
'{SURVEYNAME}'<br />
<br />
'{SURVEYDESCRIPTION}'<br />
<br />
Um an dieser Umfrage teilzunehmen, klicken Sie bitte auf den unten stehenden Link.<br />
<br />
 Mit freundlichen Grüßen,<br />
<br />
{ADMINNAME} ({ADMINEMAIL})<br />
<br />
----------------------------------------------<br />
Klicken Sie hier um die Umfrage zu starten:<br />
{SURVEYURL}<br />
<br />
Wenn Sie an diese Umfrage nicht teilnehmen und keine weiteren Erinnerungen erhalten möchten, klicken Sie bitte auf den folgenden Link:<br />
{OPTOUTURL}]]></surveyls_email_remind>
    <surveyls_email_register_subj><![CDATA[Registrierungsbestätigung für Teilnahmeumfrage]]></surveyls_email_register_subj>
    <surveyls_email_register><![CDATA[Hallo {FIRSTNAME},<br />
<br />
Sie (oder jemand, der Ihre E-Mail benutzt hat) haben sich für eine Umfrage mit dem Titel {SURVEYNAME} angemeldet.<br />
<br />
Um an dieser Umfrage teilzunehmen, klicken Sie bitte auf den folgenden Link.<br />
<br />
{SURVEYURL}<br />
<br />
Wenn Sie irgendwelche Fragen zu dieser Umfrage haben oder wenn Sie sich _nicht_ für diese Umfrage angemeldet haben und sie glauben, dass Ihnen diese E-Mail irrtümlicherweise zugeschickt worden ist, kontaktieren Sie bitte {ADMINNAME} unter {ADMINEMAIL}.]]></surveyls_email_register>
    <surveyls_email_confirm_subj><![CDATA[Bestätigung für die Teilnahme an unserer Umfrage]]></surveyls_email_confirm_subj>
    <surveyls_email_confirm><![CDATA[Hallo {FIRSTNAME},<br />
<br />
Vielen Dank für die Teilnahme an der Umfrage mit dem Titel {SURVEYNAME}. Ihre Antworten wurden bei uns gespeichert.<br />
<br />
Wenn Sie irgendwelche Fragen zu dieser E-Mail haben, kontaktieren Sie bitte {ADMINNAME} unter {ADMINEMAIL}.<br />
<br />
Mit freundlichen Grüßen,<br />
<br />
{ADMINNAME}]]></surveyls_email_confirm>
    <surveyls_dateformat><![CDATA[9]]></surveyls_dateformat>
    <surveyls_alias/>
    <email_admin_notification_subj><![CDATA[Antwortabsendung für Umfrage {SURVEYNAME}]]></email_admin_notification_subj>
    <email_admin_notification><![CDATA[Hallo,<br />
<br />
Eine neue Antwort wurde für die Umfrage '{SURVEYNAME}' abgegeben.<br />
<br />
Klicken Sie auf den folgenden Link um die Umfrage neu zu laden:<br />
{RELOADURL}<br />
<br />
Klicken Sie auf den folgenden Link um den Antwortdatensatz anzusehen:<br />
{VIEWRESPONSEURL}<br />
<br />
Klicken Sie auf den folgenden Link um den Antwortdatensatz zu bearbeiten:<br />
{EDITRESPONSEURL}<br />
<br />
Um die Statistik zu sehen, klicken Sie hier:<br />
{STATISTICSURL}]]></email_admin_notification>
    <email_admin_responses_subj><![CDATA[Antwortabsendung für Umfrage {SURVEYNAME} mit Ergebnissen]]></email_admin_responses_subj>
    <email_admin_responses><![CDATA[Hallo,<br />
<br />
Eine neue Antwort wurde für die Umfrage '{SURVEYNAME}' abgegeben.<br />
<br />
Klicken Sie auf den folgenden Link um die Umfrage neu zu laden:<br />
{RELOADURL}<br />
<br />
Klicken Sie auf den folgenden Link um den Antwortdatensatz anzusehen:<br />
{VIEWRESPONSEURL}<br />
<br />
Klicken Sie auf den folgenden Link um den Antwortdatensatz zu bearbeiten:<br />
{EDITRESPONSEURL}<br />
<br />
Um die Statistik zu sehen, klicken Sie hier:<br />
{STATISTICSURL}<br />
<br />
<br />
Die folgenden Antworten wurden vom Teilnehmer gegeben:<br />
{ANSWERTABLE}]]></email_admin_responses>
    <surveyls_numberformat><![CDATA[0]]></surveyls_numberformat>
   </row>
   <row>
    <surveyls_survey_id><![CDATA[436789]]></surveyls_survey_id>
    <surveyls_language><![CDATA[en]]></surveyls_language>
    <surveyls_title><![CDATA[Template_Prioritising topics for systematic reviews  - Round 1]]></surveyls_title>
    <surveyls_description/>
    <surveyls_welcometext><![CDATA[<p>Welcome to the first survey on: “Prioritising topics for systematic review”</p>

<p><em>Please read the following information before you agree on participating in this survey! </em></p>

<p> </p>

<p>Thank you for your participation in our first round of our Delphi study on prioritising topics for systematic reviews in the field … <em>(fill in field of study)</em>. We, … <em>(fill in inviting institutes)</em>, hereby cordially invite you to share your expertise as an important stakeholder with regard to the research needs in … <em>(fill in field of study)</em>. We would like you to tell us which review topics should be prioritised. The survey will take about 15 to 20 minutes.</p>

<p>This survey is conducted …<em>(fill in goal of the study)</em>.</p>

<p>In order to avoid multiple answers from individual participants, you can only fill out the survey once. However, on each of the following pages you can select the "continue later" option at the top of the website to save your answers to continue later. Your answers are saved for you even if you switch off your computer.</p>

<p>All data will be … <em>(fill in information regarding data protection and privacy).</em></p>

<p>If you have any questions or concerns, please do not hesitate to contact: … <em>(fill in contact details)</em></p>

<p>If you agree to this and would like to participate, then please click on “next”.</p>
]]></surveyls_welcometext>
    <surveyls_endtext><![CDATA[<p>Many thanks for your important input in our research process.</p>

<p>Your answers will support us to gain more understanding about the research demands or preferences of stakeholders in … <em>(fill in field of study)</em>. This will help us and other academia to guide future research.</p>

<p>Furthermore, we will use the results of this first online survey as input in the second survey of this Delphi study. You will receive an invitation for this second online survey … <em>(fill in expected time for the start of the second online survey)</em>.</p>

<p>For any further questions or remarks concerning the research project and/or the results once the study is finalised, please feel free to contact us: … <em>(fill in contact details)</em></p>

<p> </p>

<p>You can now close of this browser!</p>
]]></surveyls_endtext>
    <surveyls_url/>
    <surveyls_urldescription/>
    <surveyls_email_invite_subj><![CDATA[Invitation to participate in a survey]]></surveyls_email_invite_subj>
    <surveyls_email_invite><![CDATA[Dear {FIRSTNAME},<br />
<br />
You have been invited to participate in a survey.<br />
<br />
The survey is titled:<br />
"{SURVEYNAME}"<br />
<br />
"{SURVEYDESCRIPTION}"<br />
<br />
To participate, please click on the link below.<br />
<br />
Sincerely,<br />
<br />
{ADMINNAME} ({ADMINEMAIL})<br />
<br />
----------------------------------------------<br />
Click here to do the survey:<br />
{SURVEYURL}<br />
<br />
If you do not want to participate in this survey and don't want to receive any more invitations please click the following link:<br />
{OPTOUTURL}<br />
<br />
If you are blacklisted but want to participate in this survey and want to receive invitations please click the following link:<br />
{OPTINURL}]]></surveyls_email_invite>
    <surveyls_email_remind_subj><![CDATA[Reminder to participate in a survey]]></surveyls_email_remind_subj>
    <surveyls_email_remind><![CDATA[Dear {FIRSTNAME},<br />
<br />
Recently we invited you to participate in a survey.<br />
<br />
We note that you have not yet completed the survey, and wish to remind you that the survey is still available should you wish to take part.<br />
<br />
The survey is titled:<br />
"{SURVEYNAME}"<br />
<br />
"{SURVEYDESCRIPTION}"<br />
<br />
To participate, please click on the link below.<br />
<br />
Sincerely,<br />
<br />
{ADMINNAME} ({ADMINEMAIL})<br />
<br />
----------------------------------------------<br />
Click here to do the survey:<br />
{SURVEYURL}<br />
<br />
If you do not want to participate in this survey and don't want to receive any more invitations please click the following link:<br />
{OPTOUTURL}]]></surveyls_email_remind>
    <surveyls_email_register_subj><![CDATA[Survey registration confirmation]]></surveyls_email_register_subj>
    <surveyls_email_register><![CDATA[Dear {FIRSTNAME},<br />
<br />
You, or someone using your email address, have registered to participate in an online survey titled {SURVEYNAME}.<br />
<br />
To complete this survey, click on the following URL:<br />
<br />
{SURVEYURL}<br />
<br />
If you have any questions about this survey, or if you did not register to participate and believe this email is in error, please contact {ADMINNAME} at {ADMINEMAIL}.]]></surveyls_email_register>
    <surveyls_email_confirm_subj><![CDATA[Confirmation of your participation in our survey]]></surveyls_email_confirm_subj>
    <surveyls_email_confirm><![CDATA[Dear {FIRSTNAME},<br />
<br />
This email is to confirm that you have completed the survey titled {SURVEYNAME} and your response has been saved. Thank you for participating.<br />
<br />
If you have any further questions about this email, please contact {ADMINNAME} on {ADMINEMAIL}.<br />
<br />
Sincerely,<br />
<br />
{ADMINNAME}]]></surveyls_email_confirm>
    <surveyls_dateformat><![CDATA[9]]></surveyls_dateformat>
    <surveyls_alias/>
    <email_admin_notification_subj><![CDATA[Response submission for survey {SURVEYNAME}]]></email_admin_notification_subj>
    <email_admin_notification><![CDATA[Hello,<br />
<br />
A new response was submitted for your survey '{SURVEYNAME}'.<br />
<br />
Click the following link to see the individual response:<br />
{VIEWRESPONSEURL}<br />
<br />
Click the following link to edit the individual response:<br />
{EDITRESPONSEURL}<br />
<br />
View statistics by clicking here:<br />
{STATISTICSURL}]]></email_admin_notification>
    <email_admin_responses_subj><![CDATA[Response submission for survey {SURVEYNAME} with results]]></email_admin_responses_subj>
    <email_admin_responses><![CDATA[Hello,<br />
<br />
A new response was submitted for your survey '{SURVEYNAME}'.<br />
<br />
Click the following link to see the individual response:<br />
{VIEWRESPONSEURL}<br />
<br />
Click the following link to edit the individual response:<br />
{EDITRESPONSEURL}<br />
<br />
View statistics by clicking here:<br />
{STATISTICSURL}<br />
<br />
<br />
The following answers were given by the participant:<br />
{ANSWERTABLE}]]></email_admin_responses>
    <surveyls_numberformat><![CDATA[0]]></surveyls_numberformat>
   </row>
   <row>
    <surveyls_survey_id><![CDATA[436789]]></surveyls_survey_id>
    <surveyls_language><![CDATA[fr]]></surveyls_language>
    <surveyls_title><![CDATA[Établissement des priorités dans la recherche en santé publique - La Suisse - CPHE]]></surveyls_title>
    <surveyls_description/>
    <surveyls_welcometext><![CDATA[<p style="text-align: justify;"><em>Deutsche Version</em>: <a href="http://www.ebph.uni-bremen.de/survey/index.php/263977?lang=de">Bitte klicken Sie hier</a></p>

<p style="text-align: justify;"><em>Versione italiana</em>: <a href="http://www.ebph.uni-bremen.de/survey/index.php/263977?lang=it">Si prega di cliccare qui</a></p>

<p style="text-align: justify;"> </p>

<p style="text-align: justify;"><strong>Bienvenue dans l’enquête «Établissement des priorités dans la recherche en santé publique»</strong></p>

<p style="text-align: justify;">Merci de l’intérêt que vous portez à ce premier sondage concernant la procédure de Delphi sur l’établissement des sujets de recherche prioritaires relatifs à la santé publique.</p>

<p style="text-align: justify;">Pour les sponsors c’est important de connaître les priorités dans la recherche fixés par des experts. Les universités de Zurich et de Brême, Cochrane Suisse, et le Leibniz-Institut für Präventionsforschung und Epidemiologie (BIPS) vous invitent à participer à leur étude et à partager vos connaissances des besoins en matière de recherche, en votre qualité d’important intervenant dans la santé publique. Ces institutions collaborent dans le cadre du réseau Cochrane Public Health Europe depuis 2015.</p>

<p style="text-align: justify;">Vous pouvez contribuer à cette enquête en acceptant de prendre le temps de remplir le questionnaire qui suit (environ 10-15 minutes).</p>
[truncated: 18,524 more chars]
