# Supplementary material for: Optimizing Research Impact: A Toolkit for Stakeholder‐Driven Prioritization of Systematic Review Topics
Source: Cochrane Evid Synth Methods. 2025 Aug 14;3(5):e70039. doi: 10.1002/cesm.70039 (PMC12362723; doi:10.1002/cesm.70039)
Supplement: Supplementary file 4 — Template Prioritising for SR Round 2. [file CESM-3-e70039-s006.lss]

<?xml version="1.0" encoding="UTF-8"?>
<document>
 <LimeSurveyDocType>Survey</LimeSurveyDocType>
 <DBVersion>612</DBVersion>
 <languages>
  <language>en</language>
 </languages>
 <answers>
  <fields>
   <fieldname>aid</fieldname>
   <fieldname>qid</fieldname>
   <fieldname>code</fieldname>
   <fieldname>sortorder</fieldname>
   <fieldname>assessment_value</fieldname>
   <fieldname>scale_id</fieldname>
  </fields>
  <rows>
   <row>
    <aid><![CDATA[672]]></aid>
    <qid><![CDATA[2812]]></qid>
    <code><![CDATA[A1]]></code>
    <sortorder><![CDATA[0]]></sortorder>
    <assessment_value><![CDATA[0]]></assessment_value>
    <scale_id><![CDATA[0]]></scale_id>
   </row>
   <row>
    <aid><![CDATA[649]]></aid>
    <qid><![CDATA[2803]]></qid>
    <code><![CDATA[A1]]></code>
    <sortorder><![CDATA[0]]></sortorder>
    <assessment_value><![CDATA[0]]></assessment_value>
    <scale_id><![CDATA[0]]></scale_id>
   </row>
   <row>
    <aid><![CDATA[653]]></aid>
    <qid><![CDATA[2804]]></qid>
    <code><![CDATA[1]]></code>
    <sortorder><![CDATA[0]]></sortorder>
    <assessment_value><![CDATA[1]]></assessment_value>
    <scale_id><![CDATA[0]]></scale_id>
   </row>
   <row>
    <aid><![CDATA[667]]></aid>
    <qid><![CDATA[2805]]></qid>
    <code><![CDATA[A1]]></code>
    <sortorder><![CDATA[0]]></sortorder>
    <assessment_value><![CDATA[0]]></assessment_value>
    <scale_id><![CDATA[0]]></scale_id>
   </row>
   <row>
    <aid><![CDATA[639]]></aid>
    <qid><![CDATA[2802]]></qid>
    <code><![CDATA[A1]]></code>
    <sortorder><![CDATA[0]]></sortorder>
    <assessment_value><![CDATA[1]]></assessment_value>
    <scale_id><![CDATA[0]]></scale_id>
   </row>
   <row>
    <aid><![CDATA[673]]></aid>
    <qid><![CDATA[2812]]></qid>
    <code><![CDATA[A2]]></code>
    <sortorder><![CDATA[1]]></sortorder>
    <assessment_value><![CDATA[0]]></assessment_value>
    <scale_id><![CDATA[0]]></scale_id>
   </row>
   <row>
    <aid><![CDATA[654]]></aid>
    <qid><![CDATA[2804]]></qid>
    <code><![CDATA[2]]></code>
    <sortorder><![CDATA[1]]></sortorder>
    <assessment_value><![CDATA[1]]></assessment_value>
    <scale_id><![CDATA[0]]></scale_id>
   </row>
   <row>
    <aid><![CDATA[650]]></aid>
    <qid><![CDATA[2803]]></qid>
    <code><![CDATA[A2]]></code>
    <sortorder><![CDATA[1]]></sortorder>
    <assessment_value><![CDATA[0]]></assessment_value>
    <scale_id><![CDATA[0]]></scale_id>
   </row>
   <row>
    <aid><![CDATA[668]]></aid>
    <qid><![CDATA[2805]]></qid>
    <code><![CDATA[A2]]></code>
    <sortorder><![CDATA[1]]></sortorder>
    <assessment_value><![CDATA[0]]></assessment_value>
    <scale_id><![CDATA[0]]></scale_id>
   </row>
   <row>
    <aid><![CDATA[640]]></aid>
    <qid><![CDATA[2802]]></qid>
    <code><![CDATA[A2]]></code>
    <sortorder><![CDATA[1]]></sortorder>
    <assessment_value><![CDATA[1]]></assessment_value>
    <scale_id><![CDATA[0]]></scale_id>
   </row>
   <row>
    <aid><![CDATA[674]]></aid>
    <qid><![CDATA[2812]]></qid>
    <code><![CDATA[A3]]></code>
    <sortorder><![CDATA[2]]></sortorder>
    <assessment_value><![CDATA[0]]></assessment_value>
    <scale_id><![CDATA[0]]></scale_id>
   </row>
   <row>
    <aid><![CDATA[641]]></aid>
    <qid><![CDATA[2802]]></qid>
    <code><![CDATA[A3]]></code>
    <sortorder><![CDATA[2]]></sortorder>
    <assessment_value><![CDATA[1]]></assessment_value>
    <scale_id><![CDATA[0]]></scale_id>
   </row>
   <row>
    <aid><![CDATA[669]]></aid>
    <qid><![CDATA[2805]]></qid>
    <code><![CDATA[A3]]></code>
    <sortorder><![CDATA[2]]></sortorder>
    <assessment_value><![CDATA[0]]></assessment_value>
    <scale_id><![CDATA[0]]></scale_id>
   </row>
   <row>
    <aid><![CDATA[651]]></aid>
    <qid><![CDATA[2803]]></qid>
    <code><![CDATA[A3]]></code>
    <sortorder><![CDATA[2]]></sortorder>
    <assessment_value><![CDATA[0]]></assessment_value>
    <scale_id><![CDATA[0]]></scale_id>
   </row>
   <row>
    <aid><![CDATA[655]]></aid>
    <qid><![CDATA[2804]]></qid>
    <code><![CDATA[3]]></code>
    <sortorder><![CDATA[2]]></sortorder>
    <assessment_value><![CDATA[1]]></assessment_value>
    <scale_id><![CDATA[0]]></scale_id>
   </row>
   <row>
    <aid><![CDATA[675]]></aid>
    <qid><![CDATA[2812]]></qid>
    <code><![CDATA[A4]]></code>
    <sortorder><![CDATA[3]]></sortorder>
    <assessment_value><![CDATA[0]]></assessment_value>
    <scale_id><![CDATA[0]]></scale_id>
   </row>
   <row>
    <aid><![CDATA[642]]></aid>
    <qid><![CDATA[2802]]></qid>
    <code><![CDATA[A4]]></code>
    <sortorder><![CDATA[3]]></sortorder>
    <assessment_value><![CDATA[1]]></assessment_value>
    <scale_id><![CDATA[0]]></scale_id>
   </row>
   <row>
    <aid><![CDATA[652]]></aid>
    <qid><![CDATA[2803]]></qid>
    <code><![CDATA[A4]]></code>
    <sortorder><![CDATA[3]]></sortorder>
    <assessment_value><![CDATA[0]]></assessment_value>
    <scale_id><![CDATA[0]]></scale_id>
   </row>
   <row>
    <aid><![CDATA[656]]></aid>
    <qid><![CDATA[2804]]></qid>
    <code><![CDATA[4]]></code>
    <sortorder><![CDATA[3]]></sortorder>
    <assessment_value><![CDATA[1]]></assessment_value>
    <scale_id><![CDATA[0]]></scale_id>
   </row>
   <row>
    <aid><![CDATA[670]]></aid>
    <qid><![CDATA[2805]]></qid>
    <code><![CDATA[A4]]></code>
    <sortorder><![CDATA[3]]></sortorder>
    <assessment_value><![CDATA[0]]></assessment_value>
    <scale_id><![CDATA[0]]></scale_id>
   </row>
   <row>
    <aid><![CDATA[676]]></aid>
    <qid><![CDATA[2812]]></qid>
    <code><![CDATA[A10]]></code>
    <sortorder><![CDATA[4]]></sortorder>
    <assessment_value><![CDATA[0]]></assessment_value>
    <scale_id><![CDATA[0]]></scale_id>
   </row>
   <row>
    <aid><![CDATA[643]]></aid>
    <qid><![CDATA[2802]]></qid>
    <code><![CDATA[A5]]></code>
    <sortorder><![CDATA[4]]></sortorder>
    <assessment_value><![CDATA[0]]></assessment_value>
    <scale_id><![CDATA[0]]></scale_id>
   </row>
   <row>
    <aid><![CDATA[671]]></aid>
    <qid><![CDATA[2805]]></qid>
    <code><![CDATA[A10]]></code>
    <sortorder><![CDATA[4]]></sortorder>
    <assessment_value><![CDATA[0]]></assessment_value>
    <scale_id><![CDATA[0]]></scale_id>
   </row>
   <row>
    <aid><![CDATA[644]]></aid>
    <qid><![CDATA[2802]]></qid>
    <code><![CDATA[A6]]></code>
    <sortorder><![CDATA[5]]></sortorder>
    <assessment_value><![CDATA[0]]></assessment_value>
    <scale_id><![CDATA[0]]></scale_id>
   </row>
  </rows>
 </answers>
 <answer_l10ns>
  <fields>
   <fieldname>id</fieldname>
   <fieldname>aid</fieldname>
   <fieldname>answer</fieldname>
   <fieldname>language</fieldname>
  </fields>
  <rows>
   <row>
    <id><![CDATA[1499]]></id>
    <aid><![CDATA[672]]></aid>
    <answer><![CDATA[Agree]]></answer>
    <language><![CDATA[en]]></language>
   </row>
   <row>
    <id><![CDATA[1480]]></id>
    <aid><![CDATA[653]]></aid>
    <answer><![CDATA[Yes]]></answer>
    <language><![CDATA[en]]></language>
   </row>
   <row>
    <id><![CDATA[1476]]></id>
    <aid><![CDATA[649]]></aid>
    <answer><![CDATA[Local / Regional level]]></answer>
    <language><![CDATA[en]]></language>
   </row>
   <row>
    <id><![CDATA[1494]]></id>
    <aid><![CDATA[667]]></aid>
    <answer><![CDATA[Agree]]></answer>
    <language><![CDATA[en]]></language>
   </row>
   <row>
    <id><![CDATA[1466]]></id>
    <aid><![CDATA[639]]></aid>
    <answer><![CDATA[Research and/or higher education]]></answer>
    <language><![CDATA[en]]></language>
   </row>
   <row>
    <id><![CDATA[1495]]></id>
    <aid><![CDATA[668]]></aid>
    <answer><![CDATA[Somehow agree]]></answer>
    <language><![CDATA[en]]></language>
   </row>
   <row>
    <id><![CDATA[1500]]></id>
    <aid><![CDATA[673]]></aid>
    <answer><![CDATA[Somehow agree]]></answer>
    <language><![CDATA[en]]></language>
   </row>
   <row>
    <id><![CDATA[1481]]></id>
    <aid><![CDATA[654]]></aid>
    <answer><![CDATA[No]]></answer>
    <language><![CDATA[en]]></language>
   </row>
   <row>
    <id><![CDATA[1467]]></id>
    <aid><![CDATA[640]]></aid>
    <answer><![CDATA[Governmental bodies and/or politics]]></answer>
    <language><![CDATA[en]]></language>
   </row>
   <row>
    <id><![CDATA[1477]]></id>
    <aid><![CDATA[650]]></aid>
    <answer><![CDATA[National level]]></answer>
    <language><![CDATA[en]]></language>
   </row>
   <row>
    <id><![CDATA[1501]]></id>
    <aid><![CDATA[674]]></aid>
    <answer><![CDATA[Somehow disagree]]></answer>
    <language><![CDATA[en]]></language>
   </row>
   <row>
    <id><![CDATA[1482]]></id>
    <aid><![CDATA[655]]></aid>
    <answer><![CDATA[I am not sure]]></answer>
    <language><![CDATA[en]]></language>
   </row>
   <row>
    <id><![CDATA[1468]]></id>
    <aid><![CDATA[641]]></aid>
    <answer><![CDATA[… (fill in field of study) related NGO & NPO and/or representatives of the public (for example: patient associations)]]></answer>
    <language><![CDATA[en]]></language>
   </row>
   <row>
    <id><![CDATA[1478]]></id>
    <aid><![CDATA[651]]></aid>
    <answer><![CDATA[International level]]></answer>
    <language><![CDATA[en]]></language>
   </row>
   <row>
    <id><![CDATA[1496]]></id>
    <aid><![CDATA[669]]></aid>
    <answer><![CDATA[Somehow disagree]]></answer>
    <language><![CDATA[en]]></language>
   </row>
   <row>
    <id><![CDATA[1469]]></id>
    <aid><![CDATA[642]]></aid>
    <answer><![CDATA[Representative of … (fill in field of study) professionals]]></answer>
    <language><![CDATA[en]]></language>
   </row>
   <row>
    <id><![CDATA[1479]]></id>
    <aid><![CDATA[652]]></aid>
    <answer><![CDATA[No answer]]></answer>
    <language><![CDATA[en]]></language>
   </row>
   <row>
    <id><![CDATA[1502]]></id>
    <aid><![CDATA[675]]></aid>
    <answer><![CDATA[Disagree]]></answer>
    <language><![CDATA[en]]></language>
   </row>
   <row>
    <id><![CDATA[1483]]></id>
    <aid><![CDATA[656]]></aid>
    <answer><![CDATA[No answer ]]></answer>
    <language><![CDATA[en]]></language>
   </row>
   <row>
    <id><![CDATA[1497]]></id>
    <aid><![CDATA[670]]></aid>
    <answer><![CDATA[Disagree]]></answer>
    <language><![CDATA[en]]></language>
   </row>
   <row>
    <id><![CDATA[1470]]></id>
    <aid><![CDATA[643]]></aid>
    <answer><![CDATA[… (fill in field of study) insurance]]></answer>
    <language><![CDATA[en]]></language>
   </row>
   <row>
    <id><![CDATA[1503]]></id>
    <aid><![CDATA[676]]></aid>
    <answer><![CDATA[I cannot assess this]]></answer>
    <language><![CDATA[en]]></language>
   </row>
   <row>
    <id><![CDATA[1498]]></id>
    <aid><![CDATA[671]]></aid>
    <answer><![CDATA[I cannot assess this]]></answer>
    <language><![CDATA[en]]></language>
   </row>
   <row>
    <id><![CDATA[1471]]></id>
    <aid><![CDATA[644]]></aid>
    <answer><![CDATA[No answer]]></answer>
    <language><![CDATA[en]]></language>
   </row>
  </rows>
 </answer_l10ns>
 <conditions>
  <fields>
   <fieldname>cid</fieldname>
   <fieldname>qid</fieldname>
   <fieldname>cqid</fieldname>
   <fieldname>cfieldname</fieldname>
   <fieldname>method</fieldname>
   <fieldname>value</fieldname>
   <fieldname>scenario</fieldname>
  </fields>
  <rows>
   <row>
    <cid><![CDATA[127]]></cid>
    <qid><![CDATA[2821]]></qid>
    <cqid><![CDATA[2820]]></cqid>
    <cfieldname><![CDATA[637659X70X2820SQ001]]></cfieldname>
    <method><![CDATA[!=]]></method>
    <value/>
    <scenario><![CDATA[1]]></scenario>
   </row>
   <row>
    <cid><![CDATA[128]]></cid>
    <qid><![CDATA[2822]]></qid>
    <cqid><![CDATA[2821]]></cqid>
    <cfieldname><![CDATA[637659X70X2821SQ001]]></cfieldname>
    <method><![CDATA[!=]]></method>
    <value/>
    <scenario><![CDATA[1]]></scenario>
   </row>
   <row>
    <cid><![CDATA[129]]></cid>
    <qid><![CDATA[2822]]></qid>
    <cqid><![CDATA[2821]]></cqid>
    <cfieldname><![CDATA[637659X70X2821SQ002]]></cfieldname>
    <method><![CDATA[!=]]></method>
    <value/>
    <scenario><![CDATA[2]]></scenario>
   </row>
   <row>
    <cid><![CDATA[130]]></cid>
    <qid><![CDATA[2824]]></qid>
    <cqid><![CDATA[2823]]></cqid>
    <cfieldname><![CDATA[637659X70X2823SQ001]]></cfieldname>
    <method><![CDATA[!=]]></method>
    <value/>
    <scenario><![CDATA[1]]></scenario>
   </row>
  </rows>
 </conditions>
 <defaultvalues>
  <fields>
   <fieldname>dvid</fieldname>
   <fieldname>qid</fieldname>
   <fieldname>scale_id</fieldname>
   <fieldname>sqid</fieldname>
   <fieldname>specialtype</fieldname>
  </fields>
  <rows>
   <row>
    <dvid><![CDATA[19]]></dvid>
    <qid><![CDATA[2806]]></qid>
    <scale_id><![CDATA[0]]></scale_id>
    <sqid><![CDATA[0]]></sqid>
    <specialtype/>
   </row>
  </rows>
 </defaultvalues>
 <defaultvalue_l10ns>
  <fields>
   <fieldname>id</fieldname>
   <fieldname>dvid</fieldname>
   <fieldname>language</fieldname>
   <fieldname>defaultvalue</fieldname>
  </fields>
  <rows>
   <row>
    <id><![CDATA[19]]></id>
    <dvid><![CDATA[19]]></dvid>
    <language><![CDATA[de]]></language>
    <defaultvalue><![CDATA[Im folgenden Abschnitt werden wir Sie fragen, welche Forschungsthemen, Ihrer Meinung nach, als potentiell zu priorisierende Themen in der Public Health Forschung berücksichtigt werden sollten.

Potentielle Forschungsthemen der Befragung sind in verschiedene Domänen unterteilt. Diese Unterteilung basiert auf einem zuvor durchgeführten explorativen Workshop und auf der Expertenmeinung eines wissenschaftlichen Beirats. Die sieben Domänen sind nachfolgend angeben:

Relevante und/oder aktuelle Forschungsthemen
Wirksamkeitsforschung
Policy Research
Implementations- und Partizipationsforschung
Theorien und Konzepte
Forschung zu Methoden
Forschung zu Indikatoren
Wir werden jeweils einige Forschungsthemen für jeden Domäne vorab vorgeben und werden Sie danach bitten selbst Forschungsthemen vorzuschlagen, welche Ihrer Meinung nach zu priorisieren wären. Zudem wird für jeden Domäne kurz erklärt was dieser beinhaltet.]]></defaultvalue>
   </row>
  </rows>
 </defaultvalue_l10ns>
 <groups>
  <fields>
   <fieldname>gid</fieldname>
   <fieldname>sid</fieldname>
   <fieldname>group_order</fieldname>
   <fieldname>randomization_group</fieldname>
   <fieldname>grelevance</fieldname>
  </fields>
  <rows>
   <row>
    <gid><![CDATA[58]]></gid>
    <sid><![CDATA[637659]]></sid>
    <group_order><![CDATA[0]]></group_order>
    <randomization_group/>
    <grelevance/>
   </row>
   <row>
    <gid><![CDATA[59]]></gid>
    <sid><![CDATA[637659]]></sid>
    <group_order><![CDATA[1]]></group_order>
    <randomization_group/>
    <grelevance/>
   </row>
   <row>
    <gid><![CDATA[60]]></gid>
    <sid><![CDATA[637659]]></sid>
    <group_order><![CDATA[3]]></group_order>
    <randomization_group/>
    <grelevance/>
   </row>
   <row>
    <gid><![CDATA[61]]></gid>
    <sid><![CDATA[637659]]></sid>
    <group_order><![CDATA[5]]></group_order>
    <randomization_group/>
    <grelevance/>
   </row>
   <row>
    <gid><![CDATA[62]]></gid>
    <sid><![CDATA[637659]]></sid>
    <group_order><![CDATA[4]]></group_order>
    <randomization_group/>
    <grelevance/>
   </row>
   <row>
    <gid><![CDATA[64]]></gid>
    <sid><![CDATA[637659]]></sid>
    <group_order><![CDATA[7]]></group_order>
    <randomization_group/>
    <grelevance/>
   </row>
   <row>
    <gid><![CDATA[65]]></gid>
    <sid><![CDATA[637659]]></sid>
    <group_order><![CDATA[10]]></group_order>
    <randomization_group/>
    <grelevance/>
   </row>
   <row>
    <gid><![CDATA[66]]></gid>
    <sid><![CDATA[637659]]></sid>
    <group_order><![CDATA[2]]></group_order>
    <randomization_group/>
    <grelevance/>
   </row>
   <row>
    <gid><![CDATA[68]]></gid>
    <sid><![CDATA[637659]]></sid>
    <group_order><![CDATA[6]]></group_order>
    <randomization_group/>
    <grelevance/>
   </row>
   <row>
    <gid><![CDATA[70]]></gid>
    <sid><![CDATA[637659]]></sid>
    <group_order><![CDATA[9]]></group_order>
    <randomization_group/>
    <grelevance/>
   </row>
   <row>
    <gid><![CDATA[71]]></gid>
    <sid><![CDATA[637659]]></sid>
    <group_order><![CDATA[8]]></group_order>
    <randomization_group/>
    <grelevance/>
   </row>
  </rows>
 </groups>
 <group_l10ns>
  <fields>
   <fieldname>id</fieldname>
   <fieldname>gid</fieldname>
   <fieldname>group_name</fieldname>
   <fieldname>description</fieldname>
   <fieldname>language</fieldname>
   <fieldname>sid</fieldname>
   <fieldname>group_order</fieldname>
   <fieldname>randomization_group</fieldname>
   <fieldname>grelevance</fieldname>
  </fields>
  <rows>
   <row>
    <id><![CDATA[199]]></id>
    <gid><![CDATA[58]]></gid>
    <group_name><![CDATA[Section H: General information - Round 2]]></group_name>
    <description/>
    <language><![CDATA[en]]></language>
    <sid><![CDATA[637659]]></sid>
    <group_order><![CDATA[0]]></group_order>
    <randomization_group/>
    <grelevance/>
   </row>
   <row>
    <id><![CDATA[200]]></id>
    <gid><![CDATA[59]]></gid>
    <group_name><![CDATA[Section H: Question 2]]></group_name>
    <description/>
    <language><![CDATA[en]]></language>
    <sid><![CDATA[637659]]></sid>
    <group_order><![CDATA[1]]></group_order>
    <randomization_group/>
    <grelevance/>
   </row>
   <row>
    <id><![CDATA[201]]></id>
    <gid><![CDATA[60]]></gid>
    <group_name><![CDATA[Section H: Question 4]]></group_name>
    <description/>
    <language><![CDATA[en]]></language>
    <sid><![CDATA[637659]]></sid>
    <group_order><![CDATA[3]]></group_order>
    <randomization_group/>
    <grelevance/>
   </row>
   <row>
    <id><![CDATA[202]]></id>
    <gid><![CDATA[61]]></gid>
    <group_name><![CDATA[Section J - Assessment criterion 1]]></group_name>
    <description/>
    <language><![CDATA[en]]></language>
    <sid><![CDATA[637659]]></sid>
    <group_order><![CDATA[5]]></group_order>
    <randomization_group/>
    <grelevance/>
   </row>
   <row>
    <id><![CDATA[203]]></id>
    <gid><![CDATA[62]]></gid>
    <group_name><![CDATA[IntroTextSectionJ - Question 5]]></group_name>
    <description/>
    <language><![CDATA[en]]></language>
    <sid><![CDATA[637659]]></sid>
    <group_order><![CDATA[4]]></group_order>
    <randomization_group/>
    <grelevance/>
   </row>
   <row>
    <id><![CDATA[205]]></id>
    <gid><![CDATA[64]]></gid>
    <group_name><![CDATA[Section K - Question 6 - Criteria weighting]]></group_name>
    <description/>
    <language><![CDATA[en]]></language>
    <sid><![CDATA[637659]]></sid>
    <group_order><![CDATA[7]]></group_order>
    <randomization_group/>
    <grelevance/>
   </row>
   <row>
    <id><![CDATA[206]]></id>
    <gid><![CDATA[65]]></gid>
    <group_name><![CDATA[Section M: Concluding question]]></group_name>
    <description/>
    <language><![CDATA[en]]></language>
    <sid><![CDATA[637659]]></sid>
    <group_order><![CDATA[10]]></group_order>
    <randomization_group/>
    <grelevance/>
   </row>
   <row>
    <id><![CDATA[207]]></id>
    <gid><![CDATA[66]]></gid>
    <group_name><![CDATA[Section H: Question 3]]></group_name>
    <description/>
    <language><![CDATA[en]]></language>
    <sid><![CDATA[637659]]></sid>
    <group_order><![CDATA[2]]></group_order>
    <randomization_group/>
    <grelevance/>
   </row>
   <row>
    <id><![CDATA[209]]></id>
    <gid><![CDATA[68]]></gid>
    <group_name><![CDATA[Section J - Assessment criterion 2]]></group_name>
    <description/>
    <language><![CDATA[en]]></language>
    <sid><![CDATA[637659]]></sid>
    <group_order><![CDATA[6]]></group_order>
    <randomization_group/>
    <grelevance/>
   </row>
   <row>
    <id><![CDATA[211]]></id>
    <gid><![CDATA[70]]></gid>
    <group_name><![CDATA[Question 7 - Latest topics]]></group_name>
    <description/>
    <language><![CDATA[en]]></language>
    <sid><![CDATA[637659]]></sid>
    <group_order><![CDATA[9]]></group_order>
    <randomization_group/>
    <grelevance/>
   </row>
   <row>
    <id><![CDATA[212]]></id>
    <gid><![CDATA[71]]></gid>
    <group_name><![CDATA[Section L - Question 7 - Latest topics ]]></group_name>
    <description/>
    <language><![CDATA[en]]></language>
    <sid><![CDATA[637659]]></sid>
    <group_order><![CDATA[8]]></group_order>
    <randomization_group/>
    <grelevance/>
   </row>
  </rows>
 </group_l10ns>
 <questions>
  <fields>
   <fieldname>qid</fieldname>
   <fieldname>parent_qid</fieldname>
   <fieldname>sid</fieldname>
   <fieldname>gid</fieldname>
   <fieldname>type</fieldname>
   <fieldname>title</fieldname>
   <fieldname>preg</fieldname>
   <fieldname>other</fieldname>
   <fieldname>mandatory</fieldname>
   <fieldname>encrypted</fieldname>
   <fieldname>question_order</fieldname>
   <fieldname>scale_id</fieldname>
   <fieldname>same_default</fieldname>
   <fieldname>relevance</fieldname>
   <fieldname>question_theme_name</fieldname>
   <fieldname>modulename</fieldname>
   <fieldname>same_script</fieldname>
  </fields>
  <rows>
   <row>
    <qid><![CDATA[2802]]></qid>
    <parent_qid><![CDATA[0]]></parent_qid>
    <sid><![CDATA[637659]]></sid>
    <gid><![CDATA[58]]></gid>
    <type><![CDATA[L]]></type>
    <title><![CDATA[OCCUPATION]]></title>
    <preg/>
    <other><![CDATA[Y]]></other>
    <mandatory><![CDATA[Y]]></mandatory>
    <encrypted><![CDATA[N]]></encrypted>
    <question_order><![CDATA[0]]></question_order>
    <scale_id><![CDATA[0]]></scale_id>
    <same_default><![CDATA[0]]></same_default>
    <relevance/>
    <question_theme_name><![CDATA[listradio]]></question_theme_name>
    <modulename/>
    <same_script><![CDATA[0]]></same_script>
   </row>
   <row>
    <qid><![CDATA[2803]]></qid>
    <parent_qid><![CDATA[0]]></parent_qid>
    <sid><![CDATA[637659]]></sid>
    <gid><![CDATA[59]]></gid>
    <type><![CDATA[L]]></type>
    <title><![CDATA[LEVEL]]></title>
    <preg/>
    <other><![CDATA[N]]></other>
    <mandatory><![CDATA[Y]]></mandatory>
    <encrypted><![CDATA[N]]></encrypted>
    <question_order><![CDATA[0]]></question_order>
    <scale_id><![CDATA[0]]></scale_id>
    <same_default><![CDATA[0]]></same_default>
    <relevance><![CDATA[1]]></relevance>
    <question_theme_name><![CDATA[listradio]]></question_theme_name>
    <modulename/>
    <same_script><![CDATA[0]]></same_script>
   </row>
   <row>
    <qid><![CDATA[2804]]></qid>
    <parent_qid><![CDATA[0]]></parent_qid>
    <sid><![CDATA[637659]]></sid>
    <gid><![CDATA[60]]></gid>
    <type><![CDATA[L]]></type>
    <title><![CDATA[ParticipateRound1]]></title>
    <preg/>
    <other><![CDATA[N]]></other>
    <mandatory><![CDATA[Y]]></mandatory>
    <encrypted><![CDATA[N]]></encrypted>
    <question_order><![CDATA[0]]></question_order>
    <scale_id><![CDATA[0]]></scale_id>
    <same_default><![CDATA[0]]></same_default>
    <relevance><![CDATA[1]]></relevance>
    <question_theme_name><![CDATA[listradio]]></question_theme_name>
    <modulename/>
    <same_script><![CDATA[0]]></same_script>
   </row>
   <row>
    <qid><![CDATA[2805]]></qid>
    <parent_qid><![CDATA[0]]></parent_qid>
    <sid><![CDATA[637659]]></sid>
    <gid><![CDATA[61]]></gid>
    <type><![CDATA[F]]></type>
    <title><![CDATA[RatingCritOne]]></title>
    <preg/>
    <other><![CDATA[N]]></other>
    <mandatory><![CDATA[Y]]></mandatory>
    <encrypted><![CDATA[N]]></encrypted>
    <question_order><![CDATA[0]]></question_order>
    <scale_id><![CDATA[0]]></scale_id>
    <same_default><![CDATA[0]]></same_default>
    <relevance><![CDATA[1]]></relevance>
    <question_theme_name><![CDATA[arrays/array]]></question_theme_name>
    <modulename/>
    <same_script><![CDATA[0]]></same_script>
   </row>
   <row>
    <qid><![CDATA[2806]]></qid>
    <parent_qid><![CDATA[0]]></parent_qid>
    <sid><![CDATA[637659]]></sid>
    <gid><![CDATA[62]]></gid>
    <type><![CDATA[X]]></type>
    <title><![CDATA[IntroTextPartJ]]></title>
    <preg/>
    <other><![CDATA[N]]></other>
    <mandatory><![CDATA[N]]></mandatory>
    <encrypted><![CDATA[N]]></encrypted>
    <question_order><![CDATA[0]]></question_order>
    <scale_id><![CDATA[0]]></scale_id>
    <same_default><![CDATA[0]]></same_default>
    <relevance><![CDATA[1]]></relevance>
    <question_theme_name><![CDATA[boilerplate]]></question_theme_name>
    <modulename/>
    <same_script><![CDATA[0]]></same_script>
   </row>
   <row>
    <qid><![CDATA[2808]]></qid>
    <parent_qid><![CDATA[0]]></parent_qid>
    <sid><![CDATA[637659]]></sid>
    <gid><![CDATA[64]]></gid>
    <type><![CDATA[K]]></type>
    <title><![CDATA[Weighting]]></title>
    <preg/>
    <other><![CDATA[N]]></other>
    <mandatory><![CDATA[Y]]></mandatory>
    <encrypted><![CDATA[N]]></encrypted>
    <question_order><![CDATA[0]]></question_order>
    <scale_id><![CDATA[0]]></scale_id>
    <same_default><![CDATA[0]]></same_default>
    <relevance><![CDATA[1]]></relevance>
    <question_theme_name><![CDATA[multiplenumeric]]></question_theme_name>
    <modulename/>
    <same_script><![CDATA[0]]></same_script>
   </row>
   <row>
    <qid><![CDATA[2809]]></qid>
    <parent_qid><![CDATA[0]]></parent_qid>
    <sid><![CDATA[637659]]></sid>
    <gid><![CDATA[65]]></gid>
    <type><![CDATA[T]]></type>
    <title><![CDATA[ClosingQ]]></title>
    <preg/>
    <other><![CDATA[N]]></other>
    <mandatory><![CDATA[N]]></mandatory>
    <encrypted><![CDATA[N]]></encrypted>
    <question_order><![CDATA[0]]></question_order>
    <scale_id><![CDATA[0]]></scale_id>
    <same_default><![CDATA[0]]></same_default>
    <relevance><![CDATA[1]]></relevance>
    <question_theme_name><![CDATA[longfreetext]]></question_theme_name>
    <modulename/>
    <same_script><![CDATA[0]]></same_script>
   </row>
   <row>
    <qid><![CDATA[2810]]></qid>
    <parent_qid><![CDATA[0]]></parent_qid>
    <sid><![CDATA[637659]]></sid>
    <gid><![CDATA[66]]></gid>
    <type><![CDATA[N]]></type>
    <title><![CDATA[Experience]]></title>
    <preg/>
    <other><![CDATA[N]]></other>
    <mandatory><![CDATA[Y]]></mandatory>
    <encrypted><![CDATA[N]]></encrypted>
    <question_order><![CDATA[0]]></question_order>
    <scale_id><![CDATA[0]]></scale_id>
    <same_default><![CDATA[0]]></same_default>
    <relevance><![CDATA[1]]></relevance>
    <question_theme_name><![CDATA[numerical]]></question_theme_name>
    <modulename/>
    <same_script><![CDATA[0]]></same_script>
   </row>
   <row>
    <qid><![CDATA[2812]]></qid>
    <parent_qid><![CDATA[0]]></parent_qid>
    <sid><![CDATA[637659]]></sid>
    <gid><![CDATA[68]]></gid>
    <type><![CDATA[F]]></type>
    <title><![CDATA[RatingCritTwo]]></title>
    <preg/>
    <other><![CDATA[N]]></other>
    <mandatory><![CDATA[Y]]></mandatory>
    <encrypted><![CDATA[N]]></encrypted>
    <question_order><![CDATA[0]]></question_order>
    <scale_id><![CDATA[0]]></scale_id>
    <same_default><![CDATA[0]]></same_default>
    <relevance><![CDATA[1]]></relevance>
    <question_theme_name><![CDATA[arrays/array]]></question_theme_name>
    <modulename/>
    <same_script><![CDATA[0]]></same_script>
   </row>
   <row>
    <qid><![CDATA[2814]]></qid>
    <parent_qid><![CDATA[0]]></parent_qid>
    <sid><![CDATA[637659]]></sid>
    <gid><![CDATA[61]]></gid>
    <type><![CDATA[*]]></type>
    <title><![CDATA[J1rand]]></title>
    <preg/>
    <other><![CDATA[N]]></other>
    <mandatory><![CDATA[N]]></mandatory>
    <encrypted><![CDATA[N]]></encrypted>
    <question_order><![CDATA[1]]></question_order>
    <scale_id><![CDATA[0]]></scale_id>
    <same_default><![CDATA[0]]></same_default>
    <relevance><![CDATA[1]]></relevance>
    <question_theme_name><![CDATA[equation]]></question_theme_name>
    <modulename/>
    <same_script><![CDATA[0]]></same_script>
   </row>
   <row>
    <qid><![CDATA[2815]]></qid>
    <parent_qid><![CDATA[0]]></parent_qid>
    <sid><![CDATA[637659]]></sid>
    <gid><![CDATA[68]]></gid>
    <type><![CDATA[*]]></type>
    <title><![CDATA[J2rand]]></title>
    <preg/>
    <other><![CDATA[N]]></other>
    <mandatory><![CDATA[N]]></mandatory>
    <encrypted><![CDATA[N]]></encrypted>
    <question_order><![CDATA[1]]></question_order>
    <scale_id><![CDATA[0]]></scale_id>
    <same_default><![CDATA[0]]></same_default>
    <relevance><![CDATA[1]]></relevance>
    <question_theme_name><![CDATA[equation]]></question_theme_name>
    <modulename/>
    <same_script><![CDATA[0]]></same_script>
   </row>
   <row>
    <qid><![CDATA[2819]]></qid>
    <parent_qid><![CDATA[0]]></parent_qid>
    <sid><![CDATA[637659]]></sid>
    <gid><![CDATA[71]]></gid>
    <type><![CDATA[X]]></type>
    <title><![CDATA[IntroTextQuestion7]]></title>
    <preg/>
    <other><![CDATA[N]]></other>
    <mandatory><![CDATA[N]]></mandatory>
    <encrypted><![CDATA[N]]></encrypted>
    <question_order><![CDATA[0]]></question_order>
    <scale_id><![CDATA[0]]></scale_id>
    <same_default><![CDATA[0]]></same_default>
    <relevance><![CDATA[1]]></relevance>
    <question_theme_name><![CDATA[boilerplate]]></question_theme_name>
    <modulename/>
    <same_script><![CDATA[0]]></same_script>
   </row>
   <row>
    <qid><![CDATA[2820]]></qid>
    <parent_qid><![CDATA[0]]></parent_qid>
    <sid><![CDATA[637659]]></sid>
    <gid><![CDATA[70]]></gid>
    <type><![CDATA[Q]]></type>
    <title><![CDATA[NewTopic1]]></title>
    <preg/>
    <other><![CDATA[N]]></other>
    <mandatory><![CDATA[N]]></mandatory>
    <encrypted><![CDATA[N]]></encrypted>
    <question_order><![CDATA[0]]></question_order>
    <scale_id><![CDATA[0]]></scale_id>
    <same_default><![CDATA[0]]></same_default>
    <relevance><![CDATA[1]]></relevance>
    <question_theme_name><![CDATA[multipleshorttext]]></question_theme_name>
    <modulename/>
    <same_script><![CDATA[0]]></same_script>
   </row>
   <row>
    <qid><![CDATA[2821]]></qid>
    <parent_qid><![CDATA[0]]></parent_qid>
    <sid><![CDATA[637659]]></sid>
    <gid><![CDATA[70]]></gid>
    <type><![CDATA[Q]]></type>
    <title><![CDATA[NewTopic1Intervent]]></title>
    <preg/>
    <other><![CDATA[N]]></other>
    <mandatory><![CDATA[N]]></mandatory>
    <encrypted><![CDATA[N]]></encrypted>
    <question_order><![CDATA[1]]></question_order>
    <scale_id><![CDATA[0]]></scale_id>
    <same_default><![CDATA[0]]></same_default>
    <relevance><![CDATA[((!is_empty(NewTopic1_SQ001.NAOK)))]]></relevance>
    <question_theme_name><![CDATA[multipleshorttext]]></question_theme_name>
    <modulename/>
    <same_script><![CDATA[0]]></same_script>
   </row>
   <row>
    <qid><![CDATA[2822]]></qid>
    <parent_qid><![CDATA[0]]></parent_qid>
    <sid><![CDATA[637659]]></sid>
    <gid><![CDATA[70]]></gid>
    <type><![CDATA[Q]]></type>
    <title><![CDATA[NewTopic1Outcome]]></title>
    <preg/>
    <other><![CDATA[N]]></other>
    <mandatory><![CDATA[N]]></mandatory>
    <encrypted><![CDATA[N]]></encrypted>
    <question_order><![CDATA[2]]></question_order>
    <scale_id><![CDATA[0]]></scale_id>
    <same_default><![CDATA[0]]></same_default>
    <relevance><![CDATA[((!is_empty(NewTopic1Intervent_SQ001.NAOK))) or ((!is_empty(NewTopic1Intervent_SQ002.NAOK)))]]></relevance>
    <question_theme_name><![CDATA[multipleshorttext]]></question_theme_name>
    <modulename/>
    <same_script><![CDATA[0]]></same_script>
   </row>
   <row>
    <qid><![CDATA[2823]]></qid>
    <parent_qid><![CDATA[0]]></parent_qid>
    <sid><![CDATA[637659]]></sid>
    <gid><![CDATA[70]]></gid>
    <type><![CDATA[Q]]></type>
    <title><![CDATA[NewTopic2]]></title>
    <preg/>
    <other><![CDATA[N]]></other>
    <mandatory><![CDATA[N]]></mandatory>
    <encrypted><![CDATA[N]]></encrypted>
    <question_order><![CDATA[3]]></question_order>
    <scale_id><![CDATA[0]]></scale_id>
    <same_default><![CDATA[0]]></same_default>
    <relevance><![CDATA[1]]></relevance>
    <question_theme_name><![CDATA[multipleshorttext]]></question_theme_name>
    <modulename/>
    <same_script><![CDATA[0]]></same_script>
   </row>
   <row>
    <qid><![CDATA[2824]]></qid>
    <parent_qid><![CDATA[0]]></parent_qid>
    <sid><![CDATA[637659]]></sid>
    <gid><![CDATA[70]]></gid>
    <type><![CDATA[Q]]></type>
    <title><![CDATA[NewTopic2Intervent]]></title>
    <preg/>
    <other><![CDATA[N]]></other>
    <mandatory><![CDATA[N]]></mandatory>
    <encrypted><![CDATA[N]]></encrypted>
    <question_order><![CDATA[4]]></question_order>
    <scale_id><![CDATA[0]]></scale_id>
    <same_default><![CDATA[0]]></same_default>
    <relevance><![CDATA[((!is_empty(NewTopic2_SQ001.NAOK)))]]></relevance>
    <question_theme_name><![CDATA[multipleshorttext]]></question_theme_name>
    <modulename/>
    <same_script><![CDATA[0]]></same_script>
   </row>
   <row>
    <qid><![CDATA[2825]]></qid>
    <parent_qid><![CDATA[0]]></parent_qid>
    <sid><![CDATA[637659]]></sid>
    <gid><![CDATA[70]]></gid>
    <type><![CDATA[Q]]></type>
    <title><![CDATA[NewTopic2Outcome]]></title>
    <preg/>
    <other><![CDATA[N]]></other>
    <mandatory><![CDATA[N]]></mandatory>
    <encrypted><![CDATA[N]]></encrypted>
    <question_order><![CDATA[5]]></question_order>
    <scale_id><![CDATA[0]]></scale_id>
    <same_default><![CDATA[0]]></same_default>
    <relevance><![CDATA[((!is_empty(NewTopic2Intervent_SQ001.NAOK))) or ((!is_empty(NewTopic2Intervent_SQ002.NAOK)))]]></relevance>
    <question_theme_name><![CDATA[multipleshorttext]]></question_theme_name>
    <modulename/>
    <same_script><![CDATA[0]]></same_script>
   </row>
  </rows>
 </questions>
 <subquestions>
  <fields>
   <fieldname>qid</fieldname>
   <fieldname>parent_qid</fieldname>
   <fieldname>sid</fieldname>
   <fieldname>gid</fieldname>
   <fieldname>type</fieldname>
   <fieldname>title</fieldname>
   <fieldname>preg</fieldname>
   <fieldname>other</fieldname>
   <fieldname>mandatory</fieldname>
   <fieldname>encrypted</fieldname>
   <fieldname>question_order</fieldname>
   <fieldname>scale_id</fieldname>
   <fieldname>same_default</fieldname>
   <fieldname>relevance</fieldname>
   <fieldname>question_theme_name</fieldname>
   <fieldname>modulename</fieldname>
   <fieldname>same_script</fieldname>
  </fields>
  <rows>
   <row>
    <qid><![CDATA[2826]]></qid>
    <parent_qid><![CDATA[2808]]></parent_qid>
    <sid><![CDATA[637659]]></sid>
    <gid><![CDATA[64]]></gid>
    <type><![CDATA[T]]></type>
    <title><![CDATA[1]]></title>
    <other><![CDATA[N]]></other>
    <mandatory><![CDATA[N]]></mandatory>
    <encrypted><![CDATA[N]]></encrypted>
    <question_order><![CDATA[0]]></question_order>
    <scale_id><![CDATA[0]]></scale_id>
    <same_default><![CDATA[0]]></same_default>
    <relevance><![CDATA[1]]></relevance>
    <question_theme_name><![CDATA[longfreetext]]></question_theme_name>
    <modulename/>
    <same_script><![CDATA[0]]></same_script>
   </row>
   <row>
    <qid><![CDATA[2827]]></qid>
    <parent_qid><![CDATA[2808]]></parent_qid>
    <sid><![CDATA[637659]]></sid>
    <gid><![CDATA[64]]></gid>
    <type><![CDATA[T]]></type>
    <title><![CDATA[2]]></title>
    <other><![CDATA[N]]></other>
    <mandatory><![CDATA[N]]></mandatory>
    <encrypted><![CDATA[N]]></encrypted>
    <question_order><![CDATA[1]]></question_order>
    <scale_id><![CDATA[0]]></scale_id>
    <same_default><![CDATA[0]]></same_default>
    <relevance><![CDATA[1]]></relevance>
    <question_theme_name><![CDATA[longfreetext]]></question_theme_name>
    <modulename/>
    <same_script><![CDATA[0]]></same_script>
   </row>
   <row>
    <qid><![CDATA[2828]]></qid>
    <parent_qid><![CDATA[2808]]></parent_qid>
    <sid><![CDATA[637659]]></sid>
    <gid><![CDATA[64]]></gid>
    <type><![CDATA[T]]></type>
    <title><![CDATA[3]]></title>
    <other><![CDATA[N]]></other>
    <mandatory><![CDATA[N]]></mandatory>
    <encrypted><![CDATA[N]]></encrypted>
    <question_order><![CDATA[2]]></question_order>
    <scale_id><![CDATA[0]]></scale_id>
    <same_default><![CDATA[0]]></same_default>
    <relevance><![CDATA[1]]></relevance>
    <question_theme_name><![CDATA[longfreetext]]></question_theme_name>
    <modulename/>
    <same_script><![CDATA[0]]></same_script>
   </row>
   <row>
    <qid><![CDATA[2829]]></qid>
    <parent_qid><![CDATA[2812]]></parent_qid>
    <sid><![CDATA[637659]]></sid>
    <gid><![CDATA[68]]></gid>
    <type><![CDATA[T]]></type>
    <title><![CDATA[1]]></title>
    <other><![CDATA[N]]></other>
    <mandatory><![CDATA[N]]></mandatory>
    <encrypted><![CDATA[N]]></encrypted>
    <question_order><![CDATA[0]]></question_order>
    <scale_id><![CDATA[0]]></scale_id>
    <same_default><![CDATA[0]]></same_default>
    <relevance><![CDATA[(substr(J2rand,0,1)=="1")]]></relevance>
    <question_theme_name><![CDATA[longfreetext]]></question_theme_name>
    <modulename/>
    <same_script><![CDATA[0]]></same_script>
   </row>
   <row>
    <qid><![CDATA[2830]]></qid>
    <parent_qid><![CDATA[2812]]></parent_qid>
    <sid><![CDATA[637659]]></sid>
    <gid><![CDATA[68]]></gid>
    <type><![CDATA[T]]></type>
    <title><![CDATA[2]]></title>
    <other><![CDATA[N]]></other>
    <mandatory><![CDATA[N]]></mandatory>
    <encrypted><![CDATA[N]]></encrypted>
    <question_order><![CDATA[1]]></question_order>
    <scale_id><![CDATA[0]]></scale_id>
    <same_default><![CDATA[0]]></same_default>
    <relevance><![CDATA[(substr(J2rand,1,1)=="1")]]></relevance>
    <question_theme_name><![CDATA[longfreetext]]></question_theme_name>
    <modulename/>
    <same_script><![CDATA[0]]></same_script>
   </row>
   <row>
    <qid><![CDATA[2831]]></qid>
    <parent_qid><![CDATA[2812]]></parent_qid>
    <sid><![CDATA[637659]]></sid>
    <gid><![CDATA[68]]></gid>
    <type><![CDATA[T]]></type>
    <title><![CDATA[3]]></title>
    <other><![CDATA[N]]></other>
    <mandatory><![CDATA[N]]></mandatory>
    <encrypted><![CDATA[N]]></encrypted>
    <question_order><![CDATA[2]]></question_order>
    <scale_id><![CDATA[0]]></scale_id>
    <same_default><![CDATA[0]]></same_default>
    <relevance><![CDATA[(substr(J2rand,2,1)=="1")]]></relevance>
    <question_theme_name><![CDATA[longfreetext]]></question_theme_name>
    <modulename/>
    <same_script><![CDATA[0]]></same_script>
   </row>
   <row>
    <qid><![CDATA[2832]]></qid>
    <parent_qid><![CDATA[2812]]></parent_qid>
    <sid><![CDATA[637659]]></sid>
    <gid><![CDATA[68]]></gid>
    <type><![CDATA[T]]></type>
    <title><![CDATA[4]]></title>
    <other><![CDATA[N]]></other>
    <mandatory><![CDATA[N]]></mandatory>
    <encrypted><![CDATA[N]]></encrypted>
    <question_order><![CDATA[3]]></question_order>
    <scale_id><![CDATA[0]]></scale_id>
    <same_default><![CDATA[0]]></same_default>
    <relevance><![CDATA[(substr(J2rand,3,1)=="1")]]></relevance>
    <question_theme_name><![CDATA[longfreetext]]></question_theme_name>
    <modulename/>
    <same_script><![CDATA[0]]></same_script>
   </row>
   <row>
    <qid><![CDATA[2833]]></qid>
    <parent_qid><![CDATA[2812]]></parent_qid>
    <sid><![CDATA[637659]]></sid>
    <gid><![CDATA[68]]></gid>
    <type><![CDATA[T]]></type>
    <title><![CDATA[5]]></title>
    <other><![CDATA[N]]></other>
    <mandatory><![CDATA[N]]></mandatory>
    <encrypted><![CDATA[N]]></encrypted>
    <question_order><![CDATA[4]]></question_order>
    <scale_id><![CDATA[0]]></scale_id>
    <same_default><![CDATA[0]]></same_default>
    <relevance><![CDATA[(substr(J2rand,4,1)=="1")]]></relevance>
    <question_theme_name><![CDATA[longfreetext]]></question_theme_name>
    <modulename/>
    <same_script><![CDATA[0]]></same_script>
   </row>
   <row>
    <qid><![CDATA[2834]]></qid>
    <parent_qid><![CDATA[2812]]></parent_qid>
    <sid><![CDATA[637659]]></sid>
    <gid><![CDATA[68]]></gid>
    <type><![CDATA[T]]></type>
    <title><![CDATA[6]]></title>
    <other><![CDATA[N]]></other>
    <mandatory><![CDATA[N]]></mandatory>
    <encrypted><![CDATA[N]]></encrypted>
    <question_order><![CDATA[5]]></question_order>
    <scale_id><![CDATA[0]]></scale_id>
    <same_default><![CDATA[0]]></same_default>
    <relevance><![CDATA[(substr(J2rand,5,1)=="1")]]></relevance>
    <question_theme_name><![CDATA[longfreetext]]></question_theme_name>
    <modulename/>
    <same_script><![CDATA[0]]></same_script>
   </row>
   <row>
    <qid><![CDATA[2835]]></qid>
    <parent_qid><![CDATA[2812]]></parent_qid>
    <sid><![CDATA[637659]]></sid>
    <gid><![CDATA[68]]></gid>
    <type><![CDATA[T]]></type>
    <title><![CDATA[7]]></title>
    <other><![CDATA[N]]></other>
    <mandatory><![CDATA[N]]></mandatory>
    <encrypted><![CDATA[N]]></encrypted>
    <question_order><![CDATA[6]]></question_order>
    <scale_id><![CDATA[0]]></scale_id>
    <same_default><![CDATA[0]]></same_default>
    <relevance><![CDATA[(substr(J2rand,6,1)=="1")]]></relevance>
    <question_theme_name><![CDATA[longfreetext]]></question_theme_name>
    <modulename/>
    <same_script><![CDATA[0]]></same_script>
   </row>
   <row>
    <qid><![CDATA[2836]]></qid>
    <parent_qid><![CDATA[2812]]></parent_qid>
    <sid><![CDATA[637659]]></sid>
    <gid><![CDATA[68]]></gid>
    <type><![CDATA[T]]></type>
    <title><![CDATA[8]]></title>
    <other><![CDATA[N]]></other>
    <mandatory><![CDATA[N]]></mandatory>
    <encrypted><![CDATA[N]]></encrypted>
    <question_order><![CDATA[7]]></question_order>
    <scale_id><![CDATA[0]]></scale_id>
    <same_default><![CDATA[0]]></same_default>
    <relevance><![CDATA[(substr(J2rand,7,1)=="1")]]></relevance>
    <question_theme_name><![CDATA[longfreetext]]></question_theme_name>
    <modulename/>
    <same_script><![CDATA[0]]></same_script>
   </row>
   <row>
    <qid><![CDATA[2837]]></qid>
    <parent_qid><![CDATA[2812]]></parent_qid>
    <sid><![CDATA[637659]]></sid>
    <gid><![CDATA[68]]></gid>
    <type><![CDATA[T]]></type>
    <title><![CDATA[9]]></title>
    <other><![CDATA[N]]></other>
    <mandatory><![CDATA[N]]></mandatory>
    <encrypted><![CDATA[N]]></encrypted>
    <question_order><![CDATA[8]]></question_order>
    <scale_id><![CDATA[0]]></scale_id>
    <same_default><![CDATA[0]]></same_default>
    <relevance><![CDATA[(substr(J2rand,8,1)=="1")]]></relevance>
    <question_theme_name><![CDATA[longfreetext]]></question_theme_name>
    <modulename/>
    <same_script><![CDATA[0]]></same_script>
   </row>
   <row>
    <qid><![CDATA[2838]]></qid>
    <parent_qid><![CDATA[2812]]></parent_qid>
    <sid><![CDATA[637659]]></sid>
    <gid><![CDATA[68]]></gid>
    <type><![CDATA[T]]></type>
    <title><![CDATA[10]]></title>
    <other><![CDATA[N]]></other>
    <mandatory><![CDATA[N]]></mandatory>
    <encrypted><![CDATA[N]]></encrypted>
    <question_order><![CDATA[9]]></question_order>
    <scale_id><![CDATA[0]]></scale_id>
    <same_default><![CDATA[0]]></same_default>
    <relevance><![CDATA[(substr(J2rand,9,1)=="1")]]></relevance>
    <question_theme_name><![CDATA[longfreetext]]></question_theme_name>
    <modulename/>
    <same_script><![CDATA[0]]></same_script>
   </row>
   <row>
    <qid><![CDATA[2839]]></qid>
    <parent_qid><![CDATA[2812]]></parent_qid>
    <sid><![CDATA[637659]]></sid>
    <gid><![CDATA[68]]></gid>
    <type><![CDATA[T]]></type>
    <title><![CDATA[11]]></title>
    <other><![CDATA[N]]></other>
    <mandatory><![CDATA[N]]></mandatory>
    <encrypted><![CDATA[N]]></encrypted>
    <question_order><![CDATA[10]]></question_order>
    <scale_id><![CDATA[0]]></scale_id>
    <same_default><![CDATA[0]]></same_default>
    <relevance><![CDATA[(substr(J2rand,10,1)=="1")]]></relevance>
    <question_theme_name><![CDATA[longfreetext]]></question_theme_name>
    <modulename/>
    <same_script><![CDATA[0]]></same_script>
   </row>
   <row>
    <qid><![CDATA[2840]]></qid>
    <parent_qid><![CDATA[2812]]></parent_qid>
    <sid><![CDATA[637659]]></sid>
    <gid><![CDATA[68]]></gid>
    <type><![CDATA[T]]></type>
    <title><![CDATA[12]]></title>
    <other><![CDATA[N]]></other>
    <mandatory><![CDATA[N]]></mandatory>
    <encrypted><![CDATA[N]]></encrypted>
    <question_order><![CDATA[11]]></question_order>
    <scale_id><![CDATA[0]]></scale_id>
    <same_default><![CDATA[0]]></same_default>
    <relevance><![CDATA[(substr(J2rand,11,1)=="1")]]></relevance>
    <question_theme_name><![CDATA[longfreetext]]></question_theme_name>
    <modulename/>
    <same_script><![CDATA[0]]></same_script>
   </row>
   <row>
    <qid><![CDATA[2955]]></qid>
    <parent_qid><![CDATA[2805]]></parent_qid>
    <sid><![CDATA[637659]]></sid>
    <gid><![CDATA[61]]></gid>
    <type><![CDATA[T]]></type>
    <title><![CDATA[1]]></title>
    <other><![CDATA[N]]></other>
    <mandatory><![CDATA[N]]></mandatory>
    <encrypted><![CDATA[N]]></encrypted>
    <question_order><![CDATA[0]]></question_order>
    <scale_id><![CDATA[0]]></scale_id>
    <same_default><![CDATA[0]]></same_default>
    <relevance><![CDATA[(substr(J1rand,0,1)=="1")]]></relevance>
    <question_theme_name><![CDATA[longfreetext]]></question_theme_name>
    <modulename/>
    <same_script><![CDATA[0]]></same_script>
   </row>
   <row>
    <qid><![CDATA[2956]]></qid>
    <parent_qid><![CDATA[2805]]></parent_qid>
    <sid><![CDATA[637659]]></sid>
    <gid><![CDATA[61]]></gid>
    <type><![CDATA[T]]></type>
    <title><![CDATA[2]]></title>
    <other><![CDATA[N]]></other>
    <mandatory><![CDATA[N]]></mandatory>
    <encrypted><![CDATA[N]]></encrypted>
    <question_order><![CDATA[1]]></question_order>
    <scale_id><![CDATA[0]]></scale_id>
    <same_default><![CDATA[0]]></same_default>
    <relevance><![CDATA[(substr(J1rand,1,1)=="1")]]></relevance>
    <question_theme_name><![CDATA[longfreetext]]></question_theme_name>
    <modulename/>
    <same_script><![CDATA[0]]></same_script>
   </row>
   <row>
    <qid><![CDATA[2957]]></qid>
    <parent_qid><![CDATA[2805]]></parent_qid>
    <sid><![CDATA[637659]]></sid>
    <gid><![CDATA[61]]></gid>
    <type><![CDATA[T]]></type>
    <title><![CDATA[3]]></title>
    <other><![CDATA[N]]></other>
    <mandatory><![CDATA[N]]></mandatory>
    <encrypted><![CDATA[N]]></encrypted>
    <question_order><![CDATA[2]]></question_order>
    <scale_id><![CDATA[0]]></scale_id>
    <same_default><![CDATA[0]]></same_default>
    <relevance><![CDATA[(substr(J1rand,2,1)=="1")]]></relevance>
    <question_theme_name><![CDATA[longfreetext]]></question_theme_name>
    <modulename/>
    <same_script><![CDATA[0]]></same_script>
   </row>
   <row>
    <qid><![CDATA[2958]]></qid>
    <parent_qid><![CDATA[2805]]></parent_qid>
    <sid><![CDATA[637659]]></sid>
    <gid><![CDATA[61]]></gid>
    <type><![CDATA[T]]></type>
    <title><![CDATA[4]]></title>
    <other><![CDATA[N]]></other>
    <mandatory><![CDATA[N]]></mandatory>
    <encrypted><![CDATA[N]]></encrypted>
    <question_order><![CDATA[3]]></question_order>
    <scale_id><![CDATA[0]]></scale_id>
    <same_default><![CDATA[0]]></same_default>
    <relevance><![CDATA[(substr(J1rand,3,1)=="1")]]></relevance>
    <question_theme_name><![CDATA[longfreetext]]></question_theme_name>
    <modulename/>
    <same_script><![CDATA[0]]></same_script>
   </row>
   <row>
    <qid><![CDATA[2959]]></qid>
    <parent_qid><![CDATA[2805]]></parent_qid>
    <sid><![CDATA[637659]]></sid>
    <gid><![CDATA[61]]></gid>
    <type><![CDATA[T]]></type>
    <title><![CDATA[5]]></title>
    <other><![CDATA[N]]></other>
    <mandatory><![CDATA[N]]></mandatory>
    <encrypted><![CDATA[N]]></encrypted>
    <question_order><![CDATA[4]]></question_order>
    <scale_id><![CDATA[0]]></scale_id>
    <same_default><![CDATA[0]]></same_default>
    <relevance><![CDATA[(substr(J1rand,4,1)=="1")]]></relevance>
    <question_theme_name><![CDATA[longfreetext]]></question_theme_name>
    <modulename/>
    <same_script><![CDATA[0]]></same_script>
   </row>
   <row>
    <qid><![CDATA[2960]]></qid>
    <parent_qid><![CDATA[2805]]></parent_qid>
    <sid><![CDATA[637659]]></sid>
    <gid><![CDATA[61]]></gid>
    <type><![CDATA[T]]></type>
    <title><![CDATA[6]]></title>
    <other><![CDATA[N]]></other>
    <mandatory><![CDATA[N]]></mandatory>
    <encrypted><![CDATA[N]]></encrypted>
    <question_order><![CDATA[5]]></question_order>
    <scale_id><![CDATA[0]]></scale_id>
    <same_default><![CDATA[0]]></same_default>
    <relevance><![CDATA[(substr(J1rand,5,1)=="1")]]></relevance>
    <question_theme_name><![CDATA[longfreetext]]></question_theme_name>
    <modulename/>
    <same_script><![CDATA[0]]></same_script>
   </row>
   <row>
    <qid><![CDATA[2961]]></qid>
    <parent_qid><![CDATA[2805]]></parent_qid>
    <sid><![CDATA[637659]]></sid>
    <gid><![CDATA[61]]></gid>
    <type><![CDATA[T]]></type>
    <title><![CDATA[7]]></title>
    <other><![CDATA[N]]></other>
    <mandatory><![CDATA[N]]></mandatory>
    <encrypted><![CDATA[N]]></encrypted>
    <question_order><![CDATA[6]]></question_order>
    <scale_id><![CDATA[0]]></scale_id>
    <same_default><![CDATA[0]]></same_default>
    <relevance><![CDATA[(substr(J1rand,6,1)=="1")]]></relevance>
    <question_theme_name><![CDATA[longfreetext]]></question_theme_name>
    <modulename/>
    <same_script><![CDATA[0]]></same_script>
   </row>
   <row>
    <qid><![CDATA[2962]]></qid>
    <parent_qid><![CDATA[2805]]></parent_qid>
    <sid><![CDATA[637659]]></sid>
    <gid><![CDATA[61]]></gid>
    <type><![CDATA[T]]></type>
    <title><![CDATA[8]]></title>
    <other><![CDATA[N]]></other>
    <mandatory><![CDATA[N]]></mandatory>
    <encrypted><![CDATA[N]]></encrypted>
    <question_order><![CDATA[7]]></question_order>
    <scale_id><![CDATA[0]]></scale_id>
    <same_default><![CDATA[0]]></same_default>
    <relevance><![CDATA[(substr(J1rand,7,1)=="1")]]></relevance>
    <question_theme_name><![CDATA[longfreetext]]></question_theme_name>
    <modulename/>
    <same_script><![CDATA[0]]></same_script>
   </row>
   <row>
    <qid><![CDATA[2963]]></qid>
    <parent_qid><![CDATA[2805]]></parent_qid>
    <sid><![CDATA[637659]]></sid>
    <gid><![CDATA[61]]></gid>
    <type><![CDATA[T]]></type>
    <title><![CDATA[9]]></title>
    <other><![CDATA[N]]></other>
    <mandatory><![CDATA[N]]></mandatory>
    <encrypted><![CDATA[N]]></encrypted>
    <question_order><![CDATA[8]]></question_order>
    <scale_id><![CDATA[0]]></scale_id>
    <same_default><![CDATA[0]]></same_default>
    <relevance><![CDATA[(substr(J1rand,8,1)=="1")]]></relevance>
    <question_theme_name><![CDATA[longfreetext]]></question_theme_name>
    <modulename/>
    <same_script><![CDATA[0]]></same_script>
   </row>
   <row>
    <qid><![CDATA[2964]]></qid>
    <parent_qid><![CDATA[2805]]></parent_qid>
    <sid><![CDATA[637659]]></sid>
    <gid><![CDATA[61]]></gid>
    <type><![CDATA[T]]></type>
    <title><![CDATA[10]]></title>
    <other><![CDATA[N]]></other>
    <mandatory><![CDATA[N]]></mandatory>
    <encrypted><![CDATA[N]]></encrypted>
    <question_order><![CDATA[9]]></question_order>
    <scale_id><![CDATA[0]]></scale_id>
    <same_default><![CDATA[0]]></same_default>
    <relevance><![CDATA[(substr(J1rand,9,1)=="1")]]></relevance>
    <question_theme_name><![CDATA[longfreetext]]></question_theme_name>
    <modulename/>
    <same_script><![CDATA[0]]></same_script>
   </row>
   <row>
    <qid><![CDATA[2965]]></qid>
    <parent_qid><![CDATA[2805]]></parent_qid>
    <sid><![CDATA[637659]]></sid>
    <gid><![CDATA[61]]></gid>
    <type><![CDATA[T]]></type>
    <title><![CDATA[11]]></title>
    <other><![CDATA[N]]></other>
    <mandatory><![CDATA[N]]></mandatory>
    <encrypted><![CDATA[N]]></encrypted>
    <question_order><![CDATA[10]]></question_order>
    <scale_id><![CDATA[0]]></scale_id>
    <same_default><![CDATA[0]]></same_default>
    <relevance><![CDATA[(substr(J1rand,10,1)=="1")]]></relevance>
    <question_theme_name><![CDATA[longfreetext]]></question_theme_name>
    <modulename/>
    <same_script><![CDATA[0]]></same_script>
   </row>
   <row>
    <qid><![CDATA[2966]]></qid>
    <parent_qid><![CDATA[2805]]></parent_qid>
    <sid><![CDATA[637659]]></sid>
    <gid><![CDATA[61]]></gid>
    <type><![CDATA[T]]></type>
    <title><![CDATA[12]]></title>
    <other><![CDATA[N]]></other>
    <mandatory><![CDATA[N]]></mandatory>
    <encrypted><![CDATA[N]]></encrypted>
    <question_order><![CDATA[11]]></question_order>
    <scale_id><![CDATA[0]]></scale_id>
    <same_default><![CDATA[0]]></same_default>
    <relevance><![CDATA[(substr(J1rand,11,1)=="1")]]></relevance>
    <question_theme_name><![CDATA[longfreetext]]></question_theme_name>
    <modulename/>
    <same_script><![CDATA[0]]></same_script>
   </row>
   <row>
    <qid><![CDATA[3454]]></qid>
    <parent_qid><![CDATA[2824]]></parent_qid>
    <sid><![CDATA[637659]]></sid>
    <gid><![CDATA[70]]></gid>
    <type><![CDATA[T]]></type>
    <title><![CDATA[SQ001]]></title>
    <other><![CDATA[N]]></other>
    <mandatory><![CDATA[N]]></mandatory>
    <encrypted><![CDATA[N]]></encrypted>
    <question_order><![CDATA[0]]></question_order>
    <scale_id><![CDATA[0]]></scale_id>
    <same_default><![CDATA[0]]></same_default>
    <relevance><![CDATA[1]]></relevance>
    <question_theme_name><![CDATA[longfreetext]]></question_theme_name>
    <modulename/>
    <same_script><![CDATA[0]]></same_script>
   </row>
   <row>
    <qid><![CDATA[3455]]></qid>
    <parent_qid><![CDATA[2825]]></parent_qid>
    <sid><![CDATA[637659]]></sid>
    <gid><![CDATA[70]]></gid>
    <type><![CDATA[T]]></type>
    <title><![CDATA[SQ001]]></title>
    <other><![CDATA[N]]></other>
    <mandatory><![CDATA[N]]></mandatory>
    <encrypted><![CDATA[N]]></encrypted>
    <question_order><![CDATA[0]]></question_order>
    <scale_id><![CDATA[0]]></scale_id>
    <same_default><![CDATA[0]]></same_default>
    <relevance><![CDATA[1]]></relevance>
    <question_theme_name><![CDATA[longfreetext]]></question_theme_name>
    <modulename/>
    <same_script><![CDATA[0]]></same_script>
   </row>
   <row>
    <qid><![CDATA[3456]]></qid>
    <parent_qid><![CDATA[2820]]></parent_qid>
    <sid><![CDATA[637659]]></sid>
    <gid><![CDATA[70]]></gid>
    <type><![CDATA[T]]></type>
    <title><![CDATA[SQ001]]></title>
    <other><![CDATA[N]]></other>
    <mandatory><![CDATA[N]]></mandatory>
    <encrypted><![CDATA[N]]></encrypted>
    <question_order><![CDATA[0]]></question_order>
    <scale_id><![CDATA[0]]></scale_id>
    <same_default><![CDATA[0]]></same_default>
    <relevance><![CDATA[1]]></relevance>
    <question_theme_name><![CDATA[longfreetext]]></question_theme_name>
    <modulename/>
    <same_script><![CDATA[0]]></same_script>
   </row>
   <row>
    <qid><![CDATA[3457]]></qid>
    <parent_qid><![CDATA[2823]]></parent_qid>
    <sid><![CDATA[637659]]></sid>
    <gid><![CDATA[70]]></gid>
    <type><![CDATA[T]]></type>
    <title><![CDATA[SQ001]]></title>
    <other><![CDATA[N]]></other>
    <mandatory><![CDATA[N]]></mandatory>
    <encrypted><![CDATA[N]]></encrypted>
    <question_order><![CDATA[0]]></question_order>
    <scale_id><![CDATA[0]]></scale_id>
    <same_default><![CDATA[0]]></same_default>
    <relevance><![CDATA[1]]></relevance>
    <question_theme_name><![CDATA[longfreetext]]></question_theme_name>
    <modulename/>
    <same_script><![CDATA[0]]></same_script>
   </row>
   <row>
    <qid><![CDATA[3458]]></qid>
    <parent_qid><![CDATA[2822]]></parent_qid>
    <sid><![CDATA[637659]]></sid>
    <gid><![CDATA[70]]></gid>
    <type><![CDATA[T]]></type>
    <title><![CDATA[SQ001]]></title>
    <other><![CDATA[N]]></other>
    <mandatory><![CDATA[N]]></mandatory>
    <encrypted><![CDATA[N]]></encrypted>
    <question_order><![CDATA[0]]></question_order>
    <scale_id><![CDATA[0]]></scale_id>
    <same_default><![CDATA[0]]></same_default>
    <relevance><![CDATA[1]]></relevance>
    <question_theme_name><![CDATA[longfreetext]]></question_theme_name>
    <modulename/>
    <same_script><![CDATA[0]]></same_script>
   </row>
   <row>
    <qid><![CDATA[3459]]></qid>
    <parent_qid><![CDATA[2821]]></parent_qid>
    <sid><![CDATA[637659]]></sid>
    <gid><![CDATA[70]]></gid>
    <type><![CDATA[T]]></type>
    <title><![CDATA[SQ001]]></title>
    <other><![CDATA[N]]></other>
    <mandatory><![CDATA[N]]></mandatory>
    <encrypted><![CDATA[N]]></encrypted>
    <question_order><![CDATA[0]]></question_order>
    <scale_id><![CDATA[0]]></scale_id>
    <same_default><![CDATA[0]]></same_default>
    <relevance><![CDATA[1]]></relevance>
    <question_theme_name><![CDATA[longfreetext]]></question_theme_name>
    <modulename/>
    <same_script><![CDATA[0]]></same_script>
   </row>
   <row>
    <qid><![CDATA[3460]]></qid>
    <parent_qid><![CDATA[2824]]></parent_qid>
    <sid><![CDATA[637659]]></sid>
    <gid><![CDATA[70]]></gid>
    <type><![CDATA[T]]></type>
    <title><![CDATA[SQ002]]></title>
    <other><![CDATA[N]]></other>
    <mandatory><![CDATA[N]]></mandatory>
    <encrypted><![CDATA[N]]></encrypted>
    <question_order><![CDATA[1]]></question_order>
    <scale_id><![CDATA[0]]></scale_id>
    <same_default><![CDATA[0]]></same_default>
    <relevance/>
    <question_theme_name><![CDATA[longfreetext]]></question_theme_name>
    <modulename/>
    <same_script><![CDATA[0]]></same_script>
   </row>
   <row>
    <qid><![CDATA[3461]]></qid>
    <parent_qid><![CDATA[2821]]></parent_qid>
    <sid><![CDATA[637659]]></sid>
    <gid><![CDATA[70]]></gid>
    <type><![CDATA[T]]></type>
    <title><![CDATA[SQ002]]></title>
    <other><![CDATA[N]]></other>
    <mandatory><![CDATA[N]]></mandatory>
    <encrypted><![CDATA[N]]></encrypted>
    <question_order><![CDATA[1]]></question_order>
    <scale_id><![CDATA[0]]></scale_id>
    <same_default><![CDATA[0]]></same_default>
    <relevance/>
    <question_theme_name><![CDATA[longfreetext]]></question_theme_name>
    <modulename/>
    <same_script><![CDATA[0]]></same_script>
   </row>
   <row>
    <qid><![CDATA[3462]]></qid>
    <parent_qid><![CDATA[2808]]></parent_qid>
    <sid><![CDATA[637659]]></sid>
    <gid><![CDATA[64]]></gid>
    <type><![CDATA[T]]></type>
    <title><![CDATA[4]]></title>
    <other><![CDATA[N]]></other>
    <mandatory><![CDATA[N]]></mandatory>
    <encrypted><![CDATA[N]]></encrypted>
    <question_order><![CDATA[3]]></question_order>
    <scale_id><![CDATA[0]]></scale_id>
    <same_default><![CDATA[0]]></same_default>
    <relevance><![CDATA[1]]></relevance>
    <question_theme_name><![CDATA[longfreetext]]></question_theme_name>
    <modulename/>
    <same_script><![CDATA[0]]></same_script>
   </row>
   <row>
    <qid><![CDATA[3463]]></qid>
    <parent_qid><![CDATA[2808]]></parent_qid>
    <sid><![CDATA[637659]]></sid>
    <gid><![CDATA[64]]></gid>
    <type><![CDATA[T]]></type>
    <title><![CDATA[5]]></title>
    <other><![CDATA[N]]></other>
    <mandatory><![CDATA[N]]></mandatory>
    <encrypted><![CDATA[N]]></encrypted>
    <question_order><![CDATA[4]]></question_order>
    <scale_id><![CDATA[0]]></scale_id>
    <same_default><![CDATA[0]]></same_default>
    <relevance><![CDATA[1]]></relevance>
    <question_theme_name><![CDATA[longfreetext]]></question_theme_name>
    <modulename/>
    <same_script><![CDATA[0]]></same_script>
   </row>
  </rows>
 </subquestions>
 <question_l10ns>
  <fields>
   <fieldname>id</fieldname>
   <fieldname>qid</fieldname>
   <fieldname>question</fieldname>
   <fieldname>help</fieldname>
   <fieldname>script</fieldname>
   <fieldname>language</fieldname>
  </fields>
  <rows>
   <row>
    <id><![CDATA[10063]]></id>
    <qid><![CDATA[2802]]></qid>
    <question><![CDATA[<p><strong><u>Question 1 - Which position do you hold within your organisation?</u></strong></p>

<p><span style="color:#696969;"><span style="font-size: 14px;"><em>Please choose the answer that best describes your situation in your main profession.</em></span></span></p>
<script type="text/javascript" charset="utf-8">
	$(document).ready(function() {
 
		// Identify this question
		var qID = {3610};
		var thisQuestion = $('#question'+qID);
 
		// Define the sub-question codes to be placed last
		var lastItems = ['A6'];
 
		// Loop through those sub-question codes 
		$.each(lastItems, function(i, val) {
			// Move that item to the end of the list
			// Multi-choice question
			if($(thisQuestion).hasClass('multiple-opt')) {
				$('.question-item[id$=X'+qID+val+']', thisQuestion).parent().appendTo($('.subquestion-list', thisQuestion));
			}
			// Array question
			if($(thisQuestion).hasClass('array-flexible-row')) {
				$('.answers-list[id$=X'+qID+val+']', thisQuestion).appendTo($('table.subquestion-list', thisQuestion));
			}
			// List-radio question
			if($(thisQuestion).hasClass('list-radio')) {
				$('.answer-item[id$=X'+qID+val+']', thisQuestion).appendTo($('.answers-list', thisQuestion));
			}
		});	
	});
</script>]]></question>
    <help/>
    <script/>
    <language><![CDATA[en]]></language>
   </row>
   <row>
    <id><![CDATA[10064]]></id>
    <qid><![CDATA[2803]]></qid>
    <question><![CDATA[<p><u><strong>Question 2 – At what level do you fulfil the majority of your activities?</strong></u></p>
]]></question>
    <help/>
    <script/>
    <language><![CDATA[en]]></language>
   </row>
   <row>
    <id><![CDATA[10065]]></id>
    <qid><![CDATA[2804]]></qid>
    <question><![CDATA[<p><b><u>Question 4 – Have you already participated in the first round of this Delphi study related to prioritising topics for systematic reviews?</u></b></p>
]]></question>
    <help/>
    <script/>
    <language><![CDATA[en]]></language>
   </row>
   <row>
    <id><![CDATA[10066]]></id>
    <qid><![CDATA[2805]]></qid>
    <question><![CDATA[<p><u><strong>Assessment criterion 1: (… fill in desired criterion 1)</strong></u></p>

<p>In the table below, you will find the topics for systematic reviews that you can assess with regard to the criterion … (fill in criterion 1).</p>

<p>For your information: The purpose of a systematic review is to summarize the best possible available research results on a specific issue, often on the effects of interventions or measures on the population or individual groups of people. For this purpose, the results of several studies are summarized.</p>

<p>Please indicate to what extent you agree with the following statement:</p>

<p><strong>(… fill in desired operationalisation criterion 1)</strong></p>
<script type="text/javascript" charset="utf-8">
$(document).ready(function() {

  	$("<style type='text/css'>"
	+ "#question{QID} .answer_cell_A10 { background-color:silver }"
	+"</style>").appendTo( "head" );

}
);

</script>]]></question>
    <help/>
    <script/>
    <language><![CDATA[en]]></language>
   </row>
   <row>
    <id><![CDATA[10067]]></id>
    <qid><![CDATA[2806]]></qid>
    <question><![CDATA[<p><em>Even if you did not participate in the first round, you can still participate in this survey.</em></p>

<p> </p>

<p><u><strong>Question 5 – Assessment of potential topics for systematic reviews based on stakeholder-refined criteria</strong></u></p>

<p style="margin-top:0cm;text-align:justify">The first round of the Delphi study took place in… (fill in date). We have compiled and categorised all the proposals from the first round using content analysis. In total … (fill in number of respondents in the first Delphi round) stakeholders participated in the first round of the survey. A table with all the results of our content analysis can be found here: <a 1="" analysis="" are="" content="" delphi="" for="" href="(fill" in="" of="" presented="" results="" round="" the="" weblink="" where="">(fill in weblink where the results of the content analysis for Delphi round 1 are presented)</a> The password is: … (fill in password for accessing the link).</p>

<p style="text-align:justify">In the next section, we ask you to rate the relevance of the listed topics in relation to a specific criterion. For example, an assessment criterion is … (fill in subject related example)</p>

<p style="text-align:justify">In order to reduce the effort for you, you will only see a randomly generated selection of the topics and only rate those. In addition, we changed the order of the topics for the five criteria to minimize order distortion.</p>
]]></question>
    <help/>
    <script/>
    <language><![CDATA[en]]></language>
   </row>
   <row>
    <id><![CDATA[10069]]></id>
    <qid><![CDATA[2808]]></qid>
    <question><![CDATA[<p>You are almost finished!</p>

<p>In the following section we are interested in the relative importance of the criteria you used in the previous section.</p>

<p><span lang="DE" style="mso-ansi-language:DE"><o:p></o:p></span></p>

<p> </p>

<p><u><strong>Question 6 – Please split 100 points into the following criteria.</strong></u></p>

<p>We are interested in the relative importance of the criteria you used in the previous section. Now, we are asking you to distribute 100 points to the following criteria. Please base your choice on how you rate the relative importance of the criteria in terms of assessing topics for systematic reviews in … (fill in field of study).<br /> </p>

<p><span style="color:#696969;"><em>You can hover over a criterion to read its definition</em></span></p>
]]></question>
    <help/>
    <script/>
    <language><![CDATA[en]]></language>
   </row>
   <row>
    <id><![CDATA[10070]]></id>
    <qid><![CDATA[2809]]></qid>
    <question><![CDATA[<u><b>Question 8 – Do you have any additional comments?</b></u>]]></question>
    <help/>
    <script/>
    <language><![CDATA[en]]></language>
   </row>
   <row>
    <id><![CDATA[10071]]></id>
    <qid><![CDATA[2810]]></qid>
    <question><![CDATA[<p><strong>Question 3 – How many years have you been working in the field of … (fill in field of study)?</strong></p>

<p><span style="font-size:16px;"><span style="color: rgb(105, 105, 105);"><em><span lang="DE" style="line-height: 107%; font-family: &quot;Calibri&quot;, sans-serif;">If you do not consider yourself as active in this field of study, then please fill in “0”</span></em></span></span></p>
]]></question>
    <help/>
    <script/>
    <language><![CDATA[en]]></language>
   </row>
   <row>
    <id><![CDATA[10073]]></id>
    <qid><![CDATA[2812]]></qid>
    <question><![CDATA[<p><u><strong>Assessment criterion 2: (… fill in desired criterion 2)</strong></u></p>

<p>In the table below, you will find the topics for systematic reviews that you can assess with regard to the criterion … (fill in criterion 1).</p>

<p>For your information: The purpose of a systematic review is to summarize the best possible available research results on a specific issue, often on the effects of interventions or measures on the population or individual groups of people. For this purpose, the results of several studies are summarized.</p>

<p>Please indicate to what extent you agree with the following statement:</p>

<p><strong>"(… fill in desired operationalisation of criterion 2)”</strong></p>
<script type="text/javascript" charset="utf-8">
$(document).ready(function() {

  	$("<style type='text/css'>"
	+ "#question{QID} .answer_cell_A10 { background-color:silver }"
	+"</style>").appendTo( "head" );

}
);

</script>]]></question>
    <help/>
    <script/>
    <language><![CDATA[en]]></language>
   </row>
   <row>
    <id><![CDATA[10075]]></id>
    <qid><![CDATA[2814]]></qid>
    <question><![CDATA[{if(is_empty(J1rand),join(rand(0,5),rand(0,5),rand(0,5),rand(0,5),rand(0,5),rand(0,5),rand(0,5),rand(0,5),rand(0,5),rand(0,5),rand(0,5),rand(0,5),rand(0,5),rand(0,5),rand(0,5),rand(0,5),rand(0,5),rand(0,5),rand(0,5),rand(0,5),rand(0,5),rand(0,5),rand(0,5),rand(0,5),rand(0,5),rand(0,5),rand(0,5),rand(0,5),rand(0,5),rand(0,5),rand(0,5),rand(0,5),rand(0,5),rand(0,5),rand(0,5),rand(0,5),rand(0,5),rand(0,5),rand(0,5),rand(0,5),rand(0,5),rand(0,5),rand(0,5),rand(0,5),rand(0,5),rand(0,5),rand(0,5),rand(0,5),rand(0,5),rand(0,5),rand(0,5),rand(0,5),rand(0,5),rand(0,5),rand(0,5),rand(0,5),rand(0,5),rand(0,5),rand(0,5),rand(0,5),rand(0,5),rand(0,5),rand(0,5),rand(0,5),rand(0,5),rand(0,5),rand(0,5),rand(0,5),rand(0,5),rand(0,5),rand(0,5),rand(0,5),rand(0,5),rand(0,5),rand(0,5),rand(0,5),rand(0,5),rand(0,5),rand(0,5),rand(0,5),rand(0,5),rand(0,5),rand(0,5),rand(0,5),rand(0,5),rand(0,5),rand(0,5),rand(0,5),rand(0,5),rand(0,5),rand(0,5),rand(0,5),rand(0,5),rand(0,5),rand(0,5),rand(0,5),rand(0,5),rand(0,5),rand(0,5),rand(0,5),rand(0,5),rand(0,5),rand(0,5),rand(0,5),rand(0,5),rand(0,5),rand(0,5),rand(0,5),rand(0,5),rand(0,5),rand(0,5),rand(0,5),rand(0,5),rand(0,5),rand(0,5),rand(0,5),rand(0,5),rand(0,5),rand(0,5),rand(0,5),rand(0,5),rand(0,5),rand(0,5),rand(0,5),rand(0,5),rand(0,5),rand(0,5),rand(0,5),rand(0,5),rand(0,5),rand(0,5),rand(0,5),rand(0,5),rand(0,5),rand(0,5),rand(0,5),rand(0,5),rand(0,5),rand(0,5),rand(0,5),rand(0,5),rand(0,5),rand(0,5),rand(0,5),rand(0,5),rand(0,5),rand(0,5),rand(0,5),rand(0,5),rand(0,5),rand(0,5),rand(0,5),rand(0,5),rand(0,5),rand(0,5),rand(0,5),rand(0,5),rand(0,5),rand(0,5),rand(0,5),rand(0,5),rand(0,5),rand(0,5),rand(0,5),rand(0,5),rand(0,5),rand(0,5),rand(0,5),rand(0,5),rand(0,5),rand(0,5),rand(0,5),rand(0,5),rand(0,5),rand(0,5),rand(0,5),rand(0,5),rand(0,5),rand(0,5),rand(0,5),rand(0,5),rand(0,5),rand(0,5),rand(0,5),rand(0,5),rand(0,5),rand(0,5),rand(0,5),rand(0,5),rand(0,5),rand(0,5),rand(0,5),rand(0,5),rand(0,5),rand(0,5),rand(0,5),rand(0,5),rand(0,5),rand(0,5),rand(0,5),rand(0,5),rand(0,5),rand(0,5),rand(0,5),rand(0,5),rand(0,5),rand(0,5),rand(0,5),rand(0,5),rand(0,5),rand(0,5),rand(0,5),rand(0,5),rand(0,5),rand(0,5),rand(0,5),rand(0,5),rand(0,5),rand(0,5),rand(0,5),rand(0,5),rand(0,5),rand(0,5),rand(0,5),rand(0,5),rand(0,5),rand(0,5),rand(0,5),rand(0,5),rand(0,5),rand(0,5),rand(0,5),rand(0,5),rand(0,5),rand(0,5),rand(0,5),rand(0,5),rand(0,5),rand(0,5),rand(0,5),rand(0,5),rand(0,5),rand(0,5),rand(0,5),rand(0,5),rand(0,5),rand(0,5),rand(0,5),rand(0,5),rand(0,5),rand(0,5),rand(0,5),rand(0,5),rand(0,5),rand(0,5),rand(0,5),rand(0,5),rand(0,5),rand(0,5),rand(0,5),rand(0,5),rand(0,5),rand(0,5),rand(0,5),rand(0,5),rand(0,5),rand(0,5),rand(0,5),rand(0,5),rand(0,5),rand(0,5),rand(0,5),rand(0,5),rand(0,5),rand(0,5),rand(0,5),rand(0,5),rand(0,5),rand(0,5),rand(0,5),rand(0,5),rand(0,5),rand(0,5),rand(0,5),rand(0,5),rand(0,5),rand(0,5),rand(0,5),rand(0,5),rand(0,5),rand(0,5),rand(0,5),rand(0,5),rand(0,5),rand(0,5),rand(0,5),rand(0,5),rand(0,5),rand(0,5),rand(0,5),rand(0,5),rand(0,5),rand(0,5),rand(0,5),rand(0,5),rand(0,5),rand(0,5),rand(0,5),rand(0,5),rand(0,5),rand(0,5),rand(0,5),rand(0,5),rand(0,5),rand(0,5),rand(0,5),rand(0,5),rand(0,5),rand(0,5),rand(0,5),rand(0,5),rand(0,5),rand(0,5),rand(0,5),rand(0,5),rand(0,5),rand(0,5),rand(0,5),rand(0,5),rand(0,5),rand(0,5),rand(0,5),rand(0,5),rand(0,5),rand(0,5),rand(0,5),rand(0,5),rand(0,5),rand(0,5),rand(0,5)),J1rand)}]]></question>
    <help/>
    <language><![CDATA[en]]></language>
   </row>
   <row>
    <id><![CDATA[10076]]></id>
    <qid><![CDATA[2815]]></qid>
    <question><![CDATA[{if(is_empty(J2rand),join(rand(0,5),rand(0,5),rand(0,5),rand(0,5),rand(0,5),rand(0,5),rand(0,5),rand(0,5),rand(0,5),rand(0,5),rand(0,5),rand(0,5),rand(0,5),rand(0,5),rand(0,5),rand(0,5),rand(0,5),rand(0,5),rand(0,5),rand(0,5),rand(0,5),rand(0,5),rand(0,5),rand(0,5),rand(0,5),rand(0,5),rand(0,5),rand(0,5),rand(0,5),rand(0,5),rand(0,5),rand(0,5),rand(0,5),rand(0,5),rand(0,5),rand(0,5),rand(0,5),rand(0,5),rand(0,5),rand(0,5),rand(0,5),rand(0,5),rand(0,5),rand(0,5),rand(0,5),rand(0,5),rand(0,5),rand(0,5),rand(0,5),rand(0,5),rand(0,5),rand(0,5),rand(0,5),rand(0,5),rand(0,5),rand(0,5),rand(0,5),rand(0,5),rand(0,5),rand(0,5),rand(0,5),rand(0,5),rand(0,5),rand(0,5),rand(0,5),rand(0,5),rand(0,5),rand(0,5),rand(0,5),rand(0,5),rand(0,5),rand(0,5),rand(0,5),rand(0,5),rand(0,5),rand(0,5),rand(0,5),rand(0,5),rand(0,5),rand(0,5),rand(0,5),rand(0,5),rand(0,5),rand(0,5),rand(0,5),rand(0,5),rand(0,5),rand(0,5),rand(0,5),rand(0,5),rand(0,5),rand(0,5),rand(0,5),rand(0,5),rand(0,5),rand(0,5),rand(0,5),rand(0,5),rand(0,5),rand(0,5),rand(0,5),rand(0,5),rand(0,5),rand(0,5),rand(0,5),rand(0,5),rand(0,5),rand(0,5),rand(0,5),rand(0,5),rand(0,5),rand(0,5),rand(0,5),rand(0,5),rand(0,5),rand(0,5),rand(0,5),rand(0,5),rand(0,5),rand(0,5),rand(0,5),rand(0,5),rand(0,5),rand(0,5),rand(0,5),rand(0,5),rand(0,5),rand(0,5),rand(0,5),rand(0,5),rand(0,5),rand(0,5),rand(0,5),rand(0,5),rand(0,5),rand(0,5),rand(0,5),rand(0,5),rand(0,5),rand(0,5),rand(0,5),rand(0,5),rand(0,5),rand(0,5),rand(0,5),rand(0,5),rand(0,5),rand(0,5),rand(0,5),rand(0,5),rand(0,5),rand(0,5),rand(0,5),rand(0,5),rand(0,5),rand(0,5),rand(0,5),rand(0,5),rand(0,5),rand(0,5),rand(0,5),rand(0,5),rand(0,5),rand(0,5),rand(0,5),rand(0,5),rand(0,5),rand(0,5),rand(0,5),rand(0,5),rand(0,5),rand(0,5),rand(0,5),rand(0,5),rand(0,5),rand(0,5),rand(0,5),rand(0,5),rand(0,5),rand(0,5),rand(0,5),rand(0,5),rand(0,5),rand(0,5),rand(0,5),rand(0,5),rand(0,5),rand(0,5),rand(0,5),rand(0,5),rand(0,5),rand(0,5),rand(0,5),rand(0,5),rand(0,5),rand(0,5),rand(0,5),rand(0,5),rand(0,5),rand(0,5),rand(0,5),rand(0,5),rand(0,5),rand(0,5),rand(0,5),rand(0,5),rand(0,5),rand(0,5),rand(0,5),rand(0,5),rand(0,5),rand(0,5),rand(0,5),rand(0,5),rand(0,5),rand(0,5),rand(0,5),rand(0,5),rand(0,5),rand(0,5),rand(0,5),rand(0,5),rand(0,5),rand(0,5),rand(0,5),rand(0,5),rand(0,5),rand(0,5),rand(0,5),rand(0,5),rand(0,5),rand(0,5),rand(0,5),rand(0,5),rand(0,5),rand(0,5),rand(0,5),rand(0,5),rand(0,5),rand(0,5),rand(0,5),rand(0,5),rand(0,5),rand(0,5),rand(0,5),rand(0,5),rand(0,5),rand(0,5),rand(0,5),rand(0,5),rand(0,5),rand(0,5),rand(0,5),rand(0,5),rand(0,5),rand(0,5),rand(0,5),rand(0,5),rand(0,5),rand(0,5),rand(0,5),rand(0,5),rand(0,5),rand(0,5),rand(0,5),rand(0,5),rand(0,5),rand(0,5),rand(0,5),rand(0,5),rand(0,5),rand(0,5),rand(0,5),rand(0,5),rand(0,5),rand(0,5),rand(0,5),rand(0,5),rand(0,5),rand(0,5),rand(0,5),rand(0,5),rand(0,5),rand(0,5),rand(0,5),rand(0,5),rand(0,5),rand(0,5),rand(0,5),rand(0,5),rand(0,5),rand(0,5),rand(0,5),rand(0,5),rand(0,5),rand(0,5),rand(0,5),rand(0,5),rand(0,5),rand(0,5),rand(0,5),rand(0,5),rand(0,5),rand(0,5),rand(0,5),rand(0,5),rand(0,5),rand(0,5),rand(0,5),rand(0,5),rand(0,5),rand(0,5),rand(0,5),rand(0,5),rand(0,5),rand(0,5),rand(0,5),rand(0,5),rand(0,5),rand(0,5),rand(0,5),rand(0,5),rand(0,5),rand(0,5),rand(0,5),rand(0,5),rand(0,5),rand(0,5),rand(0,5),rand(0,5),rand(0,5),rand(0,5),rand(0,5),rand(0,5),rand(0,5),rand(0,5),rand(0,5),rand(0,5),rand(0,5),rand(0,5)),J2rand)}]]></question>
    <help/>
    <language><![CDATA[en]]></language>
   </row>
   <row>
    <id><![CDATA[10080]]></id>
    <qid><![CDATA[2819]]></qid>
    <question><![CDATA[<p>At the beginning of the survey we gave you the link to the results of the first Delphi round. Some things concerning this field may have changed since the first survey. This may also influence the need for new topics for systematic reviews in this field.</p>

<p>Therefore, we want to give you the opportunity to suggest current topics which, in your opinion, should also be prioritized in systematic reviews.</p>

<p>Here you can find the link to the table with the aggregated results of the first Delphi round:<a href="…">… (fill in weblink where the results of the content analysis for Delphi round 1 are presented).</a> The password is: … (fill in password for accessing the link).</p>
]]></question>
    <help/>
    <script/>
    <language><![CDATA[en]]></language>
   </row>
   <row>
    <id><![CDATA[10081]]></id>
    <qid><![CDATA[2820]]></qid>
    <question><![CDATA[<p><strong><u>Question 7 - Which potential topics should be considered as a high priority? Please do not hesitate to propose multiple topics.</u></strong></p>

<p>For your information: The purpose of a systematic review is to summarize the best possible available research results on a specific issue, often on the effects of interventions or measures on the population or individual groups of people. For this purpose, the results of several studies are summarized.</p>

<p><em>The topics do not necessarily have to relate only to Switzerland. For each sector, the global context can also be considered.</em></p>

<p><em>Multiple answers possible – Maximum 5 topics</em></p>
]]></question>
    <help/>
    <script/>
    <language><![CDATA[en]]></language>
   </row>
   <row>
    <id><![CDATA[10082]]></id>
    <qid><![CDATA[2821]]></qid>
    <question><![CDATA[<p>What is your particular interest in this topic?</p>
]]></question>
    <help/>
    <script/>
    <language><![CDATA[en]]></language>
   </row>
   <row>
    <id><![CDATA[10083]]></id>
    <qid><![CDATA[2822]]></qid>
    <question><![CDATA[<p>How should the success of the intervention be measured? Which factor needs to be assessed concerning this phenomenon?</p>
]]></question>
    <help/>
    <script/>
    <language><![CDATA[en]]></language>
   </row>
   <row>
    <id><![CDATA[10084]]></id>
    <qid><![CDATA[2823]]></qid>
    <question/>
    <help/>
    <script/>
    <language><![CDATA[en]]></language>
   </row>
   <row>
    <id><![CDATA[10085]]></id>
    <qid><![CDATA[2824]]></qid>
    <question><![CDATA[<p>What is your particular interest in this topic?</p>
]]></question>
    <help/>
    <script/>
    <language><![CDATA[en]]></language>
   </row>
   <row>
    <id><![CDATA[10086]]></id>
    <qid><![CDATA[2825]]></qid>
    <question><![CDATA[<p>How should the success of the intervention be measured? Which factor needs to be assessed concerning this phenomenon?</p>
]]></question>
    <help/>
    <script/>
    <language><![CDATA[en]]></language>
   </row>
   <row>
    <id><![CDATA[10087]]></id>
    <qid><![CDATA[2826]]></qid>
    <question><![CDATA[<a title="Operationalisation of criterion 1">Name criterion 1</a>]]></question>
    <help/>
    <language><![CDATA[en]]></language>
   </row>
   <row>
    <id><![CDATA[10088]]></id>
    <qid><![CDATA[2827]]></qid>
    <question><![CDATA[<a title="Operationalisation of criterion 2">Name criterion 2</a>]]></question>
    <help/>
    <language><![CDATA[en]]></language>
   </row>
   <row>
    <id><![CDATA[10089]]></id>
    <qid><![CDATA[2828]]></qid>
    <question><![CDATA[<a title="Operationalisation of criterion 3">Name criterion 3</a>]]></question>
    <help/>
    <language><![CDATA[en]]></language>
   </row>
   <row>
    <id><![CDATA[10090]]></id>
    <qid><![CDATA[2829]]></qid>
    <question><![CDATA[Topic 1]]></question>
    <help/>
    <language><![CDATA[en]]></language>
   </row>
   <row>
    <id><![CDATA[10091]]></id>
    <qid><![CDATA[2830]]></qid>
    <question><![CDATA[Topic 2]]></question>
    <help/>
    <language><![CDATA[en]]></language>
   </row>
   <row>
    <id><![CDATA[10092]]></id>
    <qid><![CDATA[2831]]></qid>
    <question><![CDATA[Topic 3]]></question>
    <help/>
    <language><![CDATA[en]]></language>
   </row>
   <row>
    <id><![CDATA[10093]]></id>
    <qid><![CDATA[2832]]></qid>
    <question><![CDATA[Topic 4]]></question>
    <help/>
    <language><![CDATA[en]]></language>
   </row>
   <row>
    <id><![CDATA[10094]]></id>
    <qid><![CDATA[2833]]></qid>
    <question><![CDATA[Topic 5]]></question>
    <help/>
    <language><![CDATA[en]]></language>
   </row>
   <row>
    <id><![CDATA[10095]]></id>
    <qid><![CDATA[2834]]></qid>
    <question><![CDATA[Topic 6]]></question>
    <help/>
    <language><![CDATA[en]]></language>
   </row>
   <row>
    <id><![CDATA[10096]]></id>
    <qid><![CDATA[2835]]></qid>
    <question><![CDATA[Topic 7]]></question>
    <help/>
    <language><![CDATA[en]]></language>
   </row>
   <row>
    <id><![CDATA[10097]]></id>
    <qid><![CDATA[2836]]></qid>
    <question><![CDATA[Topic 8]]></question>
    <help/>
    <language><![CDATA[en]]></language>
   </row>
   <row>
    <id><![CDATA[10098]]></id>
    <qid><![CDATA[2837]]></qid>
    <question><![CDATA[Topic 9]]></question>
    <help/>
    <language><![CDATA[en]]></language>
   </row>
   <row>
    <id><![CDATA[10099]]></id>
    <qid><![CDATA[2838]]></qid>
    <question><![CDATA[Topic 10]]></question>
    <help/>
    <language><![CDATA[en]]></language>
   </row>
   <row>
    <id><![CDATA[10100]]></id>
    <qid><![CDATA[2839]]></qid>
    <question><![CDATA[Topic 11]]></question>
    <help/>
    <language><![CDATA[en]]></language>
   </row>
   <row>
    <id><![CDATA[10101]]></id>
    <qid><![CDATA[2840]]></qid>
    <question><![CDATA[Topic 12]]></question>
    <help/>
    <language><![CDATA[en]]></language>
   </row>
   <row>
    <id><![CDATA[10217]]></id>
    <qid><![CDATA[2955]]></qid>
    <question><![CDATA[Topic 1]]></question>
    <help/>
    <language><![CDATA[en]]></language>
   </row>
   <row>
    <id><![CDATA[10218]]></id>
    <qid><![CDATA[2956]]></qid>
    <question><![CDATA[Topic 2]]></question>
    <help/>
    <language><![CDATA[en]]></language>
   </row>
   <row>
    <id><![CDATA[10219]]></id>
    <qid><![CDATA[2957]]></qid>
    <question><![CDATA[Topic 3]]></question>
    <help/>
    <language><![CDATA[en]]></language>
   </row>
   <row>
    <id><![CDATA[10220]]></id>
    <qid><![CDATA[2958]]></qid>
    <question><![CDATA[Topic 4]]></question>
    <help/>
    <language><![CDATA[en]]></language>
   </row>
   <row>
    <id><![CDATA[10221]]></id>
    <qid><![CDATA[2959]]></qid>
    <question><![CDATA[Topic 5]]></question>
    <help/>
    <language><![CDATA[en]]></language>
   </row>
   <row>
    <id><![CDATA[10222]]></id>
    <qid><![CDATA[2960]]></qid>
    <question><![CDATA[Topic 6]]></question>
    <help/>
    <language><![CDATA[en]]></language>
   </row>
   <row>
    <id><![CDATA[10223]]></id>
    <qid><![CDATA[2961]]></qid>
    <question><![CDATA[Topic 7]]></question>
    <help/>
    <language><![CDATA[en]]></language>
   </row>
   <row>
    <id><![CDATA[10224]]></id>
    <qid><![CDATA[2962]]></qid>
    <question><![CDATA[Topic 8]]></question>
    <help/>
    <language><![CDATA[en]]></language>
   </row>
   <row>
    <id><![CDATA[10225]]></id>
    <qid><![CDATA[2963]]></qid>
    <question><![CDATA[Topic 9]]></question>
    <help/>
    <language><![CDATA[en]]></language>
   </row>
   <row>
    <id><![CDATA[10226]]></id>
    <qid><![CDATA[2964]]></qid>
    <question><![CDATA[Topic 10]]></question>
    <help/>
    <language><![CDATA[en]]></language>
   </row>
   <row>
    <id><![CDATA[10227]]></id>
    <qid><![CDATA[2965]]></qid>
    <question><![CDATA[Topic 11]]></question>
    <help/>
    <language><![CDATA[en]]></language>
   </row>
   <row>
    <id><![CDATA[10228]]></id>
    <qid><![CDATA[2966]]></qid>
    <question><![CDATA[Topic 12]]></question>
    <help/>
    <language><![CDATA[en]]></language>
   </row>
   <row>
    <id><![CDATA[10716]]></id>
    <qid><![CDATA[3454]]></qid>
    <question><![CDATA[Describe as clear as possible what type of intervention / phenomena?]]></question>
    <help/>
    <language><![CDATA[en]]></language>
   </row>
   <row>
    <id><![CDATA[10717]]></id>
    <qid><![CDATA[3455]]></qid>
    <question><![CDATA[Outcome:]]></question>
    <help/>
    <language><![CDATA[en]]></language>
   </row>
   <row>
    <id><![CDATA[10718]]></id>
    <qid><![CDATA[3456]]></qid>
    <question><![CDATA[<u><strong>Topic 1:</strong></u>]]></question>
    <help/>
    <language><![CDATA[en]]></language>
   </row>
   <row>
    <id><![CDATA[10719]]></id>
    <qid><![CDATA[3457]]></qid>
    <question><![CDATA[<u><strong>Topic 2:</strong></u>]]></question>
    <help/>
    <language><![CDATA[en]]></language>
   </row>
   <row>
    <id><![CDATA[10720]]></id>
    <qid><![CDATA[3458]]></qid>
    <question><![CDATA[Outcome]]></question>
    <help/>
    <language><![CDATA[en]]></language>
   </row>
   <row>
    <id><![CDATA[10721]]></id>
    <qid><![CDATA[3459]]></qid>
    <question><![CDATA[<p>Describe as clear as possible what type of intervention / phenomena?</p>]]></question>
    <help/>
    <language><![CDATA[en]]></language>
   </row>
   <row>
    <id><![CDATA[10722]]></id>
    <qid><![CDATA[3460]]></qid>
    <question><![CDATA[For whom? Who is the target group?]]></question>
    <help/>
    <language><![CDATA[en]]></language>
   </row>
   <row>
    <id><![CDATA[10723]]></id>
    <qid><![CDATA[3461]]></qid>
    <question><![CDATA[For whom? <br> Who is the target group?]]></question>
    <help/>
    <language><![CDATA[en]]></language>
   </row>
   <row>
    <id><![CDATA[10724]]></id>
    <qid><![CDATA[3462]]></qid>
    <question><![CDATA[<a title="Operationalisation of criterion 4">Name criterion 4</a>]]></question>
    <help/>
    <language><![CDATA[en]]></language>
   </row>
   <row>
    <id><![CDATA[10725]]></id>
    <qid><![CDATA[3463]]></qid>
    <question><![CDATA[<a title="Operationalisation of criterion 5">Name criterion 5</a>]]></question>
    <help/>
    <language><![CDATA[en]]></language>
   </row>
  </rows>
 </question_l10ns>
 <question_attributes>
  <fields>
   <fieldname>qid</fieldname>
   <fieldname>attribute</fieldname>
   <fieldname>value</fieldname>
   <fieldname>language</fieldname>
  </fields>
  <rows>
   <row>
    <qid><![CDATA[2802]]></qid>
    <attribute><![CDATA[hide_tip]]></attribute>
    <value><![CDATA[1]]></value>
    <language/>
   </row>
   <row>
    <qid><![CDATA[2802]]></qid>
    <attribute><![CDATA[other_replace_text]]></attribute>
    <value><![CDATA[Altro]]></value>
    <language><![CDATA[it]]></language>
   </row>
   <row>
    <qid><![CDATA[2802]]></qid>
    <attribute><![CDATA[other_replace_text]]></attribute>
    <value><![CDATA[Andere]]></value>
    <language><![CDATA[de]]></language>
   </row>
   <row>
    <qid><![CDATA[2802]]></qid>
    <attribute><![CDATA[other_replace_text]]></attribute>
    <value><![CDATA[Autres]]></value>
    <language><![CDATA[fr]]></language>
   </row>
   <row>
    <qid><![CDATA[2802]]></qid>
    <attribute><![CDATA[statistics_showgraph]]></attribute>
    <value><![CDATA[0]]></value>
    <language/>
   </row>
   <row>
    <qid><![CDATA[2803]]></qid>
    <attribute><![CDATA[hide_tip]]></attribute>
    <value><![CDATA[1]]></value>
    <language/>
   </row>
   <row>
    <qid><![CDATA[2803]]></qid>
    <attribute><![CDATA[statistics_showgraph]]></attribute>
    <value><![CDATA[0]]></value>
    <language/>
   </row>
   <row>
    <qid><![CDATA[2805]]></qid>
    <attribute><![CDATA[answer_width]]></attribute>
    <value><![CDATA[50]]></value>
    <language/>
   </row>
   <row>
    <qid><![CDATA[2805]]></qid>
    <attribute><![CDATA[random_order]]></attribute>
    <value><![CDATA[1]]></value>
    <language/>
   </row>
   <row>
    <qid><![CDATA[2805]]></qid>
    <attribute><![CDATA[repeat_headings]]></attribute>
    <value><![CDATA[5]]></value>
    <language/>
   </row>
   <row>
    <qid><![CDATA[2808]]></qid>
    <attribute><![CDATA[array_filter_exclude]]></attribute>
    <value/>
    <language/>
   </row>
   <row>
    <qid><![CDATA[2808]]></qid>
    <attribute><![CDATA[array_filter]]></attribute>
    <value/>
    <language/>
   </row>
   <row>
    <qid><![CDATA[2808]]></qid>
    <attribute><![CDATA[max_answers]]></attribute>
    <value/>
    <language/>
   </row>
   <row>
    <qid><![CDATA[2808]]></qid>
    <attribute><![CDATA[equals_num_value]]></attribute>
    <value><![CDATA[100]]></value>
    <language/>
   </row>
   <row>
    <qid><![CDATA[2808]]></qid>
    <attribute><![CDATA[random_order]]></attribute>
    <value><![CDATA[1]]></value>
    <language/>
   </row>
   <row>
    <qid><![CDATA[2809]]></qid>
    <attribute><![CDATA[display_rows]]></attribute>
    <value><![CDATA[12]]></value>
    <language/>
   </row>
   <row>
    <qid><![CDATA[2810]]></qid>
    <attribute><![CDATA[hide_tip]]></attribute>
    <value><![CDATA[1]]></value>
    <language/>
   </row>
   <row>
    <qid><![CDATA[2810]]></qid>
    <attribute><![CDATA[max_num_value_n]]></attribute>
    <value><![CDATA[99]]></value>
    <language/>
   </row>
   <row>
    <qid><![CDATA[2810]]></qid>
    <attribute><![CDATA[maximum_chars]]></attribute>
    <value><![CDATA[4]]></value>
    <language/>
   </row>
   <row>
    <qid><![CDATA[2810]]></qid>
    <attribute><![CDATA[min_num_value_n]]></attribute>
    <value><![CDATA[0]]></value>
    <language/>
   </row>
   <row>
    <qid><![CDATA[2810]]></qid>
    <attribute><![CDATA[text_input_width]]></attribute>
    <value><![CDATA[3]]></value>
    <language/>
   </row>
   <row>
    <qid><![CDATA[2808]]></qid>
    <attribute><![CDATA[em_validation_q_tip]]></attribute>
    <value/>
    <language><![CDATA[en]]></language>
   </row>
   <row>
    <qid><![CDATA[2808]]></qid>
    <attribute><![CDATA[em_validation_q]]></attribute>
    <value/>
    <language/>
   </row>
   <row>
    <qid><![CDATA[2808]]></qid>
    <attribute><![CDATA[random_group]]></attribute>
    <value/>
    <language/>
   </row>
   <row>
    <qid><![CDATA[2812]]></qid>
    <attribute><![CDATA[answer_width]]></attribute>
    <value><![CDATA[50]]></value>
    <language/>
   </row>
   <row>
    <qid><![CDATA[2812]]></qid>
    <attribute><![CDATA[hide_tip]]></attribute>
    <value><![CDATA[1]]></value>
    <language/>
   </row>
   <row>
    <qid><![CDATA[2812]]></qid>
    <attribute><![CDATA[random_order]]></attribute>
    <value><![CDATA[1]]></value>
    <language/>
   </row>
   <row>
    <qid><![CDATA[2812]]></qid>
    <attribute><![CDATA[repeat_headings]]></attribute>
    <value><![CDATA[5]]></value>
    <language/>
   </row>
   <row>
    <qid><![CDATA[2808]]></qid>
    <attribute><![CDATA[exclude_all_others]]></attribute>
    <value/>
    <language/>
   </row>
   <row>
    <qid><![CDATA[2808]]></qid>
    <attribute><![CDATA[array_filter_style]]></attribute>
    <value><![CDATA[0]]></value>
    <language/>
   </row>
   <row>
    <qid><![CDATA[2814]]></qid>
    <attribute><![CDATA[hidden]]></attribute>
    <value><![CDATA[1]]></value>
    <language/>
   </row>
   <row>
    <qid><![CDATA[2815]]></qid>
    <attribute><![CDATA[hidden]]></attribute>
    <value><![CDATA[1]]></value>
    <language/>
   </row>
   <row>
    <qid><![CDATA[2808]]></qid>
    <attribute><![CDATA[min_answers]]></attribute>
    <value/>
    <language/>
   </row>
   <row>
    <qid><![CDATA[2820]]></qid>
    <attribute><![CDATA[label_input_columns]]></attribute>
    <value><![CDATA[2]]></value>
    <language/>
   </row>
   <row>
    <qid><![CDATA[2820]]></qid>
    <attribute><![CDATA[text_input_columns]]></attribute>
    <value><![CDATA[10]]></value>
    <language/>
   </row>
   <row>
    <qid><![CDATA[2821]]></qid>
    <attribute><![CDATA[label_input_columns]]></attribute>
    <value><![CDATA[2]]></value>
    <language/>
   </row>
   <row>
    <qid><![CDATA[2821]]></qid>
    <attribute><![CDATA[text_input_columns]]></attribute>
    <value><![CDATA[10]]></value>
    <language/>
   </row>
   <row>
    <qid><![CDATA[2822]]></qid>
    <attribute><![CDATA[label_input_columns]]></attribute>
    <value><![CDATA[2]]></value>
    <language/>
   </row>
   <row>
    <qid><![CDATA[2822]]></qid>
    <attribute><![CDATA[text_input_columns]]></attribute>
    <value><![CDATA[10]]></value>
    <language/>
   </row>
   <row>
    <qid><![CDATA[2823]]></qid>
    <attribute><![CDATA[label_input_columns]]></attribute>
    <value><![CDATA[2]]></value>
    <language/>
   </row>
   <row>
    <qid><![CDATA[2823]]></qid>
    <attribute><![CDATA[text_input_columns]]></attribute>
    <value><![CDATA[10]]></value>
    <language/>
   </row>
   <row>
    <qid><![CDATA[2824]]></qid>
    <attribute><![CDATA[label_input_columns]]></attribute>
    <value><![CDATA[2]]></value>
    <language/>
   </row>
   <row>
    <qid><![CDATA[2824]]></qid>
    <attribute><![CDATA[text_input_columns]]></attribute>
    <value><![CDATA[10]]></value>
    <language/>
   </row>
   <row>
    <qid><![CDATA[2825]]></qid>
    <attribute><![CDATA[label_input_columns]]></attribute>
    <value><![CDATA[2]]></value>
    <language/>
   </row>
   <row>
    <qid><![CDATA[2825]]></qid>
    <attribute><![CDATA[text_input_columns]]></attribute>
    <value><![CDATA[10]]></value>
    <language/>
   </row>
   <row>
    <qid><![CDATA[2802]]></qid>
    <attribute><![CDATA[array_filter_exclude]]></attribute>
    <value/>
    <language/>
   </row>
   <row>
    <qid><![CDATA[2802]]></qid>
    <attribute><![CDATA[array_filter]]></attribute>
    <value/>
    <language/>
   </row>
   <row>
    <qid><![CDATA[2802]]></qid>
    <attribute><![CDATA[other_comment_mandatory]]></attribute>
    <value><![CDATA[0]]></value>
    <language/>
   </row>
   <row>
    <qid><![CDATA[2802]]></qid>
    <attribute><![CDATA[other_numbers_only]]></attribute>
    <value><![CDATA[0]]></value>
    <language/>
   </row>
   <row>
    <qid><![CDATA[2802]]></qid>
    <attribute><![CDATA[array_filter_style]]></attribute>
    <value><![CDATA[0]]></value>
    <language/>
   </row>
   <row>
    <qid><![CDATA[2802]]></qid>
    <attribute><![CDATA[random_group]]></attribute>
    <value/>
    <language/>
   </row>
   <row>
    <qid><![CDATA[2802]]></qid>
    <attribute><![CDATA[em_validation_q]]></attribute>
    <value/>
    <language/>
   </row>
   <row>
    <qid><![CDATA[2802]]></qid>
    <attribute><![CDATA[em_validation_q_tip]]></attribute>
    <value/>
    <language><![CDATA[en]]></language>
   </row>
   <row>
    <qid><![CDATA[2802]]></qid>
    <attribute><![CDATA[other_replace_text]]></attribute>
    <value/>
    <language><![CDATA[en]]></language>
   </row>
   <row>
    <qid><![CDATA[2802]]></qid>
    <attribute><![CDATA[answer_order]]></attribute>
    <value><![CDATA[normal]]></value>
    <language/>
   </row>
   <row>
    <qid><![CDATA[2802]]></qid>
    <attribute><![CDATA[display_columns]]></attribute>
    <value/>
    <language/>
   </row>
   <row>
    <qid><![CDATA[2802]]></qid>
    <attribute><![CDATA[hidden]]></attribute>
    <value><![CDATA[0]]></value>
    <language/>
   </row>
   <row>
    <qid><![CDATA[2802]]></qid>
    <attribute><![CDATA[cssclass]]></attribute>
    <value/>
    <language/>
   </row>
   <row>
    <qid><![CDATA[2802]]></qid>
    <attribute><![CDATA[other_position]]></attribute>
    <value><![CDATA[default]]></value>
    <language/>
   </row>
   <row>
    <qid><![CDATA[2802]]></qid>
    <attribute><![CDATA[other_position_code]]></attribute>
    <value/>
    <language/>
   </row>
   <row>
    <qid><![CDATA[2802]]></qid>
    <attribute><![CDATA[printable_help]]></attribute>
    <value/>
    <language><![CDATA[en]]></language>
   </row>
   <row>
    <qid><![CDATA[2802]]></qid>
    <attribute><![CDATA[page_break]]></attribute>
    <value><![CDATA[0]]></value>
    <language/>
   </row>
   <row>
    <qid><![CDATA[2802]]></qid>
    <attribute><![CDATA[scale_export]]></attribute>
    <value><![CDATA[0]]></value>
    <language/>
   </row>
   <row>
    <qid><![CDATA[2802]]></qid>
    <attribute><![CDATA[time_limit]]></attribute>
    <value/>
    <language/>
   </row>
   <row>
    <qid><![CDATA[2802]]></qid>
    <attribute><![CDATA[time_limit_action]]></attribute>
    <value><![CDATA[1]]></value>
    <language/>
   </row>
   <row>
    <qid><![CDATA[2802]]></qid>
    <attribute><![CDATA[time_limit_disable_next]]></attribute>
    <value><![CDATA[0]]></value>
    <language/>
   </row>
   <row>
    <qid><![CDATA[2802]]></qid>
    <attribute><![CDATA[time_limit_disable_prev]]></attribute>
    <value><![CDATA[0]]></value>
    <language/>
   </row>
   <row>
    <qid><![CDATA[2802]]></qid>
    <attribute><![CDATA[time_limit_countdown_message]]></attribute>
    <value/>
    <language><![CDATA[en]]></language>
   </row>
   <row>
    <qid><![CDATA[2802]]></qid>
    <attribute><![CDATA[time_limit_timer_style]]></attribute>
    <value/>
    <language/>
   </row>
   <row>
    <qid><![CDATA[2802]]></qid>
    <attribute><![CDATA[time_limit_message_delay]]></attribute>
    <value/>
    <language/>
   </row>
   <row>
    <qid><![CDATA[2802]]></qid>
    <attribute><![CDATA[time_limit_message]]></attribute>
    <value/>
    <language><![CDATA[en]]></language>
   </row>
   <row>
    <qid><![CDATA[2802]]></qid>
    <attribute><![CDATA[time_limit_message_style]]></attribute>
    <value/>
    <language/>
   </row>
   <row>
    <qid><![CDATA[2802]]></qid>
    <attribute><![CDATA[time_limit_warning]]></attribute>
    <value/>
    <language/>
   </row>
   <row>
    <qid><![CDATA[2802]]></qid>
    <attribute><![CDATA[time_limit_warning_display_time]]></attribute>
    <value/>
    <language/>
   </row>
   <row>
    <qid><![CDATA[2802]]></qid>
    <attribute><![CDATA[time_limit_warning_message]]></attribute>
    <value/>
    <language><![CDATA[en]]></language>
   </row>
   <row>
    <qid><![CDATA[2802]]></qid>
    <attribute><![CDATA[time_limit_warning_style]]></attribute>
    <value/>
    <language/>
   </row>
   <row>
    <qid><![CDATA[2802]]></qid>
    <attribute><![CDATA[time_limit_warning_2]]></attribute>
    <value/>
    <language/>
   </row>
   <row>
    <qid><![CDATA[2802]]></qid>
    <attribute><![CDATA[time_limit_warning_2_display_time]]></attribute>
    <value/>
    <language/>
   </row>
   <row>
    <qid><![CDATA[2802]]></qid>
    <attribute><![CDATA[time_limit_warning_2_message]]></attribute>
    <value/>
    <language><![CDATA[en]]></language>
   </row>
   <row>
    <qid><![CDATA[2802]]></qid>
    <attribute><![CDATA[time_limit_warning_2_style]]></attribute>
    <value/>
    <language/>
   </row>
   <row>
    <qid><![CDATA[2802]]></qid>
    <attribute><![CDATA[public_statistics]]></attribute>
    <value><![CDATA[0]]></value>
    <language/>
   </row>
   <row>
    <qid><![CDATA[2802]]></qid>
    <attribute><![CDATA[statistics_graphtype]]></attribute>
    <value><![CDATA[0]]></value>
    <language/>
   </row>
   <row>
    <qid><![CDATA[2802]]></qid>
    <attribute><![CDATA[save_as_default]]></attribute>
    <value><![CDATA[N]]></value>
    <language/>
   </row>
   <row>
    <qid><![CDATA[2803]]></qid>
    <attribute><![CDATA[array_filter_exclude]]></attribute>
    <value/>
    <language/>
   </row>
   <row>
    <qid><![CDATA[2803]]></qid>
    <attribute><![CDATA[array_filter]]></attribute>
    <value/>
    <language/>
   </row>
   <row>
    <qid><![CDATA[2803]]></qid>
    <attribute><![CDATA[other_comment_mandatory]]></attribute>
    <value><![CDATA[0]]></value>
    <language/>
   </row>
   <row>
    <qid><![CDATA[2803]]></qid>
    <attribute><![CDATA[other_numbers_only]]></attribute>
    <value><![CDATA[0]]></value>
    <language/>
   </row>
   <row>
    <qid><![CDATA[2803]]></qid>
    <attribute><![CDATA[array_filter_style]]></attribute>
    <value><![CDATA[0]]></value>
    <language/>
   </row>
   <row>
    <qid><![CDATA[2803]]></qid>
    <attribute><![CDATA[random_group]]></attribute>
    <value/>
    <language/>
   </row>
   <row>
    <qid><![CDATA[2803]]></qid>
    <attribute><![CDATA[em_validation_q]]></attribute>
    <value/>
    <language/>
   </row>
   <row>
    <qid><![CDATA[2803]]></qid>
    <attribute><![CDATA[em_validation_q_tip]]></attribute>
    <value/>
    <language><![CDATA[en]]></language>
   </row>
   <row>
    <qid><![CDATA[2803]]></qid>
    <attribute><![CDATA[other_replace_text]]></attribute>
    <value/>
    <language><![CDATA[en]]></language>
   </row>
   <row>
    <qid><![CDATA[2803]]></qid>
    <attribute><![CDATA[answer_order]]></attribute>
    <value><![CDATA[normal]]></value>
    <language/>
   </row>
   <row>
    <qid><![CDATA[2803]]></qid>
    <attribute><![CDATA[display_columns]]></attribute>
    <value/>
    <language/>
   </row>
   <row>
    <qid><![CDATA[2803]]></qid>
    <attribute><![CDATA[hidden]]></attribute>
    <value><![CDATA[0]]></value>
    <language/>
   </row>
   <row>
    <qid><![CDATA[2803]]></qid>
    <attribute><![CDATA[cssclass]]></attribute>
    <value/>
    <language/>
   </row>
   <row>
    <qid><![CDATA[2803]]></qid>
    <attribute><![CDATA[other_position]]></attribute>
    <value><![CDATA[default]]></value>
    <language/>
   </row>
   <row>
    <qid><![CDATA[2803]]></qid>
    <attribute><![CDATA[other_position_code]]></attribute>
    <value/>
    <language/>
   </row>
   <row>
    <qid><![CDATA[2803]]></qid>
    <attribute><![CDATA[printable_help]]></attribute>
    <value/>
    <language><![CDATA[en]]></language>
   </row>
   <row>
    <qid><![CDATA[2803]]></qid>
    <attribute><![CDATA[page_break]]></attribute>
    <value><![CDATA[0]]></value>
    <language/>
   </row>
   <row>
    <qid><![CDATA[2803]]></qid>
    <attribute><![CDATA[scale_export]]></attribute>
    <value><![CDATA[0]]></value>
    <language/>
   </row>
   <row>
    <qid><![CDATA[2803]]></qid>
    <attribute><![CDATA[time_limit]]></attribute>
    <value/>
    <language/>
   </row>
   <row>
    <qid><![CDATA[2803]]></qid>
    <attribute><![CDATA[time_limit_action]]></attribute>
    <value><![CDATA[1]]></value>
    <language/>
   </row>
   <row>
    <qid><![CDATA[2803]]></qid>
    <attribute><![CDATA[time_limit_disable_next]]></attribute>
    <value><![CDATA[0]]></value>
    <language/>
   </row>
   <row>
    <qid><![CDATA[2803]]></qid>
    <attribute><![CDATA[time_limit_disable_prev]]></attribute>
    <value><![CDATA[0]]></value>
    <language/>
   </row>
   <row>
    <qid><![CDATA[2803]]></qid>
    <attribute><![CDATA[time_limit_countdown_message]]></attribute>
    <value/>
    <language><![CDATA[en]]></language>
   </row>
   <row>
    <qid><![CDATA[2803]]></qid>
    <attribute><![CDATA[time_limit_timer_style]]></attribute>
    <value/>
    <language/>
   </row>
   <row>
    <qid><![CDATA[2803]]></qid>
    <attribute><![CDATA[time_limit_message_delay]]></attribute>
    <value/>
    <language/>
   </row>
   <row>
    <qid><![CDATA[2803]]></qid>
    <attribute><![CDATA[time_limit_message]]></attribute>
    <value/>
    <language><![CDATA[en]]></language>
   </row>
   <row>
    <qid><![CDATA[2803]]></qid>
    <attribute><![CDATA[time_limit_message_style]]></attribute>
    <value/>
    <language/>
   </row>
   <row>
    <qid><![CDATA[2803]]></qid>
    <attribute><![CDATA[time_limit_warning]]></attribute>
    <value/>
    <language/>
   </row>
   <row>
    <qid><![CDATA[2803]]></qid>
    <attribute><![CDATA[time_limit_warning_display_time]]></attribute>
    <value/>
    <language/>
   </row>
   <row>
    <qid><![CDATA[2803]]></qid>
    <attribute><![CDATA[time_limit_warning_message]]></attribute>
    <value/>
    <language><![CDATA[en]]></language>
   </row>
   <row>
    <qid><![CDATA[2803]]></qid>
    <attribute><![CDATA[time_limit_warning_style]]></attribute>
    <value/>
    <language/>
   </row>
   <row>
    <qid><![CDATA[2803]]></qid>
    <attribute><![CDATA[time_limit_warning_2]]></attribute>
    <value/>
    <language/>
   </row>
   <row>
    <qid><![CDATA[2803]]></qid>
    <attribute><![CDATA[time_limit_warning_2_display_time]]></attribute>
    <value/>
    <language/>
   </row>
   <row>
    <qid><![CDATA[2803]]></qid>
    <attribute><![CDATA[time_limit_warning_2_message]]></attribute>
    <value/>
    <language><![CDATA[en]]></language>
   </row>
   <row>
    <qid><![CDATA[2803]]></qid>
    <attribute><![CDATA[time_limit_warning_2_style]]></attribute>
    <value/>
    <language/>
   </row>
   <row>
    <qid><![CDATA[2803]]></qid>
    <attribute><![CDATA[public_statistics]]></attribute>
    <value><![CDATA[0]]></value>
    <language/>
   </row>
   <row>
    <qid><![CDATA[2803]]></qid>
    <attribute><![CDATA[statistics_graphtype]]></attribute>
    <value><![CDATA[0]]></value>
    <language/>
   </row>
   <row>
    <qid><![CDATA[2803]]></qid>
    <attribute><![CDATA[save_as_default]]></attribute>
    <value><![CDATA[N]]></value>
    <language/>
   </row>
   <row>
    <qid><![CDATA[2810]]></qid>
    <attribute><![CDATA[random_group]]></attribute>
    <value/>
    <language/>
   </row>
   <row>
    <qid><![CDATA[2810]]></qid>
    <attribute><![CDATA[em_validation_q]]></attribute>
    <value/>
    <language/>
   </row>
   <row>
    <qid><![CDATA[2810]]></qid>
    <attribute><![CDATA[em_validation_q_tip]]></attribute>
    <value/>
    <language><![CDATA[en]]></language>
   </row>
   <row>
    <qid><![CDATA[2810]]></qid>
    <attribute><![CDATA[em_validation_sq]]></attribute>
    <value/>
    <language/>
   </row>
   <row>
    <qid><![CDATA[2810]]></qid>
    <attribute><![CDATA[em_validation_sq_tip]]></attribute>
    <value/>
    <language><![CDATA[en]]></language>
   </row>
   <row>
    <qid><![CDATA[2810]]></qid>
    <attribute><![CDATA[prefix]]></attribute>
    <value/>
    <language><![CDATA[en]]></language>
   </row>
   <row>
    <qid><![CDATA[2810]]></qid>
    <attribute><![CDATA[suffix]]></attribute>
    <value/>
    <language><![CDATA[en]]></language>
   </row>
   <row>
    <qid><![CDATA[2810]]></qid>
    <attribute><![CDATA[placeholder]]></attribute>
    <value/>
    <language><![CDATA[en]]></language>
   </row>
   <row>
    <qid><![CDATA[2810]]></qid>
    <attribute><![CDATA[input_size]]></attribute>
    <value/>
    <language/>
   </row>
   <row>
    <qid><![CDATA[2810]]></qid>
    <attribute><![CDATA[hidden]]></attribute>
    <value><![CDATA[0]]></value>
    <language/>
   </row>
   <row>
    <qid><![CDATA[2810]]></qid>
    <attribute><![CDATA[cssclass]]></attribute>
    <value/>
    <language/>
   </row>
   <row>
    <qid><![CDATA[2810]]></qid>
    <attribute><![CDATA[printable_help]]></attribute>
    <value/>
    <language><![CDATA[en]]></language>
   </row>
   <row>
    <qid><![CDATA[2810]]></qid>
    <attribute><![CDATA[num_value_int_only]]></attribute>
    <value><![CDATA[0]]></value>
    <language/>
   </row>
   <row>
    <qid><![CDATA[2810]]></qid>
    <attribute><![CDATA[page_break]]></attribute>
    <value><![CDATA[0]]></value>
    <language/>
   </row>
   <row>
    <qid><![CDATA[2810]]></qid>
    <attribute><![CDATA[public_statistics]]></attribute>
    <value><![CDATA[0]]></value>
    <language/>
   </row>
   <row>
    <qid><![CDATA[2810]]></qid>
    <attribute><![CDATA[statistics_showgraph]]></attribute>
    <value><![CDATA[1]]></value>
    <language/>
   </row>
   <row>
    <qid><![CDATA[2810]]></qid>
    <attribute><![CDATA[statistics_graphtype]]></attribute>
    <value><![CDATA[0]]></value>
    <language/>
   </row>
   <row>
    <qid><![CDATA[2810]]></qid>
    <attribute><![CDATA[save_as_default]]></attribute>
    <value><![CDATA[N]]></value>
    <language/>
   </row>
   <row>
    <qid><![CDATA[2804]]></qid>
    <attribute><![CDATA[array_filter_exclude]]></attribute>
    <value/>
    <language/>
   </row>
   <row>
    <qid><![CDATA[2804]]></qid>
    <attribute><![CDATA[array_filter]]></attribute>
    <value/>
    <language/>
   </row>
   <row>
    <qid><![CDATA[2804]]></qid>
    <attribute><![CDATA[other_comment_mandatory]]></attribute>
    <value><![CDATA[0]]></value>
    <language/>
   </row>
   <row>
    <qid><![CDATA[2804]]></qid>
    <attribute><![CDATA[other_numbers_only]]></attribute>
    <value><![CDATA[0]]></value>
    <language/>
   </row>
   <row>
    <qid><![CDATA[2804]]></qid>
    <attribute><![CDATA[array_filter_style]]></attribute>
    <value><![CDATA[0]]></value>
    <language/>
   </row>
   <row>
    <qid><![CDATA[2804]]></qid>
    <attribute><![CDATA[random_group]]></attribute>
    <value/>
    <language/>
   </row>
   <row>
    <qid><![CDATA[2804]]></qid>
    <attribute><![CDATA[em_validation_q]]></attribute>
    <value/>
    <language/>
   </row>
   <row>
    <qid><![CDATA[2804]]></qid>
    <attribute><![CDATA[em_validation_q_tip]]></attribute>
    <value/>
    <language><![CDATA[en]]></language>
   </row>
   <row>
    <qid><![CDATA[2804]]></qid>
    <attribute><![CDATA[other_replace_text]]></attribute>
    <value/>
    <language><![CDATA[en]]></language>
   </row>
   <row>
    <qid><![CDATA[2804]]></qid>
    <attribute><![CDATA[answer_order]]></attribute>
    <value><![CDATA[normal]]></value>
    <language/>
   </row>
   <row>
    <qid><![CDATA[2804]]></qid>
    <attribute><![CDATA[display_columns]]></attribute>
    <value/>
    <language/>
   </row>
   <row>
    <qid><![CDATA[2804]]></qid>
    <attribute><![CDATA[hide_tip]]></attribute>
    <value><![CDATA[0]]></value>
    <language/>
   </row>
   <row>
    <qid><![CDATA[2804]]></qid>
    <attribute><![CDATA[hidden]]></attribute>
    <value><![CDATA[0]]></value>
    <language/>
   </row>
   <row>
    <qid><![CDATA[2804]]></qid>
    <attribute><![CDATA[cssclass]]></attribute>
    <value/>
    <language/>
   </row>
   <row>
    <qid><![CDATA[2804]]></qid>
    <attribute><![CDATA[other_position]]></attribute>
    <value><![CDATA[default]]></value>
    <language/>
   </row>
   <row>
    <qid><![CDATA[2804]]></qid>
    <attribute><![CDATA[other_position_code]]></attribute>
    <value/>
    <language/>
   </row>
   <row>
    <qid><![CDATA[2804]]></qid>
    <attribute><![CDATA[printable_help]]></attribute>
    <value/>
    <language><![CDATA[en]]></language>
   </row>
   <row>
    <qid><![CDATA[2804]]></qid>
    <attribute><![CDATA[page_break]]></attribute>
    <value><![CDATA[0]]></value>
    <language/>
   </row>
   <row>
    <qid><![CDATA[2804]]></qid>
    <attribute><![CDATA[scale_export]]></attribute>
    <value><![CDATA[0]]></value>
    <language/>
   </row>
   <row>
    <qid><![CDATA[2804]]></qid>
    <attribute><![CDATA[time_limit]]></attribute>
    <value/>
    <language/>
   </row>
   <row>
    <qid><![CDATA[2804]]></qid>
    <attribute><![CDATA[time_limit_action]]></attribute>
    <value><![CDATA[1]]></value>
    <language/>
   </row>
   <row>
    <qid><![CDATA[2804]]></qid>
    <attribute><![CDATA[time_limit_disable_next]]></attribute>
    <value><![CDATA[0]]></value>
    <language/>
   </row>
   <row>
    <qid><![CDATA[2804]]></qid>
    <attribute><![CDATA[time_limit_disable_prev]]></attribute>
    <value><![CDATA[0]]></value>
    <language/>
   </row>
   <row>
    <qid><![CDATA[2804]]></qid>
    <attribute><![CDATA[time_limit_countdown_message]]></attribute>
    <value/>
    <language><![CDATA[en]]></language>
   </row>
   <row>
    <qid><![CDATA[2804]]></qid>
    <attribute><![CDATA[time_limit_timer_style]]></attribute>
    <value/>
    <language/>
   </row>
   <row>
    <qid><![CDATA[2804]]></qid>
    <attribute><![CDATA[time_limit_message_delay]]></attribute>
    <value/>
    <language/>
   </row>
   <row>
    <qid><![CDATA[2804]]></qid>
    <attribute><![CDATA[time_limit_message]]></attribute>
    <value/>
    <language><![CDATA[en]]></language>
   </row>
   <row>
    <qid><![CDATA[2804]]></qid>
    <attribute><![CDATA[time_limit_message_style]]></attribute>
    <value/>
    <language/>
   </row>
   <row>
    <qid><![CDATA[2804]]></qid>
    <attribute><![CDATA[time_limit_warning]]></attribute>
    <value/>
    <language/>
   </row>
   <row>
    <qid><![CDATA[2804]]></qid>
    <attribute><![CDATA[time_limit_warning_display_time]]></attribute>
    <value/>
    <language/>
   </row>
   <row>
    <qid><![CDATA[2804]]></qid>
    <attribute><![CDATA[time_limit_warning_message]]></attribute>
    <value/>
    <language><![CDATA[en]]></language>
   </row>
   <row>
    <qid><![CDATA[2804]]></qid>
    <attribute><![CDATA[time_limit_warning_style]]></attribute>
    <value/>
    <language/>
   </row>
   <row>
    <qid><![CDATA[2804]]></qid>
    <attribute><![CDATA[time_limit_warning_2]]></attribute>
    <value/>
    <language/>
   </row>
   <row>
    <qid><![CDATA[2804]]></qid>
    <attribute><![CDATA[time_limit_warning_2_display_time]]></attribute>
    <value/>
    <language/>
   </row>
   <row>
    <qid><![CDATA[2804]]></qid>
    <attribute><![CDATA[time_limit_warning_2_message]]></attribute>
    <value/>
    <language><![CDATA[en]]></language>
   </row>
   <row>
    <qid><![CDATA[2804]]></qid>
    <attribute><![CDATA[time_limit_warning_2_style]]></attribute>
    <value/>
    <language/>
   </row>
   <row>
    <qid><![CDATA[2804]]></qid>
    <attribute><![CDATA[public_statistics]]></attribute>
    <value><![CDATA[0]]></value>
    <language/>
   </row>
   <row>
    <qid><![CDATA[2804]]></qid>
    <attribute><![CDATA[statistics_showgraph]]></attribute>
    <value><![CDATA[1]]></value>
    <language/>
   </row>
   <row>
    <qid><![CDATA[2804]]></qid>
    <attribute><![CDATA[statistics_graphtype]]></attribute>
    <value><![CDATA[0]]></value>
    <language/>
   </row>
   <row>
    <qid><![CDATA[2804]]></qid>
    <attribute><![CDATA[save_as_default]]></attribute>
    <value><![CDATA[N]]></value>
    <language/>
   </row>
   <row>
    <qid><![CDATA[2806]]></qid>
    <attribute><![CDATA[random_group]]></attribute>
    <value/>
    <language/>
   </row>
   <row>
    <qid><![CDATA[2806]]></qid>
    <attribute><![CDATA[hide_tip]]></attribute>
    <value><![CDATA[0]]></value>
    <language/>
   </row>
   <row>
    <qid><![CDATA[2806]]></qid>
    <attribute><![CDATA[hidden]]></attribute>
    <value><![CDATA[0]]></value>
    <language/>
   </row>
   <row>
    <qid><![CDATA[2806]]></qid>
    <attribute><![CDATA[cssclass]]></attribute>
    <value/>
    <language/>
   </row>
   <row>
    <qid><![CDATA[2806]]></qid>
    <attribute><![CDATA[page_break]]></attribute>
    <value><![CDATA[0]]></value>
    <language/>
   </row>
   <row>
    <qid><![CDATA[2806]]></qid>
    <attribute><![CDATA[time_limit]]></attribute>
    <value/>
    <language/>
   </row>
   <row>
    <qid><![CDATA[2806]]></qid>
    <attribute><![CDATA[time_limit_action]]></attribute>
    <value><![CDATA[1]]></value>
    <language/>
   </row>
   <row>
    <qid><![CDATA[2806]]></qid>
    <attribute><![CDATA[time_limit_disable_next]]></attribute>
    <value><![CDATA[0]]></value>
    <language/>
   </row>
   <row>
    <qid><![CDATA[2806]]></qid>
    <attribute><![CDATA[time_limit_disable_prev]]></attribute>
    <value><![CDATA[0]]></value>
    <language/>
   </row>
   <row>
    <qid><![CDATA[2806]]></qid>
    <attribute><![CDATA[time_limit_countdown_message]]></attribute>
    <value/>
    <language><![CDATA[en]]></language>
   </row>
   <row>
    <qid><![CDATA[2806]]></qid>
    <attribute><![CDATA[time_limit_timer_style]]></attribute>
    <value/>
    <language/>
   </row>
   <row>
    <qid><![CDATA[2806]]></qid>
    <attribute><![CDATA[time_limit_message_delay]]></attribute>
    <value/>
    <language/>
   </row>
   <row>
    <qid><![CDATA[2806]]></qid>
    <attribute><![CDATA[time_limit_message]]></attribute>
    <value/>
    <language><![CDATA[en]]></language>
   </row>
   <row>
    <qid><![CDATA[2806]]></qid>
    <attribute><![CDATA[time_limit_message_style]]></attribute>
    <value/>
    <language/>
   </row>
   <row>
    <qid><![CDATA[2806]]></qid>
    <attribute><![CDATA[time_limit_warning]]></attribute>
    <value/>
    <language/>
   </row>
   <row>
    <qid><![CDATA[2806]]></qid>
    <attribute><![CDATA[time_limit_warning_display_time]]></attribute>
    <value/>
    <language/>
   </row>
   <row>
    <qid><![CDATA[2806]]></qid>
    <attribute><![CDATA[time_limit_warning_message]]></attribute>
    <value/>
    <language><![CDATA[en]]></language>
   </row>
   <row>
    <qid><![CDATA[2806]]></qid>
    <attribute><![CDATA[time_limit_warning_style]]></attribute>
    <value/>
    <language/>
   </row>
   <row>
    <qid><![CDATA[2806]]></qid>
    <attribute><![CDATA[time_limit_warning_2]]></attribute>
    <value/>
    <language/>
   </row>
   <row>
    <qid><![CDATA[2806]]></qid>
    <attribute><![CDATA[time_limit_warning_2_display_time]]></attribute>
    <value/>
    <language/>
   </row>
   <row>
    <qid><![CDATA[2806]]></qid>
    <attribute><![CDATA[time_limit_warning_2_message]]></attribute>
    <value/>
    <language><![CDATA[en]]></language>
   </row>
   <row>
    <qid><![CDATA[2806]]></qid>
    <attribute><![CDATA[time_limit_warning_2_style]]></attribute>
    <value/>
    <language/>
   </row>
   <row>
    <qid><![CDATA[2806]]></qid>
    <attribute><![CDATA[statistics_showgraph]]></attribute>
    <value><![CDATA[1]]></value>
    <language/>
   </row>
   <row>
    <qid><![CDATA[2806]]></qid>
    <attribute><![CDATA[statistics_graphtype]]></attribute>
    <value><![CDATA[0]]></value>
    <language/>
   </row>
   <row>
    <qid><![CDATA[2806]]></qid>
    <attribute><![CDATA[save_as_default]]></attribute>
    <value><![CDATA[N]]></value>
    <language/>
   </row>
   <row>
    <qid><![CDATA[2805]]></qid>
    <attribute><![CDATA[min_answers]]></attribute>
    <value/>
    <language/>
   </row>
   <row>
    <qid><![CDATA[2805]]></qid>
    <attribute><![CDATA[max_answers]]></attribute>
    <value/>
    <language/>
   </row>
   <row>
    <qid><![CDATA[2805]]></qid>
    <attribute><![CDATA[array_filter_style]]></attribute>
    <value><![CDATA[0]]></value>
    <language/>
   </row>
   <row>
    <qid><![CDATA[2805]]></qid>
    <attribute><![CDATA[array_filter]]></attribute>
    <value/>
    <language/>
   </row>
   <row>
    <qid><![CDATA[2805]]></qid>
    <attribute><![CDATA[array_filter_exclude]]></attribute>
    <value/>
    <language/>
   </row>
   <row>
    <qid><![CDATA[2805]]></qid>
    <attribute><![CDATA[exclude_all_others]]></attribute>
    <value/>
    <language/>
   </row>
   <row>
    <qid><![CDATA[2805]]></qid>
    <attribute><![CDATA[random_group]]></attribute>
    <value/>
    <language/>
   </row>
   <row>
    <qid><![CDATA[2805]]></qid>
    <attribute><![CDATA[em_validation_q]]></attribute>
    <value/>
    <language/>
   </row>
   <row>
    <qid><![CDATA[2805]]></qid>
    <attribute><![CDATA[em_validation_q_tip]]></attribute>
    <value/>
    <language><![CDATA[en]]></language>
   </row>
   <row>
    <qid><![CDATA[2805]]></qid>
    <attribute><![CDATA[hide_tip]]></attribute>
    <value><![CDATA[0]]></value>
    <language/>
   </row>
   <row>
    <qid><![CDATA[2805]]></qid>
    <attribute><![CDATA[hidden]]></attribute>
    <value><![CDATA[0]]></value>
    <language/>
   </row>
   <row>
    <qid><![CDATA[2805]]></qid>
    <attribute><![CDATA[cssclass]]></attribute>
    <value/>
    <language/>
   </row>
   <row>
    <qid><![CDATA[2805]]></qid>
    <attribute><![CDATA[use_dropdown]]></attribute>
    <value><![CDATA[0]]></value>
    <language/>
   </row>
   <row>
    <qid><![CDATA[2805]]></qid>
    <attribute><![CDATA[printable_help]]></attribute>
    <value/>
    <language><![CDATA[en]]></language>
   </row>
   <row>
    <qid><![CDATA[2805]]></qid>
    <attribute><![CDATA[page_break]]></attribute>
    <value><![CDATA[0]]></value>
    <language/>
   </row>
   <row>
    <qid><![CDATA[2805]]></qid>
    <attribute><![CDATA[scale_export]]></attribute>
    <value><![CDATA[0]]></value>
    <language/>
   </row>
   <row>
    <qid><![CDATA[2805]]></qid>
    <attribute><![CDATA[public_statistics]]></attribute>
    <value><![CDATA[0]]></value>
    <language/>
   </row>
   <row>
    <qid><![CDATA[2805]]></qid>
    <attribute><![CDATA[statistics_showgraph]]></attribute>
    <value><![CDATA[1]]></value>
    <language/>
   </row>
   <row>
    <qid><![CDATA[2805]]></qid>
    <attribute><![CDATA[statistics_graphtype]]></attribute>
    <value><![CDATA[0]]></value>
    <language/>
   </row>
   <row>
    <qid><![CDATA[2805]]></qid>
    <attribute><![CDATA[save_as_default]]></attribute>
    <value><![CDATA[N]]></value>
    <language/>
   </row>
   <row>
    <qid><![CDATA[2812]]></qid>
    <attribute><![CDATA[min_answers]]></attribute>
    <value/>
    <language/>
   </row>
   <row>
    <qid><![CDATA[2812]]></qid>
    <attribute><![CDATA[max_answers]]></attribute>
    <value/>
    <language/>
   </row>
   <row>
    <qid><![CDATA[2812]]></qid>
    <attribute><![CDATA[array_filter_style]]></attribute>
    <value><![CDATA[0]]></value>
    <language/>
   </row>
   <row>
    <qid><![CDATA[2812]]></qid>
    <attribute><![CDATA[array_filter]]></attribute>
    <value/>
    <language/>
   </row>
   <row>
    <qid><![CDATA[2812]]></qid>
    <attribute><![CDATA[array_filter_exclude]]></attribute>
    <value/>
    <language/>
   </row>
   <row>
    <qid><![CDATA[2812]]></qid>
    <attribute><![CDATA[exclude_all_others]]></attribute>
    <value/>
    <language/>
   </row>
   <row>
    <qid><![CDATA[2812]]></qid>
    <attribute><![CDATA[random_group]]></attribute>
    <value/>
    <language/>
   </row>
   <row>
    <qid><![CDATA[2812]]></qid>
    <attribute><![CDATA[em_validation_q]]></attribute>
    <value/>
    <language/>
   </row>
   <row>
    <qid><![CDATA[2812]]></qid>
    <attribute><![CDATA[em_validation_q_tip]]></attribute>
    <value/>
    <language><![CDATA[en]]></language>
   </row>
   <row>
    <qid><![CDATA[2812]]></qid>
    <attribute><![CDATA[hidden]]></attribute>
    <value><![CDATA[0]]></value>
    <language/>
   </row>
   <row>
    <qid><![CDATA[2812]]></qid>
    <attribute><![CDATA[cssclass]]></attribute>
    <value/>
    <language/>
   </row>
   <row>
    <qid><![CDATA[2812]]></qid>
    <attribute><![CDATA[use_dropdown]]></attribute>
    <value><![CDATA[0]]></value>
    <language/>
   </row>
   <row>
    <qid><![CDATA[2812]]></qid>
    <attribute><![CDATA[printable_help]]></attribute>
    <value/>
    <language><![CDATA[en]]></language>
   </row>
   <row>
    <qid><![CDATA[2812]]></qid>
    <attribute><![CDATA[page_break]]></attribute>
    <value><![CDATA[0]]></value>
    <language/>
   </row>
   <row>
    <qid><![CDATA[2812]]></qid>
    <attribute><![CDATA[scale_export]]></attribute>
    <value><![CDATA[0]]></value>
    <language/>
   </row>
   <row>
    <qid><![CDATA[2812]]></qid>
    <attribute><![CDATA[public_statistics]]></attribute>
    <value><![CDATA[0]]></value>
    <language/>
   </row>
   <row>
    <qid><![CDATA[2812]]></qid>
    <attribute><![CDATA[statistics_showgraph]]></attribute>
    <value><![CDATA[1]]></value>
    <language/>
   </row>
   <row>
    <qid><![CDATA[2812]]></qid>
    <attribute><![CDATA[statistics_graphtype]]></attribute>
    <value><![CDATA[0]]></value>
    <language/>
   </row>
   <row>
    <qid><![CDATA[2812]]></qid>
    <attribute><![CDATA[save_as_default]]></attribute>
    <value><![CDATA[N]]></value>
    <language/>
   </row>
   <row>
    <qid><![CDATA[2808]]></qid>
    <attribute><![CDATA[em_validation_sq]]></attribute>
    <value/>
    <language/>
   </row>
   <row>
    <qid><![CDATA[2808]]></qid>
    <attribute><![CDATA[em_validation_sq_tip]]></attribute>
    <value/>
    <language><![CDATA[en]]></language>
   </row>
   <row>
    <qid><![CDATA[2808]]></qid>
    <attribute><![CDATA[prefix]]></attribute>
    <value/>
    <language><![CDATA[en]]></language>
   </row>
   <row>
    <qid><![CDATA[2808]]></qid>
    <attribute><![CDATA[suffix]]></attribute>
    <value/>
    <language><![CDATA[en]]></language>
   </row>
   <row>
    <qid><![CDATA[2808]]></qid>
    <attribute><![CDATA[label_input_columns]]></attribute>
    <value/>
    <language/>
   </row>
   <row>
    <qid><![CDATA[2808]]></qid>
    <attribute><![CDATA[text_input_width]]></attribute>
    <value/>
    <language/>
   </row>
   <row>
    <qid><![CDATA[2808]]></qid>
    <attribute><![CDATA[hide_tip]]></attribute>
    <value><![CDATA[0]]></value>
    <language/>
   </row>
   <row>
    <qid><![CDATA[2808]]></qid>
    <attribute><![CDATA[input_size]]></attribute>
    <value/>
    <language/>
   </row>
   <row>
    <qid><![CDATA[2808]]></qid>
    <attribute><![CDATA[hidden]]></attribute>
    <value><![CDATA[0]]></value>
    <language/>
   </row>
   <row>
    <qid><![CDATA[2808]]></qid>
    <attribute><![CDATA[cssclass]]></attribute>
    <value/>
    <language/>
   </row>
   <row>
    <qid><![CDATA[2808]]></qid>
    <attribute><![CDATA[printable_help]]></attribute>
    <value/>
    <language><![CDATA[en]]></language>
   </row>
   <row>
    <qid><![CDATA[2808]]></qid>
    <attribute><![CDATA[value_range_allows_missing]]></attribute>
    <value><![CDATA[1]]></value>
    <language/>
   </row>
   <row>
    <qid><![CDATA[2808]]></qid>
    <attribute><![CDATA[num_value_int_only]]></attribute>
    <value><![CDATA[0]]></value>
    <language/>
   </row>
   <row>
    <qid><![CDATA[2808]]></qid>
    <attribute><![CDATA[min_num_value_n]]></attribute>
    <value/>
    <language/>
   </row>
   <row>
    <qid><![CDATA[2808]]></qid>
    <attribute><![CDATA[min_num_value]]></attribute>
    <value/>
    <language/>
   </row>
   <row>
    <qid><![CDATA[2808]]></qid>
    <attribute><![CDATA[maximum_chars]]></attribute>
    <value/>
    <language/>
   </row>
   <row>
    <qid><![CDATA[2808]]></qid>
    <attribute><![CDATA[max_num_value]]></attribute>
    <value/>
    <language/>
   </row>
   <row>
    <qid><![CDATA[2808]]></qid>
    <attribute><![CDATA[max_num_value_n]]></attribute>
    <value/>
    <language/>
   </row>
   <row>
    <qid><![CDATA[2808]]></qid>
    <attribute><![CDATA[page_break]]></attribute>
    <value><![CDATA[0]]></value>
    <language/>
   </row>
   <row>
    <qid><![CDATA[2808]]></qid>
    <attribute><![CDATA[public_statistics]]></attribute>
    <value><![CDATA[0]]></value>
    <language/>
   </row>
   <row>
    <qid><![CDATA[2808]]></qid>
    <attribute><![CDATA[statistics_showgraph]]></attribute>
    <value><![CDATA[1]]></value>
    <language/>
   </row>
   <row>
    <qid><![CDATA[2808]]></qid>
    <attribute><![CDATA[statistics_graphtype]]></attribute>
    <value><![CDATA[0]]></value>
    <language/>
   </row>
   <row>
    <qid><![CDATA[2808]]></qid>
    <attribute><![CDATA[slider_layout]]></attribute>
    <value><![CDATA[0]]></value>
    <language/>
   </row>
   <row>
    <qid><![CDATA[2808]]></qid>
    <attribute><![CDATA[slider_orientation]]></attribute>
    <value><![CDATA[0]]></value>
    <language/>
   </row>
   <row>
    <qid><![CDATA[2808]]></qid>
    <attribute><![CDATA[slider_handle]]></attribute>
    <value><![CDATA[0]]></value>
    <language/>
   </row>
   <row>
    <qid><![CDATA[2808]]></qid>
    <attribute><![CDATA[slider_custom_handle]]></attribute>
    <value><![CDATA[f1ae]]></value>
    <language/>
   </row>
   <row>
    <qid><![CDATA[2808]]></qid>
    <attribute><![CDATA[slider_min]]></attribute>
    <value/>
    <language/>
   </row>
   <row>
    <qid><![CDATA[2808]]></qid>
    <attribute><![CDATA[slider_max]]></attribute>
    <value/>
    <language/>
   </row>
   <row>
    <qid><![CDATA[2808]]></qid>
    <attribute><![CDATA[slider_accuracy]]></attribute>
    <value/>
    <language/>
   </row>
   <row>
    <qid><![CDATA[2808]]></qid>
    <attribute><![CDATA[slider_middlestart]]></attribute>
    <value><![CDATA[0]]></value>
    <language/>
   </row>
   <row>
    <qid><![CDATA[2808]]></qid>
    <attribute><![CDATA[slider_reversed]]></attribute>
    <value><![CDATA[0]]></value>
    <language/>
   </row>
   <row>
    <qid><![CDATA[2808]]></qid>
    <attribute><![CDATA[slider_reset]]></attribute>
    <value><![CDATA[0]]></value>
    <language/>
   </row>
   <row>
    <qid><![CDATA[2808]]></qid>
    <attribute><![CDATA[slider_default]]></attribute>
    <value/>
    <language/>
   </row>
   <row>
    <qid><![CDATA[2808]]></qid>
    <attribute><![CDATA[slider_default_set]]></attribute>
    <value><![CDATA[1]]></value>
    <language/>
   </row>
   <row>
    <qid><![CDATA[2808]]></qid>
    <attribute><![CDATA[slider_showminmax]]></attribute>
    <value><![CDATA[0]]></value>
    <language/>
   </row>
   <row>
    <qid><![CDATA[2808]]></qid>
    <attribute><![CDATA[slider_separator]]></attribute>
    <value><![CDATA[|]]></value>
    <language/>
   </row>
   <row>
    <qid><![CDATA[2808]]></qid>
    <attribute><![CDATA[save_as_default]]></attribute>
    <value><![CDATA[N]]></value>
    <language/>
   </row>
   <row>
    <qid><![CDATA[2819]]></qid>
    <attribute><![CDATA[random_group]]></attribute>
    <value/>
    <language/>
   </row>
   <row>
    <qid><![CDATA[2819]]></qid>
    <attribute><![CDATA[hide_tip]]></attribute>
    <value><![CDATA[0]]></value>
    <language/>
   </row>
   <row>
    <qid><![CDATA[2819]]></qid>
    <attribute><![CDATA[hidden]]></attribute>
    <value><![CDATA[0]]></value>
    <language/>
   </row>
   <row>
    <qid><![CDATA[2819]]></qid>
    <attribute><![CDATA[cssclass]]></attribute>
    <value/>
    <language/>
   </row>
   <row>
    <qid><![CDATA[2819]]></qid>
    <attribute><![CDATA[page_break]]></attribute>
    <value><![CDATA[0]]></value>
    <language/>
   </row>
   <row>
    <qid><![CDATA[2819]]></qid>
    <attribute><![CDATA[time_limit]]></attribute>
    <value/>
    <language/>
   </row>
   <row>
    <qid><![CDATA[2819]]></qid>
    <attribute><![CDATA[time_limit_action]]></attribute>
    <value><![CDATA[1]]></value>
    <language/>
   </row>
   <row>
    <qid><![CDATA[2819]]></qid>
    <attribute><![CDATA[time_limit_disable_next]]></attribute>
    <value><![CDATA[0]]></value>
    <language/>
   </row>
   <row>
    <qid><![CDATA[2819]]></qid>
    <attribute><![CDATA[time_limit_disable_prev]]></attribute>
    <value><![CDATA[0]]></value>
    <language/>
   </row>
   <row>
    <qid><![CDATA[2819]]></qid>
    <attribute><![CDATA[time_limit_countdown_message]]></attribute>
    <value/>
    <language><![CDATA[en]]></language>
   </row>
   <row>
    <qid><![CDATA[2819]]></qid>
    <attribute><![CDATA[time_limit_timer_style]]></attribute>
    <value/>
    <language/>
   </row>
   <row>
    <qid><![CDATA[2819]]></qid>
    <attribute><![CDATA[time_limit_message_delay]]></attribute>
    <value/>
    <language/>
   </row>
   <row>
    <qid><![CDATA[2819]]></qid>
    <attribute><![CDATA[time_limit_message]]></attribute>
    <value/>
    <language><![CDATA[en]]></language>
   </row>
   <row>
    <qid><![CDATA[2819]]></qid>
    <attribute><![CDATA[time_limit_message_style]]></attribute>
    <value/>
    <language/>
   </row>
   <row>
    <qid><![CDATA[2819]]></qid>
    <attribute><![CDATA[time_limit_warning]]></attribute>
    <value/>
    <language/>
   </row>
   <row>
    <qid><![CDATA[2819]]></qid>
    <attribute><![CDATA[time_limit_warning_display_time]]></attribute>
    <value/>
    <language/>
   </row>
   <row>
    <qid><![CDATA[2819]]></qid>
    <attribute><![CDATA[time_limit_warning_message]]></attribute>
    <value/>
    <language><![CDATA[en]]></language>
   </row>
   <row>
    <qid><![CDATA[2819]]></qid>
    <attribute><![CDATA[time_limit_warning_style]]></attribute>
    <value/>
    <language/>
   </row>
   <row>
    <qid><![CDATA[2819]]></qid>
    <attribute><![CDATA[time_limit_warning_2]]></attribute>
    <value/>
    <language/>
   </row>
   <row>
    <qid><![CDATA[2819]]></qid>
    <attribute><![CDATA[time_limit_warning_2_display_time]]></attribute>
    <value/>
    <language/>
   </row>
   <row>
    <qid><![CDATA[2819]]></qid>
    <attribute><![CDATA[time_limit_warning_2_message]]></attribute>
    <value/>
    <language><![CDATA[en]]></language>
   </row>
   <row>
    <qid><![CDATA[2819]]></qid>
    <attribute><![CDATA[time_limit_warning_2_style]]></attribute>
    <value/>
    <language/>
   </row>
   <row>
    <qid><![CDATA[2819]]></qid>
    <attribute><![CDATA[statistics_showgraph]]></attribute>
    <value><![CDATA[1]]></value>
    <language/>
   </row>
   <row>
    <qid><![CDATA[2819]]></qid>
    <attribute><![CDATA[statistics_graphtype]]></attribute>
    <value><![CDATA[0]]></value>
    <language/>
   </row>
   <row>
    <qid><![CDATA[2819]]></qid>
    <attribute><![CDATA[save_as_default]]></attribute>
    <value><![CDATA[N]]></value>
    <language/>
   </row>
   <row>
    <qid><![CDATA[2820]]></qid>
    <attribute><![CDATA[min_answers]]></attribute>
    <value/>
    <language/>
   </row>
   <row>
    <qid><![CDATA[2820]]></qid>
    <attribute><![CDATA[max_answers]]></attribute>
    <value/>
    <language/>
   </row>
   <row>
    <qid><![CDATA[2820]]></qid>
    <attribute><![CDATA[array_filter_style]]></attribute>
    <value><![CDATA[0]]></value>
    <language/>
   </row>
   <row>
    <qid><![CDATA[2820]]></qid>
    <attribute><![CDATA[array_filter_exclude]]></attribute>
    <value/>
    <language/>
   </row>
   <row>
    <qid><![CDATA[2820]]></qid>
    <attribute><![CDATA[array_filter]]></attribute>
    <value/>
    <language/>
   </row>
   <row>
    <qid><![CDATA[2820]]></qid>
    <attribute><![CDATA[exclude_all_others]]></attribute>
    <value/>
    <language/>
   </row>
   <row>
    <qid><![CDATA[2820]]></qid>
    <attribute><![CDATA[random_group]]></attribute>
    <value/>
    <language/>
   </row>
   <row>
    <qid><![CDATA[2820]]></qid>
    <attribute><![CDATA[em_validation_q]]></attribute>
    <value/>
    <language/>
   </row>
   <row>
    <qid><![CDATA[2820]]></qid>
    <attribute><![CDATA[em_validation_q_tip]]></attribute>
    <value/>
    <language><![CDATA[en]]></language>
   </row>
   <row>
    <qid><![CDATA[2820]]></qid>
    <attribute><![CDATA[em_validation_sq]]></attribute>
    <value/>
    <language/>
   </row>
   <row>
    <qid><![CDATA[2820]]></qid>
    <attribute><![CDATA[em_validation_sq_tip]]></attribute>
    <value/>
    <language><![CDATA[en]]></language>
   </row>
   <row>
    <qid><![CDATA[2820]]></qid>
    <attribute><![CDATA[prefix]]></attribute>
    <value/>
    <language><![CDATA[en]]></language>
   </row>
   <row>
    <qid><![CDATA[2820]]></qid>
    <attribute><![CDATA[suffix]]></attribute>
    <value/>
    <language><![CDATA[en]]></language>
   </row>
   <row>
    <qid><![CDATA[2820]]></qid>
    <attribute><![CDATA[hide_tip]]></attribute>
    <value><![CDATA[0]]></value>
    <language/>
   </row>
   <row>
    <qid><![CDATA[2820]]></qid>
    <attribute><![CDATA[display_rows]]></attribute>
    <value/>
    <language/>
   </row>
   <row>
    <qid><![CDATA[2820]]></qid>
    <attribute><![CDATA[input_size]]></attribute>
    <value/>
    <language/>
   </row>
   <row>
    <qid><![CDATA[2820]]></qid>
    <attribute><![CDATA[random_order]]></attribute>
    <value><![CDATA[0]]></value>
    <language/>
   </row>
   <row>
    <qid><![CDATA[2820]]></qid>
    <attribute><![CDATA[hidden]]></attribute>
    <value><![CDATA[0]]></value>
    <language/>
   </row>
   <row>
    <qid><![CDATA[2820]]></qid>
    <attribute><![CDATA[cssclass]]></attribute>
    <value/>
    <language/>
   </row>
   <row>
    <qid><![CDATA[2820]]></qid>
    <attribute><![CDATA[maximum_chars]]></attribute>
    <value/>
    <language/>
   </row>
   <row>
    <qid><![CDATA[2820]]></qid>
    <attribute><![CDATA[page_break]]></attribute>
    <value><![CDATA[0]]></value>
    <language/>
   </row>
   <row>
    <qid><![CDATA[2820]]></qid>
    <attribute><![CDATA[numbers_only]]></attribute>
    <value><![CDATA[0]]></value>
    <language/>
   </row>
   <row>
    <qid><![CDATA[2820]]></qid>
    <attribute><![CDATA[statistics_showgraph]]></attribute>
    <value><![CDATA[1]]></value>
    <language/>
   </row>
   <row>
    <qid><![CDATA[2820]]></qid>
    <attribute><![CDATA[statistics_graphtype]]></attribute>
    <value><![CDATA[0]]></value>
    <language/>
   </row>
   <row>
    <qid><![CDATA[2820]]></qid>
    <attribute><![CDATA[save_as_default]]></attribute>
    <value><![CDATA[N]]></value>
    <language/>
   </row>
   <row>
    <qid><![CDATA[2821]]></qid>
    <attribute><![CDATA[min_answers]]></attribute>
    <value/>
    <language/>
   </row>
   <row>
    <qid><![CDATA[2821]]></qid>
    <attribute><![CDATA[max_answers]]></attribute>
    <value/>
    <language/>
   </row>
   <row>
    <qid><![CDATA[2821]]></qid>
    <attribute><![CDATA[array_filter_style]]></attribute>
    <value><![CDATA[0]]></value>
    <language/>
   </row>
   <row>
    <qid><![CDATA[2821]]></qid>
    <attribute><![CDATA[array_filter_exclude]]></attribute>
    <value/>
    <language/>
   </row>
   <row>
    <qid><![CDATA[2821]]></qid>
    <attribute><![CDATA[array_filter]]></attribute>
    <value/>
    <language/>
   </row>
   <row>
    <qid><![CDATA[2821]]></qid>
    <attribute><![CDATA[exclude_all_others]]></attribute>
    <value/>
    <language/>
   </row>
   <row>
    <qid><![CDATA[2821]]></qid>
    <attribute><![CDATA[random_group]]></attribute>
    <value/>
    <language/>
   </row>
   <row>
    <qid><![CDATA[2821]]></qid>
    <attribute><![CDATA[em_validation_q]]></attribute>
    <value/>
    <language/>
   </row>
   <row>
    <qid><![CDATA[2821]]></qid>
    <attribute><![CDATA[em_validation_q_tip]]></attribute>
    <value/>
    <language><![CDATA[en]]></language>
   </row>
   <row>
    <qid><![CDATA[2821]]></qid>
    <attribute><![CDATA[em_validation_sq]]></attribute>
    <value/>
    <language/>
   </row>
   <row>
    <qid><![CDATA[2821]]></qid>
    <attribute><![CDATA[em_validation_sq_tip]]></attribute>
    <value/>
    <language><![CDATA[en]]></language>
   </row>
   <row>
    <qid><![CDATA[2821]]></qid>
    <attribute><![CDATA[prefix]]></attribute>
    <value/>
    <language><![CDATA[en]]></language>
   </row>
   <row>
    <qid><![CDATA[2821]]></qid>
    <attribute><![CDATA[suffix]]></attribute>
    <value/>
    <language><![CDATA[en]]></language>
   </row>
   <row>
    <qid><![CDATA[2821]]></qid>
    <attribute><![CDATA[hide_tip]]></attribute>
    <value><![CDATA[0]]></value>
    <language/>
   </row>
   <row>
    <qid><![CDATA[2821]]></qid>
    <attribute><![CDATA[display_rows]]></attribute>
    <value/>
    <language/>
   </row>
   <row>
    <qid><![CDATA[2821]]></qid>
    <attribute><![CDATA[input_size]]></attribute>
    <value/>
    <language/>
   </row>
   <row>
    <qid><![CDATA[2821]]></qid>
    <attribute><![CDATA[random_order]]></attribute>
    <value><![CDATA[0]]></value>
    <language/>
   </row>
   <row>
    <qid><![CDATA[2821]]></qid>
    <attribute><![CDATA[hidden]]></attribute>
    <value><![CDATA[0]]></value>
    <language/>
   </row>
   <row>
    <qid><![CDATA[2821]]></qid>
    <attribute><![CDATA[cssclass]]></attribute>
    <value/>
    <language/>
   </row>
   <row>
    <qid><![CDATA[2821]]></qid>
    <attribute><![CDATA[maximum_chars]]></attribute>
    <value/>
    <language/>
   </row>
   <row>
    <qid><![CDATA[2821]]></qid>
    <attribute><![CDATA[page_break]]></attribute>
    <value><![CDATA[0]]></value>
    <language/>
   </row>
   <row>
    <qid><![CDATA[2821]]></qid>
    <attribute><![CDATA[numbers_only]]></attribute>
    <value><![CDATA[0]]></value>
    <language/>
   </row>
   <row>
    <qid><![CDATA[2821]]></qid>
    <attribute><![CDATA[statistics_showgraph]]></attribute>
    <value><![CDATA[1]]></value>
    <language/>
   </row>
   <row>
    <qid><![CDATA[2821]]></qid>
    <attribute><![CDATA[statistics_graphtype]]></attribute>
    <value><![CDATA[0]]></value>
    <language/>
   </row>
   <row>
    <qid><![CDATA[2821]]></qid>
    <attribute><![CDATA[save_as_default]]></attribute>
    <value><![CDATA[N]]></value>
    <language/>
   </row>
   <row>
    <qid><![CDATA[2822]]></qid>
    <attribute><![CDATA[min_answers]]></attribute>
    <value/>
    <language/>
   </row>
   <row>
    <qid><![CDATA[2822]]></qid>
    <attribute><![CDATA[max_answers]]></attribute>
    <value/>
    <language/>
   </row>
   <row>
    <qid><![CDATA[2822]]></qid>
    <attribute><![CDATA[array_filter_style]]></attribute>
    <value><![CDATA[0]]></value>
    <language/>
   </row>
   <row>
    <qid><![CDATA[2822]]></qid>
    <attribute><![CDATA[array_filter_exclude]]></attribute>
    <value/>
    <language/>
   </row>
   <row>
    <qid><![CDATA[2822]]></qid>
    <attribute><![CDATA[array_filter]]></attribute>
    <value/>
    <language/>
   </row>
   <row>
    <qid><![CDATA[2822]]></qid>
    <attribute><![CDATA[exclude_all_others]]></attribute>
    <value/>
    <language/>
   </row>
   <row>
    <qid><![CDATA[2822]]></qid>
    <attribute><![CDATA[random_group]]></attribute>
    <value/>
    <language/>
   </row>
   <row>
    <qid><![CDATA[2822]]></qid>
    <attribute><![CDATA[em_validation_q]]></attribute>
    <value/>
    <language/>
   </row>
   <row>
    <qid><![CDATA[2822]]></qid>
    <attribute><![CDATA[em_validation_q_tip]]></attribute>
    <value/>
    <language><![CDATA[en]]></language>
   </row>
   <row>
    <qid><![CDATA[2822]]></qid>
    <attribute><![CDATA[em_validation_sq]]></attribute>
    <value/>
    <language/>
   </row>
   <row>
    <qid><![CDATA[2822]]></qid>
    <attribute><![CDATA[em_validation_sq_tip]]></attribute>
    <value/>
    <language><![CDATA[en]]></language>
   </row>
   <row>
    <qid><![CDATA[2822]]></qid>
    <attribute><![CDATA[prefix]]></attribute>
    <value/>
    <language><![CDATA[en]]></language>
   </row>
   <row>
    <qid><![CDATA[2822]]></qid>
    <attribute><![CDATA[suffix]]></attribute>
    <value/>
    <language><![CDATA[en]]></language>
   </row>
   <row>
    <qid><![CDATA[2822]]></qid>
    <attribute><![CDATA[hide_tip]]></attribute>
    <value><![CDATA[0]]></value>
    <language/>
   </row>
   <row>
    <qid><![CDATA[2822]]></qid>
    <attribute><![CDATA[display_rows]]></attribute>
    <value/>
    <language/>
   </row>
   <row>
    <qid><![CDATA[2822]]></qid>
    <attribute><![CDATA[input_size]]></attribute>
    <value/>
    <language/>
   </row>
   <row>
    <qid><![CDATA[2822]]></qid>
    <attribute><![CDATA[random_order]]></attribute>
    <value><![CDATA[0]]></value>
    <language/>
   </row>
   <row>
    <qid><![CDATA[2822]]></qid>
    <attribute><![CDATA[hidden]]></attribute>
    <value><![CDATA[0]]></value>
    <language/>
   </row>
   <row>
    <qid><![CDATA[2822]]></qid>
    <attribute><![CDATA[cssclass]]></attribute>
    <value/>
    <language/>
   </row>
   <row>
    <qid><![CDATA[2822]]></qid>
    <attribute><![CDATA[maximum_chars]]></attribute>
    <value/>
    <language/>
   </row>
   <row>
    <qid><![CDATA[2822]]></qid>
    <attribute><![CDATA[page_break]]></attribute>
    <value><![CDATA[0]]></value>
    <language/>
   </row>
   <row>
    <qid><![CDATA[2822]]></qid>
    <attribute><![CDATA[numbers_only]]></attribute>
    <value><![CDATA[0]]></value>
    <language/>
   </row>
   <row>
    <qid><![CDATA[2822]]></qid>
    <attribute><![CDATA[statistics_showgraph]]></attribute>
    <value><![CDATA[1]]></value>
    <language/>
   </row>
   <row>
    <qid><![CDATA[2822]]></qid>
    <attribute><![CDATA[statistics_graphtype]]></attribute>
    <value><![CDATA[0]]></value>
    <language/>
   </row>
   <row>
    <qid><![CDATA[2822]]></qid>
    <attribute><![CDATA[save_as_default]]></attribute>
    <value><![CDATA[N]]></value>
    <language/>
   </row>
   <row>
    <qid><![CDATA[2823]]></qid>
    <attribute><![CDATA[min_answers]]></attribute>
    <value/>
    <language/>
   </row>
   <row>
    <qid><![CDATA[2823]]></qid>
    <attribute><![CDATA[max_answers]]></attribute>
    <value/>
    <language/>
   </row>
   <row>
    <qid><![CDATA[2823]]></qid>
    <attribute><![CDATA[array_filter_style]]></attribute>
    <value><![CDATA[0]]></value>
    <language/>
   </row>
   <row>
    <qid><![CDATA[2823]]></qid>
    <attribute><![CDATA[array_filter_exclude]]></attribute>
    <value/>
    <language/>
   </row>
   <row>
    <qid><![CDATA[2823]]></qid>
    <attribute><![CDATA[array_filter]]></attribute>
    <value/>
    <language/>
   </row>
   <row>
    <qid><![CDATA[2823]]></qid>
    <attribute><![CDATA[exclude_all_others]]></attribute>
    <value/>
    <language/>
   </row>
   <row>
    <qid><![CDATA[2823]]></qid>
    <attribute><![CDATA[random_group]]></attribute>
    <value/>
    <language/>
   </row>
   <row>
    <qid><![CDATA[2823]]></qid>
    <attribute><![CDATA[em_validation_q]]></attribute>
    <value/>
    <language/>
   </row>
   <row>
    <qid><![CDATA[2823]]></qid>
    <attribute><![CDATA[em_validation_q_tip]]></attribute>
    <value/>
    <language><![CDATA[en]]></language>
   </row>
   <row>
    <qid><![CDATA[2823]]></qid>
    <attribute><![CDATA[em_validation_sq]]></attribute>
    <value/>
    <language/>
   </row>
   <row>
    <qid><![CDATA[2823]]></qid>
    <attribute><![CDATA[em_validation_sq_tip]]></attribute>
    <value/>
    <language><![CDATA[en]]></language>
   </row>
   <row>
    <qid><![CDATA[2823]]></qid>
    <attribute><![CDATA[prefix]]></attribute>
    <value/>
    <language><![CDATA[en]]></language>
   </row>
   <row>
    <qid><![CDATA[2823]]></qid>
    <attribute><![CDATA[suffix]]></attribute>
    <value/>
    <language><![CDATA[en]]></language>
   </row>
   <row>
    <qid><![CDATA[2823]]></qid>
    <attribute><![CDATA[hide_tip]]></attribute>
    <value><![CDATA[0]]></value>
    <language/>
   </row>
   <row>
    <qid><![CDATA[2823]]></qid>
    <attribute><![CDATA[display_rows]]></attribute>
    <value/>
    <language/>
   </row>
   <row>
    <qid><![CDATA[2823]]></qid>
    <attribute><![CDATA[input_size]]></attribute>
    <value/>
    <language/>
   </row>
   <row>
    <qid><![CDATA[2823]]></qid>
    <attribute><![CDATA[random_order]]></attribute>
    <value><![CDATA[0]]></value>
    <language/>
   </row>
   <row>
    <qid><![CDATA[2823]]></qid>
    <attribute><![CDATA[hidden]]></attribute>
    <value><![CDATA[0]]></value>
    <language/>
   </row>
   <row>
    <qid><![CDATA[2823]]></qid>
    <attribute><![CDATA[cssclass]]></attribute>
    <value/>
    <language/>
   </row>
   <row>
    <qid><![CDATA[2823]]></qid>
    <attribute><![CDATA[maximum_chars]]></attribute>
    <value/>
    <language/>
   </row>
   <row>
    <qid><![CDATA[2823]]></qid>
    <attribute><![CDATA[page_break]]></attribute>
    <value><![CDATA[0]]></value>
    <language/>
   </row>
   <row>
    <qid><![CDATA[2823]]></qid>
    <attribute><![CDATA[numbers_only]]></attribute>
    <value><![CDATA[0]]></value>
    <language/>
   </row>
   <row>
    <qid><![CDATA[2823]]></qid>
    <attribute><![CDATA[statistics_showgraph]]></attribute>
    <value><![CDATA[1]]></value>
    <language/>
   </row>
   <row>
    <qid><![CDATA[2823]]></qid>
    <attribute><![CDATA[statistics_graphtype]]></attribute>
    <value><![CDATA[0]]></value>
    <language/>
   </row>
   <row>
    <qid><![CDATA[2823]]></qid>
    <attribute><![CDATA[save_as_default]]></attribute>
    <value><![CDATA[N]]></value>
    <language/>
   </row>
   <row>
    <qid><![CDATA[2824]]></qid>
    <attribute><![CDATA[min_answers]]></attribute>
    <value/>
    <language/>
   </row>
   <row>
    <qid><![CDATA[2824]]></qid>
    <attribute><![CDATA[max_answers]]></attribute>
    <value/>
    <language/>
   </row>
   <row>
    <qid><![CDATA[2824]]></qid>
    <attribute><![CDATA[array_filter_style]]></attribute>
    <value><![CDATA[0]]></value>
    <language/>
   </row>
   <row>
    <qid><![CDATA[2824]]></qid>
    <attribute><![CDATA[array_filter_exclude]]></attribute>
    <value/>
    <language/>
   </row>
   <row>
    <qid><![CDATA[2824]]></qid>
    <attribute><![CDATA[array_filter]]></attribute>
    <value/>
    <language/>
   </row>
   <row>
    <qid><![CDATA[2824]]></qid>
    <attribute><![CDATA[exclude_all_others]]></attribute>
    <value/>
    <language/>
   </row>
   <row>
    <qid><![CDATA[2824]]></qid>
    <attribute><![CDATA[random_group]]></attribute>
    <value/>
    <language/>
   </row>
   <row>
    <qid><![CDATA[2824]]></qid>
    <attribute><![CDATA[em_validation_q]]></attribute>
    <value/>
    <language/>
   </row>
   <row>
    <qid><![CDATA[2824]]></qid>
    <attribute><![CDATA[em_validation_q_tip]]></attribute>
    <value/>
    <language><![CDATA[en]]></language>
   </row>
   <row>
    <qid><![CDATA[2824]]></qid>
    <attribute><![CDATA[em_validation_sq]]></attribute>
    <value/>
    <language/>
   </row>
   <row>
    <qid><![CDATA[2824]]></qid>
    <attribute><![CDATA[em_validation_sq_tip]]></attribute>
    <value/>
    <language><![CDATA[en]]></language>
   </row>
   <row>
    <qid><![CDATA[2824]]></qid>
    <attribute><![CDATA[prefix]]></attribute>
    <value/>
    <language><![CDATA[en]]></language>
   </row>
   <row>
    <qid><![CDATA[2824]]></qid>
    <attribute><![CDATA[suffix]]></attribute>
    <value/>
    <language><![CDATA[en]]></language>
   </row>
   <row>
    <qid><![CDATA[2824]]></qid>
    <attribute><![CDATA[hide_tip]]></attribute>
    <value><![CDATA[0]]></value>
    <language/>
   </row>
   <row>
    <qid><![CDATA[2824]]></qid>
    <attribute><![CDATA[display_rows]]></attribute>
    <value/>
    <language/>
   </row>
   <row>
    <qid><![CDATA[2824]]></qid>
    <attribute><![CDATA[input_size]]></attribute>
    <value/>
    <language/>
   </row>
   <row>
    <qid><![CDATA[2824]]></qid>
    <attribute><![CDATA[random_order]]></attribute>
    <value><![CDATA[0]]></value>
    <language/>
   </row>
   <row>
    <qid><![CDATA[2824]]></qid>
    <attribute><![CDATA[hidden]]></attribute>
    <value><![CDATA[0]]></value>
    <language/>
   </row>
   <row>
    <qid><![CDATA[2824]]></qid>
    <attribute><![CDATA[cssclass]]></attribute>
    <value/>
    <language/>
   </row>
   <row>
    <qid><![CDATA[2824]]></qid>
    <attribute><![CDATA[maximum_chars]]></attribute>
    <value/>
    <language/>
   </row>
   <row>
    <qid><![CDATA[2824]]></qid>
    <attribute><![CDATA[page_break]]></attribute>
    <value><![CDATA[0]]></value>
    <language/>
   </row>
   <row>
    <qid><![CDATA[2824]]></qid>
    <attribute><![CDATA[numbers_only]]></attribute>
    <value><![CDATA[0]]></value>
    <language/>
   </row>
   <row>
    <qid><![CDATA[2824]]></qid>
    <attribute><![CDATA[statistics_showgraph]]></attribute>
    <value><![CDATA[1]]></value>
    <language/>
   </row>
   <row>
    <qid><![CDATA[2824]]></qid>
    <attribute><![CDATA[statistics_graphtype]]></attribute>
    <value><![CDATA[0]]></value>
    <language/>
   </row>
   <row>
    <qid><![CDATA[2824]]></qid>
    <attribute><![CDATA[save_as_default]]></attribute>
    <value><![CDATA[N]]></value>
    <language/>
   </row>
   <row>
    <qid><![CDATA[2825]]></qid>
    <attribute><![CDATA[min_answers]]></attribute>
    <value/>
    <language/>
   </row>
   <row>
    <qid><![CDATA[2825]]></qid>
    <attribute><![CDATA[max_answers]]></attribute>
    <value/>
    <language/>
   </row>
   <row>
    <qid><![CDATA[2825]]></qid>
    <attribute><![CDATA[array_filter_style]]></attribute>
    <value><![CDATA[0]]></value>
    <language/>
   </row>
   <row>
    <qid><![CDATA[2825]]></qid>
    <attribute><![CDATA[array_filter_exclude]]></attribute>
    <value/>
    <language/>
   </row>
   <row>
    <qid><![CDATA[2825]]></qid>
    <attribute><![CDATA[array_filter]]></attribute>
    <value/>
    <language/>
   </row>
   <row>
    <qid><![CDATA[2825]]></qid>
    <attribute><![CDATA[exclude_all_others]]></attribute>
    <value/>
    <language/>
   </row>
   <row>
    <qid><![CDATA[2825]]></qid>
    <attribute><![CDATA[random_group]]></attribute>
    <value/>
    <language/>
   </row>
   <row>
    <qid><![CDATA[2825]]></qid>
    <attribute><![CDATA[em_validation_q]]></attribute>
    <value/>
    <language/>
   </row>
   <row>
    <qid><![CDATA[2825]]></qid>
    <attribute><![CDATA[em_validation_q_tip]]></attribute>
    <value/>
    <language><![CDATA[en]]></language>
   </row>
   <row>
    <qid><![CDATA[2825]]></qid>
    <attribute><![CDATA[em_validation_sq]]></attribute>
    <value/>
    <language/>
   </row>
   <row>
    <qid><![CDATA[2825]]></qid>
    <attribute><![CDATA[em_validation_sq_tip]]></attribute>
    <value/>
    <language><![CDATA[en]]></language>
   </row>
   <row>
    <qid><![CDATA[2825]]></qid>
    <attribute><![CDATA[prefix]]></attribute>
    <value/>
    <language><![CDATA[en]]></language>
   </row>
   <row>
    <qid><![CDATA[2825]]></qid>
    <attribute><![CDATA[suffix]]></attribute>
    <value/>
    <language><![CDATA[en]]></language>
   </row>
   <row>
    <qid><![CDATA[2825]]></qid>
    <attribute><![CDATA[hide_tip]]></attribute>
    <value><![CDATA[0]]></value>
    <language/>
   </row>
   <row>
    <qid><![CDATA[2825]]></qid>
    <attribute><![CDATA[display_rows]]></attribute>
    <value/>
    <language/>
   </row>
   <row>
    <qid><![CDATA[2825]]></qid>
    <attribute><![CDATA[input_size]]></attribute>
    <value/>
    <language/>
   </row>
   <row>
    <qid><![CDATA[2825]]></qid>
    <attribute><![CDATA[random_order]]></attribute>
    <value><![CDATA[0]]></value>
    <language/>
   </row>
   <row>
    <qid><![CDATA[2825]]></qid>
    <attribute><![CDATA[hidden]]></attribute>
    <value><![CDATA[0]]></value>
    <language/>
   </row>
   <row>
    <qid><![CDATA[2825]]></qid>
    <attribute><![CDATA[cssclass]]></attribute>
    <value/>
    <language/>
   </row>
   <row>
    <qid><![CDATA[2825]]></qid>
    <attribute><![CDATA[maximum_chars]]></attribute>
    <value/>
    <language/>
   </row>
   <row>
    <qid><![CDATA[2825]]></qid>
    <attribute><![CDATA[page_break]]></attribute>
    <value><![CDATA[0]]></value>
    <language/>
   </row>
   <row>
    <qid><![CDATA[2825]]></qid>
    <attribute><![CDATA[numbers_only]]></attribute>
    <value><![CDATA[0]]></value>
    <language/>
   </row>
   <row>
    <qid><![CDATA[2825]]></qid>
    <attribute><![CDATA[statistics_showgraph]]></attribute>
    <value><![CDATA[1]]></value>
    <language/>
   </row>
   <row>
    <qid><![CDATA[2825]]></qid>
    <attribute><![CDATA[statistics_graphtype]]></attribute>
    <value><![CDATA[0]]></value>
    <language/>
   </row>
   <row>
    <qid><![CDATA[2825]]></qid>
    <attribute><![CDATA[save_as_default]]></attribute>
    <value><![CDATA[N]]></value>
    <language/>
   </row>
   <row>
    <qid><![CDATA[2809]]></qid>
    <attribute><![CDATA[random_group]]></attribute>
    <value/>
    <language/>
   </row>
   <row>
    <qid><![CDATA[2809]]></qid>
    <attribute><![CDATA[em_validation_q]]></attribute>
    <value/>
    <language/>
   </row>
   <row>
    <qid><![CDATA[2809]]></qid>
    <attribute><![CDATA[em_validation_q_tip]]></attribute>
    <value/>
    <language><![CDATA[en]]></language>
   </row>
   <row>
    <qid><![CDATA[2809]]></qid>
    <attribute><![CDATA[hide_tip]]></attribute>
    <value><![CDATA[0]]></value>
    <language/>
   </row>
   <row>
    <qid><![CDATA[2809]]></qid>
    <attribute><![CDATA[text_input_width]]></attribute>
    <value/>
    <language/>
   </row>
   <row>
    <qid><![CDATA[2809]]></qid>
    <attribute><![CDATA[input_size]]></attribute>
    <value/>
    <language/>
   </row>
   <row>
    <qid><![CDATA[2809]]></qid>
    <attribute><![CDATA[hidden]]></attribute>
    <value><![CDATA[0]]></value>
    <language/>
   </row>
   <row>
    <qid><![CDATA[2809]]></qid>
    <attribute><![CDATA[cssclass]]></attribute>
    <value/>
    <language/>
   </row>
   <row>
    <qid><![CDATA[2809]]></qid>
    <attribute><![CDATA[maximum_chars]]></attribute>
    <value/>
    <language/>
   </row>
   <row>
    <qid><![CDATA[2809]]></qid>
    <attribute><![CDATA[page_break]]></attribute>
    <value><![CDATA[0]]></value>
    <language/>
   </row>
   <row>
    <qid><![CDATA[2809]]></qid>
    <attribute><![CDATA[time_limit]]></attribute>
    <value/>
    <language/>
   </row>
   <row>
    <qid><![CDATA[2809]]></qid>
    <attribute><![CDATA[time_limit_action]]></attribute>
    <value><![CDATA[1]]></value>
    <language/>
   </row>
   <row>
    <qid><![CDATA[2809]]></qid>
    <attribute><![CDATA[time_limit_disable_next]]></attribute>
    <value><![CDATA[0]]></value>
    <language/>
   </row>
   <row>
    <qid><![CDATA[2809]]></qid>
    <attribute><![CDATA[time_limit_disable_prev]]></attribute>
    <value><![CDATA[0]]></value>
    <language/>
   </row>
   <row>
    <qid><![CDATA[2809]]></qid>
    <attribute><![CDATA[time_limit_countdown_message]]></attribute>
    <value/>
    <language><![CDATA[en]]></language>
   </row>
   <row>
    <qid><![CDATA[2809]]></qid>
    <attribute><![CDATA[time_limit_timer_style]]></attribute>
    <value/>
    <language/>
   </row>
   <row>
    <qid><![CDATA[2809]]></qid>
    <attribute><![CDATA[time_limit_message_delay]]></attribute>
    <value/>
    <language/>
   </row>
   <row>
    <qid><![CDATA[2809]]></qid>
    <attribute><![CDATA[time_limit_message]]></attribute>
    <value/>
    <language><![CDATA[en]]></language>
   </row>
   <row>
    <qid><![CDATA[2809]]></qid>
    <attribute><![CDATA[time_limit_message_style]]></attribute>
    <value/>
    <language/>
   </row>
   <row>
    <qid><![CDATA[2809]]></qid>
    <attribute><![CDATA[time_limit_warning]]></attribute>
    <value/>
    <language/>
   </row>
   <row>
    <qid><![CDATA[2809]]></qid>
    <attribute><![CDATA[time_limit_warning_display_time]]></attribute>
    <value/>
    <language/>
   </row>
   <row>
    <qid><![CDATA[2809]]></qid>
    <attribute><![CDATA[time_limit_warning_message]]></attribute>
    <value/>
    <language><![CDATA[en]]></language>
   </row>
   <row>
    <qid><![CDATA[2809]]></qid>
    <attribute><![CDATA[time_limit_warning_style]]></attribute>
    <value/>
    <language/>
   </row>
   <row>
    <qid><![CDATA[2809]]></qid>
    <attribute><![CDATA[time_limit_warning_2]]></attribute>
    <value/>
    <language/>
   </row>
   <row>
    <qid><![CDATA[2809]]></qid>
    <attribute><![CDATA[time_limit_warning_2_display_time]]></attribute>
    <value/>
    <language/>
   </row>
   <row>
    <qid><![CDATA[2809]]></qid>
    <attribute><![CDATA[time_limit_warning_2_message]]></attribute>
    <value/>
    <language><![CDATA[en]]></language>
   </row>
   <row>
    <qid><![CDATA[2809]]></qid>
    <attribute><![CDATA[time_limit_warning_2_style]]></attribute>
    <value/>
    <language/>
   </row>
   <row>
    <qid><![CDATA[2809]]></qid>
    <attribute><![CDATA[statistics_showgraph]]></attribute>
    <value><![CDATA[1]]></value>
    <language/>
   </row>
   <row>
    <qid><![CDATA[2809]]></qid>
    <attribute><![CDATA[statistics_graphtype]]></attribute>
    <value><![CDATA[0]]></value>
    <language/>
   </row>
   <row>
    <qid><![CDATA[2809]]></qid>
    <attribute><![CDATA[save_as_default]]></attribute>
    <value><![CDATA[N]]></value>
    <language/>
   </row>
  </rows>
 </question_attributes>
 <surveys>
  <fields>
   <fieldname>sid</fieldname>
   <fieldname>gsid</fieldname>
   <fieldname>admin</fieldname>
   <fieldname>expires</fieldname>
   <fieldname>startdate</fieldname>
   <fieldname>adminemail</fieldname>
   <fieldname>anonymized</fieldname>
   <fieldname>format</fieldname>
   <fieldname>savetimings</fieldname>
   <fieldname>template</fieldname>
   <fieldname>language</fieldname>
   <fieldname>additional_languages</fieldname>
   <fieldname>datestamp</fieldname>
   <fieldname>usecookie</fieldname>
   <fieldname>allowregister</fieldname>
   <fieldname>allowsave</fieldname>
   <fieldname>autonumber_start</fieldname>
   <fieldname>autoredirect</fieldname>
   <fieldname>allowprev</fieldname>
   <fieldname>printanswers</fieldname>
   <fieldname>ipaddr</fieldname>
   <fieldname>ipanonymize</fieldname>
   <fieldname>refurl</fieldname>
   <fieldname>showsurveypolicynotice</fieldname>
   <fieldname>publicstatistics</fieldname>
   <fieldname>showdatapolicybutton</fieldname>
   <fieldname>showlegalnoticebutton</fieldname>
   <fieldname>publicgraphs</fieldname>
   <fieldname>listpublic</fieldname>
   <fieldname>htmlemail</fieldname>
   <fieldname>sendconfirmation</fieldname>
   <fieldname>tokenanswerspersistence</fieldname>
   <fieldname>assessments</fieldname>
   <fieldname>usecaptcha</fieldname>
   <fieldname>usetokens</fieldname>
   <fieldname>bounce_email</fieldname>
   <fieldname>attributedescriptions</fieldname>
   <fieldname>emailresponseto</fieldname>
   <fieldname>emailnotificationto</fieldname>
   <fieldname>tokenlength</fieldname>
   <fieldname>showxquestions</fieldname>
   <fieldname>showgroupinfo</fieldname>
   <fieldname>shownoanswer</fieldname>
   <fieldname>showqnumcode</fieldname>
   <fieldname>bouncetime</fieldname>
   <fieldname>bounceprocessing</fieldname>
   <fieldname>bounceaccounttype</fieldname>
   <fieldname>bounceaccounthost</fieldname>
   <fieldname>bounceaccountpass</fieldname>
   <fieldname>bounceaccountencryption</fieldname>
   <fieldname>bounceaccountuser</fieldname>
   <fieldname>showwelcome</fieldname>
   <fieldname>showprogress</fieldname>
   <fieldname>questionindex</fieldname>
   <fieldname>navigationdelay</fieldname>
   <fieldname>nokeyboard</fieldname>
   <fieldname>alloweditaftercompletion</fieldname>
   <fieldname>googleanalyticsstyle</fieldname>
   <fieldname>googleanalyticsapikey</fieldname>
   <fieldname>tokenencryptionoptions</fieldname>
  </fields>
  <rows>
   <row>
    <sid><![CDATA[637659]]></sid>
    <gsid><![CDATA[1]]></gsid>
    <admin><![CDATA[Dyon Hoekstra]]></admin>
    <expires><![CDATA[2020-06-07 16:41:00]]></expires>
    <startdate><![CDATA[2020-05-22 07:15:00]]></startdate>
    <adminemail><![CDATA[hoekstra@uni-bremen.de]]></adminemail>
    <anonymized><![CDATA[Y]]></anonymized>
    <format><![CDATA[G]]></format>
    <savetimings><![CDATA[Y]]></savetimings>
    <template><![CDATA[fruity_twentythree]]></template>
    <language><![CDATA[en]]></language>
    <additional_languages/>
    <datestamp><![CDATA[Y]]></datestamp>
    <usecookie><![CDATA[Y]]></usecookie>
    <allowregister><![CDATA[N]]></allowregister>
    <allowsave><![CDATA[Y]]></allowsave>
    <autonumber_start><![CDATA[32]]></autonumber_start>
    <autoredirect><![CDATA[N]]></autoredirect>
    <allowprev><![CDATA[Y]]></allowprev>
    <printanswers><![CDATA[N]]></printanswers>
    <ipaddr><![CDATA[N]]></ipaddr>
    <ipanonymize><![CDATA[N]]></ipanonymize>
    <refurl><![CDATA[N]]></refurl>
    <showsurveypolicynotice><![CDATA[0]]></showsurveypolicynotice>
    <publicstatistics><![CDATA[N]]></publicstatistics>
    <showdatapolicybutton><![CDATA[0]]></showdatapolicybutton>
    <showlegalnoticebutton><![CDATA[0]]></showlegalnoticebutton>
    <publicgraphs><![CDATA[N]]></publicgraphs>
    <listpublic><![CDATA[N]]></listpublic>
    <htmlemail><![CDATA[N]]></htmlemail>
    <sendconfirmation><![CDATA[N]]></sendconfirmation>
    <tokenanswerspersistence><![CDATA[N]]></tokenanswerspersistence>
    <assessments><![CDATA[N]]></assessments>
    <usecaptcha><![CDATA[N]]></usecaptcha>
    <usetokens><![CDATA[N]]></usetokens>
    <bounce_email><![CDATA[hoekstra@uni-bremen.de]]></bounce_email>
    <emailresponseto/>
    <emailnotificationto/>
    <tokenlength><![CDATA[15]]></tokenlength>
    <showxquestions><![CDATA[N]]></showxquestions>
    <showgroupinfo><![CDATA[X]]></showgroupinfo>
    <shownoanswer><![CDATA[N]]></shownoanswer>
    <showqnumcode><![CDATA[X]]></showqnumcode>
    <bounceprocessing><![CDATA[N]]></bounceprocessing>
    <showwelcome><![CDATA[Y]]></showwelcome>
    <showprogress><![CDATA[Y]]></showprogress>
    <questionindex><![CDATA[0]]></questionindex>
    <navigationdelay><![CDATA[0]]></navigationdelay>
    <nokeyboard><![CDATA[N]]></nokeyboard>
    <alloweditaftercompletion><![CDATA[N]]></alloweditaftercompletion>
    <googleanalyticsstyle><![CDATA[0]]></googleanalyticsstyle>
    <googleanalyticsapikey/>
    <tokenencryptionoptions><![CDATA[{ "enabled":"Y","columns":{ "firstname":"N","lastname":"N","email":"N" } }]]></tokenencryptionoptions>
   </row>
  </rows>
 </surveys>
 <surveys_languagesettings>
  <fields>
   <fieldname>surveyls_survey_id</fieldname>
   <fieldname>surveyls_language</fieldname>
   <fieldname>surveyls_title</fieldname>
   <fieldname>surveyls_description</fieldname>
   <fieldname>surveyls_welcometext</fieldname>
   <fieldname>surveyls_endtext</fieldname>
   <fieldname>surveyls_policy_notice</fieldname>
   <fieldname>surveyls_policy_error</fieldname>
   <fieldname>surveyls_policy_notice_label</fieldname>
   <fieldname>surveyls_legal_notice</fieldname>
   <fieldname>surveyls_url</fieldname>
   <fieldname>surveyls_urldescription</fieldname>
   <fieldname>surveyls_email_invite_subj</fieldname>
   <fieldname>surveyls_email_invite</fieldname>
   <fieldname>surveyls_email_remind_subj</fieldname>
   <fieldname>surveyls_email_remind</fieldname>
   <fieldname>surveyls_email_register_subj</fieldname>
   <fieldname>surveyls_email_register</fieldname>
   <fieldname>surveyls_email_confirm_subj</fieldname>
   <fieldname>surveyls_email_confirm</fieldname>
   <fieldname>surveyls_dateformat</fieldname>
   <fieldname>surveyls_attributecaptions</fieldname>
   <fieldname>surveyls_alias</fieldname>
   <fieldname>email_admin_notification_subj</fieldname>
   <fieldname>email_admin_notification</fieldname>
   <fieldname>email_admin_responses_subj</fieldname>
   <fieldname>email_admin_responses</fieldname>
   <fieldname>surveyls_numberformat</fieldname>
   <fieldname>attachments</fieldname>
  </fields>
  <rows>
   <row>
    <surveyls_survey_id><![CDATA[637659]]></surveyls_survey_id>
    <surveyls_language><![CDATA[de]]></surveyls_language>
    <surveyls_title><![CDATA[BACK UP Priorisierungsstudie Public Health - CPHE - Runde 2]]></surveyls_title>
    <surveyls_description/>
    <surveyls_welcometext><![CDATA[<p style="text-align: justify;"><strong>Willkommen zur zweiten Umfrage: „Prioritätensetzung in der Public Health Forschung“</strong></p>

<div>
<p style="text-align: justify;"><em>Bitte lesen Sie die folgenden Informationen, bevor Sie sich zur Teilnahme an der Studie bereiterklären. </em></p>

<p style="text-align: justify;">Vielen Dank für Ihr Interesse zur Teilnahme an der <strong>zweiten</strong> Befragung in unserer Delphi Studie zur Prioritätensetzung von Themen für systematische Übersichtarbeiten innerhalb der Public Health Forschung.</p>

<p style="text-align: justify;">In der ersten Delphi-Runde haben wir mit der Hilfe von vielen Public Health Stakeholdern eine Liste von Themen und Massnahmen für systematische Übersichtsarbeiten gesammelt. In dieser zweiten Delphi-Runde geht es darum die Themen zu bewerten und zur Priorisierung vor zu schlagen. Daher laden die Universität Zürich, die Universität Bremen und das Leibniz-Institut für Präventionsforschung und Epidemiologie (BIPS) Sie hiermit für die zweite Delphi-Runde ein, uns im Rahmen dieser Studie Ihr Fachwissen bezüglich des Forschungsbedarfes im Bereich Public Health mitzuteilen.</p>

<p style="text-align: justify;">Die Befragung wird in Zusammenarbeit mit Cochrane Schweiz und Cochrane Public Health Europe (CPHE) durchgeführt. CPHE wurde im Jahr 2015 gegründet, um die Arbeit von Cochrane Public Health in Europa zu unterstützen und zu verbreiten. Das gemeinsame Ziel von Cochrane Public Health ist das Fördern der Entwicklung und der Nutzung von evidenzbasierten Methoden im Public Health Bereich.</p>

<p style="text-align: justify;"><strong>Wir würden Ihnen sehr dankbar sein, wenn Sie sich die Zeit nehmen könnten den folgenden Fragebogen auszufüllen. Die Befragung wird circa 20 Minuten Ihrer Zeit in Anspruch nehmen.</strong></p>

<p style="text-align: justify;">Um mehreren Rückmeldungen von einer/m Teilnehmer*in vorzubeugen, können Sie den Fragebogen nur einmal ausfüllen. Sie können jedoch auf den folgenden Seiten die Option „später fortfahren“ oben auf dem Bildschirm auswählen, um Ihre Antworten zu speichern und später weiter fortzufahren.</p>

<p style="text-align: justify;">Es werden keine personenbezogenen Daten erhoben. Ihre Daten werden auf einem sicheren Universitätsserver gespeichert. Gemäss dem Bundesdatenschutzgesetz (BDSG) können die Angaben nicht auf Einzelne zurückgeführt werden. Ihre Teilnahme ist vollkommen freiwillig und Sie können diese jederzeit ohne Angabe von Gründen zurückziehen. Da alle Daten anonym gesammelt werden, ist es im Anschluss der Erhebung nicht mehr möglich auf die Daten zuzugreifen.</p>

<p style="text-align: justify;">Bei Fragen oder Anregungen kontaktieren Sie uns bitte:</p>

<ul>
	<li style="text-align: justify;">Margot Mütsch - Email: <a href="mailto:margot.muetsch@uzh.ch">margot.muetsch@uzh.ch</a> - Telefon: +41 44 63 44857</li>
	<li style="text-align: justify;">Dyon Hoekstra - Email: <a href="mailto:hoekstra@uni-bremen.de">hoekstra@bips.uni-bremen.de</a> - Telefon:+49 421 218 56922</li>
</ul>

<p style="text-align: justify;"> </p>

<p style="text-align: justify;"><strong>Wenn Sie mit der Teilnahme einverstanden sind und die Befragung starten möchten, klicken Sie bitte auf „weiter“.</strong></p>
</div>
]]></surveyls_welcometext>
    <surveyls_endtext><![CDATA[<span style="display: none;"> </span>
<p><strong>Herzlichen Dank für Ihre wertvolle Mitarbeit an unserem Forschungsprozess!</strong></p>

<p>Ihre Antworten werden zu einem verbesserten Verständnis der Forschungsanforderungen und Präferenzen aller Stakeholder in der Public Health Forschung beitragen und helfen zukünftige Forschung besser an diesen Anforderungen auszurichten.</p>

<p>Wenn Sie weitere Fragen oder Anmerkungen zum Forschungsprojekt haben oder über die Ergebnisse nach Abschluss des Projektes informiert werden möchten, wenden Sie sich bitte an:</p>

<ul>
	<li>Dyon Hoekstra - Email: <a href="mailto:hoekstra@bips.uni-bremen.de">hoekstra@uni-bremen.de</a> Telefon: +49 421 218 56922</li>
	<li>Margot Mütsch - Email: <a href="mailto:margot.muetsch@uzh.ch">margot.muetsch@uzh.ch</a> - Telefon: +41 44 63 44857</li>
</ul>

<p><strong>Sie können das Browserfenster nun schliessen.</strong></p>

<p style="text-align:justify"><span lang="DE" style="mso-ansi-language:DE"><o:p></o:p></span> <span style="display: none;"> </span></p>
]]></surveyls_endtext>
    <surveyls_url/>
    <surveyls_urldescription/>
    <surveyls_email_invite_subj><![CDATA[Priorisierung von Forschungsthemen für Public Health in Deutschland - Erhebung der Deutschen Gesellschaft für Public Health: Delphi Runde 2 ]]></surveyls_email_invite_subj>
    <surveyls_email_invite><![CDATA[Sehr geehrte/r Frau/Herr,

vor ein paar Tagen haben Sie eine E-Mail von der Deutschen Gesellschaft für Public Health (DGPH) erhalten, in der wir Sie eingeladen haben, an der zweiten Umfrage unserer Studie "Priorisierung von Forschungsthemen für Public Health in Deutschland" teilzunehmen.

Wie in der E-Mail angekündigt, erhalten Sie nun den Zugang zur Umfrage. Bitte klicken Sie auf den untenstehenden Link, um mit der zweiten Befragung zu beginnen. Bitte füllen Sie den Bogen bis zum 15. Juni 2018 aus.
{SURVEYURL}

Um mehreren Rückmeldungen von einer/m Teilnehmer*in vorzubeugen, können Sie den Link nur einmal verwenden. Sie können jedoch im Survey die Option „später fortfahren“ oben auf dem Bildschirm auswählen um Ihre Antworten zu speichern und später weiter fortzufahren.

Vielen Dank für Ihre Zeit und Ihren Beitrag für eine größere Relevanz von Public-Health-Forschung!

Mit freundlichen Grüßen

Prof. Ansgar Gerhardus (für die Deutsche Gesellschaft für Public Health)

Für Fragen oder Anregungen können Sie gerne Dyon Hoekstra von der Forschungsgruppe für Evidence-Based Public-Health (BIPS/Uni-Bremen; Leiter: Prof. Dr. Stefan K. Lhachimi) kontaktieren: hoekstra@bips.uni-bremen.de.
]]></surveyls_email_invite>
    <surveyls_email_remind_subj><![CDATA[ERINNERUNG: Erhebung der Deutschen Gesellschaft für Public Health - Priorisierung von Forschungsthemen für Public Health in Deutschland – 2. Runde]]></surveyls_email_remind_subj>
    <surveyls_email_remind><![CDATA[Sehr geehrte/r Frau/Herr,

Wir haben Sie im letzten Monat zur Teilnahme an der zweiten Runde unserer Online Delphi-Studie zur Prioritätensetzung in der Public-Health-Forschung eingeladen. In dieser zweiten Runde haben wir Sie gebeten, Forschungsthemen anhand von vorgegebenen Kriterien zu bewerten. Die Befragung nimmt nicht mehr als ca. 20 Minuten in Anspruch.

Inzwischen haben zahlreiche Expert_innen aus Forschung, Politik und Praxis an der zweiten Runde teilgenommen. Wir würden uns freuen, wenn auch Ihre Sicht dabei vertreten ist, weil wir glauben, dass Sie für diese Schwerpunktsetzung einen wesentlichen Beitrag leisten können. 

Bitte klicken Sie auf den untenstehenden Link, um mit der zweiten Befragung zu beginnen. Bitte füllen Sie den Bogen spätestens bis zum 14. Juli 2018 aus.
{SURVEYURL}

Um mehreren Rückmeldungen von einer/m Teilnehmer*in vorzubeugen, können Sie den Link nur einmal verwenden. Sie können jedoch im Survey die Option „später fortfahren“ oben auf dem Bildschirm auswählen um Ihre Antworten zu speichern und später weiter fortzufahren.

Vielen Dank für Ihre Zeit und Ihren Beitrag für eine größere Relevanz von Public-Health-Forschung!

Mit freundlichen Grüßen

Prof. Ansgar Gerhardus (für die Deutsche Gesellschaft für Public Health)
]]></surveyls_email_remind>
    <surveyls_email_register_subj><![CDATA[Registrierungsbestätigung für Teilnahmeumfrage]]></surveyls_email_register_subj>
    <surveyls_email_register><![CDATA[Hallo {FIRSTNAME},<br />
<br />
Sie (oder jemand, der Ihre E-Mail benutzt hat) haben sich für eine Umfrage mit dem Titel {SURVEYNAME} angemeldet.<br />
<br />
Um an dieser Umfrage teilzunehmen, klicken Sie bitte auf den folgenden Link.<br />
<br />
{SURVEYURL}<br />
<br />
Wenn Sie irgendwelche Fragen zu dieser Umfrage haben oder wenn Sie sich _nicht_ für diese Umfrage angemeldet haben und sie glauben, dass Ihnen diese E-Mail irrtümlicherweise zugeschickt worden ist, kontaktieren Sie bitte {ADMINNAME} unter {ADMINEMAIL}.]]></surveyls_email_register>
    <surveyls_email_confirm_subj><![CDATA[Bestätigung für die Teilnahme an unserer Umfrage]]></surveyls_email_confirm_subj>
    <surveyls_email_confirm><![CDATA[Hallo {FIRSTNAME},<br />
<br />
Vielen Dank für die Teilnahme an der Umfrage mit dem Titel {SURVEYNAME}. Ihre Antworten wurden bei uns gespeichert.<br />
<br />
Wenn Sie irgendwelche Fragen zu dieser E-Mail haben, kontaktieren Sie bitte {ADMINNAME} unter {ADMINEMAIL}.<br />
<br />
Mit freundlichen Grüßen,<br />
<br />
{ADMINNAME}]]></surveyls_email_confirm>
    <surveyls_dateformat><![CDATA[9]]></surveyls_dateformat>
    <surveyls_alias/>
    <email_admin_notification_subj><![CDATA[Antwortabsendung für Umfrage {SURVEYNAME}]]></email_admin_notification_subj>
    <email_admin_notification><![CDATA[Hallo,<br />
<br />
Eine neue Antwort wurde für die Umfrage '{SURVEYNAME}' abgegeben.<br />
<br />
Klicken Sie auf den folgenden Link um die Umfrage neu zu laden:<br />
{RELOADURL}<br />
<br />
Klicken Sie auf den folgenden Link um den Antwortdatensatz anzusehen:<br />
{VIEWRESPONSEURL}<br />
<br />
Klicken Sie auf den folgenden Link um den Antwortdatensatz zu bearbeiten:<br />
{EDITRESPONSEURL}<br />
<br />
Um die Statistik zu sehen, klicken Sie hier:<br />
{STATISTICSURL}]]></email_admin_notification>
    <email_admin_responses_subj><![CDATA[Antwortabsendung für Umfrage {SURVEYNAME} mit Ergebnissen]]></email_admin_responses_subj>
    <email_admin_responses><![CDATA[Hallo,<br />
<br />
Eine neue Antwort wurde für die Umfrage '{SURVEYNAME}' abgegeben.<br />
<br />
Klicken Sie auf den folgenden Link um die Umfrage neu zu laden:<br />
{RELOADURL}<br />
<br />
Klicken Sie auf den folgenden Link um den Antwortdatensatz anzusehen:<br />
{VIEWRESPONSEURL}<br />
<br />
Klicken Sie auf den folgenden Link um den Antwortdatensatz zu bearbeiten:<br />
{EDITRESPONSEURL}<br />
<br />
Um die Statistik zu sehen, klicken Sie hier:<br />
{STATISTICSURL}<br />
<br />
<br />
Die folgenden Antworten wurden vom Teilnehmer gegeben:<br />
{ANSWERTABLE}]]></email_admin_responses>
    <surveyls_numberformat><![CDATA[1]]></surveyls_numberformat>
    <attachments><![CDATA[N;]]></attachments>
   </row>
   <row>
    <surveyls_survey_id><![CDATA[637659]]></surveyls_survey_id>
    <surveyls_language><![CDATA[en]]></surveyls_language>
    <surveyls_title><![CDATA[Template survey round 2 - Prioritising topics for systematic reviews]]></surveyls_title>
    <surveyls_description/>
    <surveyls_welcometext><![CDATA[<p style="text-align:justify; margin-bottom:11px"><span style="font-size:11pt"><span style="line-height:normal"><span style="font-family:Calibri,sans-serif"><b><span lang="EN-GB" style="font-family:&quot;Times New Roman&quot;,serif"><span style="color:black">Welcome to the second survey on: “Prioritising topics for systematic review”</span></span></b></span></span></span></p>

<p style="text-align:justify; margin-bottom:11px"><span style="font-size:11pt"><span style="line-height:normal"><span style="font-family:Calibri,sans-serif"><span lang="EN-GB" style="font-family:&quot;Times New Roman&quot;,serif"><span style="color:black">Please read the following information before you agree on participating in this survey!</span></span></span></span></span></p>

<pre style="margin-bottom:16px; text-align:justify">
<span style="font-size:10pt"><span style="background:white"><span style="font-family:&quot;Courier New&quot;"><span lang="EN-GB" style="font-size:11.0pt"><span style="font-family:&quot;Times New Roman&quot;,serif"><span style="color:black">Thank you for your interest and participation in our <u>second</u> round of our Delphi study on prioritising topics for systematic reviews in the field … (<i>fill in field of study</i>). </span></span></span></span></span></span></pre>

<p style="text-align:justify; margin-bottom:11px"><span style="font-size:11pt"><span style="line-height:normal"><span style="font-family:Calibri,sans-serif"><span lang="EN-GB" style="font-family:&quot;Times New Roman&quot;,serif">In the first round of the Delphi study …<i> (fill in date)</i> you and many other stakeholders in … <i>(fill in geographical focus if applicable)</i> contributed to the creation of a list of topics which could be the foundation of systematic reviews in <span style="color:black">… (<i>fill in field of study</i>).</span> Now … <i>(fill in inviting institutions)</i> invites you to the second Delphi round where you rate these topics and suggest their prioritisation. </span></span></span></span></p>

<p style="text-align:justify; margin-bottom:11px"><span style="font-size:11pt"><span style="line-height:normal"><span style="font-family:Calibri,sans-serif"><span lang="EN-GB" style="font-family:&quot;Times New Roman&quot;,serif">This survey is conducted … <i>(fill in goal of the study).</i></span></span></span></span></p>

<p style="text-align:justify; margin-bottom:11px"> </p>

<p style="text-align:justify"><span style="font-size:11pt"><span style="line-height:normal"><span style="tab-stops:45.8pt 91.6pt 137.4pt 183.2pt 229.0pt 274.8pt 320.6pt 366.4pt 412.2pt 458.0pt 503.8pt 549.6pt 595.4pt 641.2pt 687.0pt 732.8pt"><span style="font-family:Calibri,sans-serif"><b><u><span lang="EN-GB" style="font-family:&quot;Times New Roman&quot;,serif">We would be delighted if you would also contribute to this second round. The time required is about 20 minutes.</span></u></b></span></span></span></span></p>

<p style="text-align:justify"> </p>

<p style="text-align:justify"><span style="font-size:11pt"><span style="line-height:normal"><span style="tab-stops:45.8pt 91.6pt 137.4pt 183.2pt 229.0pt 274.8pt 320.6pt 366.4pt 412.2pt 458.0pt 503.8pt 549.6pt 595.4pt 641.2pt 687.0pt 732.8pt"><span style="font-family:Calibri,sans-serif"><a name="_Hlk145354891"><span lang="EN-GB" style="font-family:&quot;Times New Roman&quot;,serif">In order to avoid multiple answers from individual participants, you can only fill out the survey once. However, on each of the following pages you can select the "continue later" option at the top of the website to save your answers to continue later. Your answers are saved for you even if you switch off your computer.</span></a></span></span></span></span></p>

<p style="text-align:justify"> </p>

<p style="text-align:justify; margin-bottom:11px"><span style="font-size:11pt"><span style="line-height:normal"><span style="font-family:Calibri,sans-serif"><span lang="EN-GB" style="font-family:&quot;Times New Roman&quot;,serif">All data will be … <i>(fill in information regarding data protection and privacy)</i>.</span></span></span></span></p>

<p style="text-align:justify"> </p>

<p style="text-align:justify; margin-bottom:11px"><span style="font-size:11pt"><span style="line-height:normal"><span style="font-family:Calibri,sans-serif"><span lang="EN-GB" style="font-family:&quot;Times New Roman&quot;,serif">If you have any questions or concerns, please do not hesitate to contact:</span></span></span></span></p>

<p style="text-align:justify; margin-bottom:11px"><span style="font-size:11pt"><span style="line-height:normal"><span style="font-family:Calibri,sans-serif"><span lang="EN-GB" style="font-family:&quot;Times New Roman&quot;,serif">… <i>(fill in contact details)</i></span></span></span></span></p>

<p style="text-align:justify"> </p>

<p style="text-align:justify; margin-bottom:11px"><span style="font-size:11pt"><span style="line-height:normal"><span style="font-family:Calibri,sans-serif"><span lang="EN-GB" style="font-family:&quot;Times New Roman&quot;,serif">If you agree to this and would like to participate, then please click on “next”.</span></span></span></span></p>
]]></surveyls_welcometext>
    <surveyls_endtext><![CDATA[<p style="text-align:justify; margin-bottom:11px"><span style="font-size:11pt"><span style="line-height:normal"><span style="font-family:Calibri,sans-serif"><span lang="EN-GB" style="font-size:12.0pt"><span style="font-family:&quot;Times New Roman&quot;,serif">Many thanks for your important input in our research process.</span></span></span></span></span></p>

<p style="text-align:justify; margin-bottom:11px"><span style="font-size:11pt"><span style="line-height:normal"><span style="font-family:Calibri,sans-serif"><span lang="EN-GB" style="font-size:12.0pt"><span style="font-family:&quot;Times New Roman&quot;,serif">Your answers will support us to gain more understanding about the research demands or preferences of stakeholders. This will help us and other academia to guide future research.</span></span></span></span></span></p>

<p style="text-align:justify; margin-bottom:11px"><span style="font-size:11pt"><span style="line-height:normal"><span style="font-family:Calibri,sans-serif"><span lang="EN-GB" style="font-size:12.0pt"><span style="font-family:&quot;Times New Roman&quot;,serif">For any further questions or remarks concerning the research project and/or the results once the study is finalised, please feel free to contact us:</span></span></span></span></span></p>

<p style="text-align:justify; margin-bottom:11px"><span style="font-size:11pt"><span style="line-height:107%"><span style="font-family:Calibri,sans-serif"><span lang="EN-GB" style="font-family:&quot;Times New Roman&quot;,serif">… <i>(fill in contact details)</i></span></span></span></span></p>

<p style="text-align:justify; margin-bottom:11px"><br /> </p>

<p style="text-align:justify; margin-bottom:11px"><span style="font-size:11pt"><span style="line-height:normal"><span style="font-family:Calibri,sans-serif"><b><span lang="EN-GB" style="font-size:12.0pt"><span style="font-family:&quot;Times New Roman&quot;,serif">You can now close of this browser!</span></span></b></span></span></span></p>
]]></surveyls_endtext>
    <surveyls_url/>
    <surveyls_urldescription/>
    <surveyls_email_invite_subj><![CDATA[Invitation to participate in a survey]]></surveyls_email_invite_subj>
    <surveyls_email_invite><![CDATA[Dear {FIRSTNAME},

You have been invited to participate in a survey.

The survey is titled:
"{SURVEYNAME}"

"{SURVEYDESCRIPTION}"

To participate, please click on the link below.

Sincerely,

{ADMINNAME} ({ADMINEMAIL})

----------------------------------------------
Click here to do the survey:
{SURVEYURL}

If you do not want to participate in this survey and don't want to receive any more invitations please click the following link:
{OPTOUTURL}

If you are blacklisted but want to participate in this survey and want to receive invitations please click the following link:
{OPTINURL}]]></surveyls_email_invite>
    <surveyls_email_remind_subj><![CDATA[Reminder to participate in a survey]]></surveyls_email_remind_subj>
    <surveyls_email_remind><![CDATA[Dear {FIRSTNAME},

Recently we invited you to participate in a survey.

We note that you have not yet completed the survey, and wish to remind you that the survey is still available should you wish to take part.

The survey is titled:
"{SURVEYNAME}"

"{SURVEYDESCRIPTION}"

To participate, please click on the link below.

Sincerely,

{ADMINNAME} ({ADMINEMAIL})

----------------------------------------------
Click here to do the survey:
{SURVEYURL}

If you do not want to participate in this survey and don't want to receive any more invitations please click the following link:
{OPTOUTURL}]]></surveyls_email_remind>
    <surveyls_email_register_subj><![CDATA[Survey registration confirmation]]></surveyls_email_register_subj>
    <surveyls_email_register><![CDATA[Dear {FIRSTNAME},

You, or someone using your email address, have registered to participate in an online survey titled {SURVEYNAME}.

To complete this survey, click on the following URL:

{SURVEYURL}

If you have any questions about this survey, or if you did not register to participate and believe this email is in error, please contact {ADMINNAME} at {ADMINEMAIL}.]]></surveyls_email_register>
    <surveyls_email_confirm_subj><![CDATA[Confirmation of your participation in our survey]]></surveyls_email_confirm_subj>
    <surveyls_email_confirm><![CDATA[Dear {FIRSTNAME},

This email is to confirm that you have completed the survey titled {SURVEYNAME} and your response has been saved. Thank you for participating.

If you have any further questions about this email, please contact {ADMINNAME} on {ADMINEMAIL}.

Sincerely,

{ADMINNAME}]]></surveyls_email_confirm>
    <surveyls_dateformat><![CDATA[9]]></surveyls_dateformat>
    <surveyls_alias/>
    <email_admin_notification_subj><![CDATA[Response submission for survey {SURVEYNAME}]]></email_admin_notification_subj>
    <email_admin_notification><![CDATA[Hello,

A new response was submitted for your survey '{SURVEYNAME}'.

Click the following link to see the individual response:
{VIEWRESPONSEURL}

Click the following link to edit the individual response:
{EDITRESPONSEURL}

View statistics by clicking here:
{STATISTICSURL}]]></email_admin_notification>
    <email_admin_responses_subj><![CDATA[Response submission for survey {SURVEYNAME} with results]]></email_admin_responses_subj>
    <email_admin_responses><![CDATA[Hello,

A new response was submitted for your survey '{SURVEYNAME}'.

Click the following link to see the individual response:
{VIEWRESPONSEURL}

Click the following link to edit the individual response:
{EDITRESPONSEURL}

View statistics by clicking here:
{STATISTICSURL}


The following answers were given by the participant:
{ANSWERTABLE}]]></email_admin_responses>
    <surveyls_numberformat><![CDATA[0]]></surveyls_numberformat>
   </row>
   <row>
    <surveyls_survey_id><![CDATA[637659]]></surveyls_survey_id>
    <surveyls_language><![CDATA[fr]]></surveyls_language>
    <surveyls_title><![CDATA[Back up Priorisierungsstudie Public Health - CPHE - Runde 2]]></surveyls_title>
    <surveyls_description/>
    <surveyls_welcometext><![CDATA[<p style="text-align: justify;"><strong>Bienvenue dans seconde l’enquête «Établissement des priorités dans la recherche en santé publique»</strong></p>

<div>
<p style="text-align: justify;"><em>Veuillez lire les informations suivantes avant de donner votre accord pour participer à l’étude.</em></p>

<p style="text-align: justify;">Merci de l’intérêt que vous portez à ce <strong>second</strong> sondage sur l’établissement des sujets de recherche prioritaires relatifs à la santé publique.</p>

<p style="text-align: justify;">Au premier tour en ligne Delphi une liste des sujets pour les revues systématiques priorisés était élaborée à l’aide de beaucoup de parties prenantes en santé publique. A la seconde étape les parties prenantes se prononcent sur l’importance des sujets cités au premier tour et ils proposent des thèmes pour la priorisation. Les universités de Zurich et de Brême et le Leibniz-Institut für Präventionsforschung und Epidemiologie (BIPS GmbH) vous invitent à participer à leur étude et à partager vos connaissances des besoins en matière de recherche, en votre qualité d’important intervenant dans la santé publique.</p>

<p style="text-align: justify;">Ce sondage est mené en collaboration avec Cochrane Public Health Europe (CPHE). CPHE a été fondée en 2015 pour soutenir et diffuser les travaux de Cochrane Public Health en Europe. L’objectif de Cochrane Public Health est de promouvoir le développement et le recours à des méthodes fondées sur l’évidence dans le secteur de la santé publique.</p>

<p style="text-align: justify;"><strong>Vous pouvez contribuer à cette enquête en acceptant de prendre le temps de remplir le questionnaire qui suit (environ 20 minutes).</strong></p>

<p style="text-align: justify;">Afin d'éviter les réponses multiples d'un même participant, vous ne pouvez remplir le questionnaire qu'une seule fois. Cependant, vous pouvez sélectionner l'option "continuer plus tard" en haut de l'écran dans les pages suivantes pour sauvegarder vos réponses et continuer plus tard.</p>

<p style="text-align: justify;">Les renseignements recueillis ne comprendront pas de données personnelles. Ils seront enregistrés sur un serveur universitaire sécurisé. Conforme avec la loi allemande sur la protection des données (BDSG) aucun lien ne soit établi entre les réponses et leur auteur. Votre participation est entièrement volontaire ; vous pourrez revenir sur votre décision à tout moment sans avoir à vous justifier. L’intégralité des données étant collectées sous forme anonyme, il ne sera plus possible d’y accéder,après le sondage.</p>

<p style="text-align: justify;">Pour toute question, n’hésitez pas à contacter :</p>

<ul>
	<li style="text-align: justify;">Margot Mütsch - par Email: <a href="mailto:margot.muetsch@uzh.ch">margot.muetsch@uzh.ch</a> - téléphone : +41 44 63 44857</li>
	<li style="text-align: justify;">Dyon Hoekstra - par Email: <a href="mailto:hoekstra@uni-bremen.de">hoekstra@uni-bremen.de</a> - téléphone :+49 421 218 56922</li>
</ul>

<p style="text-align: justify;"> </p>

<p style="text-align: justify;"><strong>Si vous consentez de participer et de commencer avec le sondage veuillez cliquer sur « plus avant »</strong></p>
</div>
]]></surveyls_welcometext>
    <surveyls_endtext><![CDATA[<p><strong>Merci bien pour votre contribution bien estimé à ce processus de Delphi!</strong></p>

<p>Vos réponses contribuent à mieux comprendre la demande et les préférences des parties prenantes concernant la recherche en santé publique. Elles aiment de mieux aligner la recherche à ces demandes.</p>

<p>Pour toute question et si vous aimeriez d’être informé directement des résultats de ce projet, n’hésitez pas à contacter :</p>

<ul>
	<li>Dyon Hoekstra - par email: <a href="mailto:hoekstra@bips.uni-bremen.de">hoekstra@uni-bremen.de</a> téléphone: +49 421 218 56922</li>
	<li>Margot Mütsch - par email: <a href="mailto:margot.muetsch@uzh.ch">margot.muetsch@uzh.ch</a> - téléphone: +41 44 63 44857</li>
</ul>

<p><strong>Veuillez fermer la fenêtre de navigateur maintenant.</strong></p>

<p style="text-align:justify"><span lang="DE" style="mso-ansi-language:DE"><o:p></o:p></span> <span style="display: none;"> </span></p>
]]></surveyls_endtext>
    <surveyls_url/>
    <surveyls_urldescription/>
    <surveyls_email_invite_subj><![CDATA[Invitation à participer à un questionnaire]]></surveyls_email_invite_subj>
    <surveyls_email_invite><![CDATA[Cher(e) {FIRSTNAME},

Vous avez été invité(e) à participer à un questionnaire.

Celui-ci est intitulé :
"{SURVEYNAME}"

"{SURVEYDESCRIPTION}"

Pour participer, veuillez cliquer sur le lien ci-dessous.

Cordialement,

{ADMINNAME} ({ADMINEMAIL})

----------------------------------------------
Cliquez ici pour remplir ce questionnaire :
{SURVEYURL}

Si vous ne souhaitez pas participer à ce questionnaire et ne souhaitez plus recevoir aucune invitation, veuillez cliquer sur le lien suivant :
{OPTOUTURL}

Si vous êtes sur liste noire mais que vous voulez participer à ce questionnaire et recevoir les invitations, merci de cliquer sur le lien suivant :
{OPTINURL}]]></surveyls_email_invite>
    <surveyls_email_remind_subj><![CDATA[Rappel pour participer à un questionnaire]]></surveyls_email_remind_subj>
    <surveyls_email_remind><![CDATA[Cher(e) {FIRSTNAME},

Vous avez été invité(e) à participer à un questionnaire récemment.

Nous avons pris en compte que vous n'avez pas encore complété le questionnaire, et nous vous rappelons que celui-ci est toujours disponible si vous souhaitez participer.

Le questionnaire est intitulé :
"{SURVEYNAME}"

"{SURVEYDESCRIPTION}"

Pour participer, veuillez cliquer sur le lien ci-dessous.

Cordialement,

{ADMINNAME} ({ADMINEMAIL})

----------------------------------------------
Cliquez ici pour faire le questionnaire:
{SURVEYURL}

Si vous ne souhaitez pas participer à ce questionnaire et ne souhaitez plus recevoir aucune invitation, veuillez cliquer sur le lien suivant :
{OPTOUTURL}]]></surveyls_email_remind>
    <surveyls_email_register_subj><![CDATA[Confirmation d'enregistrement au questionnaire]]></surveyls_email_register_subj>
    <surveyls_email_register><![CDATA[Bonjour {FIRSTNAME},

Vous (ou quelqu’un utilisant votre adresse électronique) vous êtes enregistré pour participer à un questionnaire en ligne intitulé {SURVEYNAME}.

Pour compléter ce questionnaire, cliquez sur le lien suivant :
{SURVEYURL}

Si vous avez des questions à propos de ce questionnaire, ou si vous ne vous êtes pas enregistré pour participer à celui-ci et croyez que ce courriel est une erreur, veuillez contacter {ADMINNAME} à l’adresse {ADMINEMAIL}]]></surveyls_email_register>
    <surveyls_email_confirm_subj><![CDATA[Confirmation de votre participation à notre questionnaire]]></surveyls_email_confirm_subj>
    <surveyls_email_confirm><![CDATA[Bonjour {FIRSTNAME},

Ce courriel vous confirme que vous avez complété le questionnaire intitulé {SURVEYNAME} et que votre réponse a été enregistrée. Merci pour votre participation.

Si vous avez des questions à propos de ce courriel, veuillez contacter {ADMINNAME} à l’adresse {ADMINEMAIL}.

Cordialement,

{ADMINNAME}]]></surveyls_email_confirm>
    <surveyls_dateformat><![CDATA[5]]></surveyls_dateformat>
    <surveyls_alias/>
    <email_admin_notification_subj><![CDATA[Soumission de réponse pour le questionnaire {SURVEYNAME}]]></email_admin_notification_subj>
    <email_admin_notification><![CDATA[Bonjour,

Une nouvelle réponse a été soumise pour votre questionnaire '{SURVEYNAME}'.

Cliquez sur le lien suivant pour recharger votre questionnaire :
{RELOADURL}

Cliquez sur le lien suivant pour voir la réponse :
{VIEWRESPONSEURL}

Cliquez sur le lien suivant pour éditer la réponse :
{EDITRESPONSEURL}

Visualisez les statistiques en cliquant ici :
{STATISTICSURL}

les réponses suivantes ont été données par le participant :
{ANSWERTABLE}]]></email_admin_notification>
    <email_admin_responses_subj><![CDATA[Soumission de réponse pour le questionnaire {SURVEYNAME} avec résultats]]></email_admin_responses_subj>
    <email_admin_responses><![CDATA[Bonjour,

Une nouvelle réponse a été soumise pour votre questionnaire '{SURVEYNAME}'.

Cliquez sur le lien suivant pour recharger votre questionnaire :
{RELOADURL}

Cliquez sur le lien suivant pour voir la réponse :
{VIEWRESPONSEURL}

Cliquez sur le lien suivant pour éditer la réponse individuelle :
{EDITRESPONSEURL}

Visualisez les statistiques en cliquant ici :
{STATISTICSURL}


les réponses suivantes ont été données par le participant :
{ANSWERTABLE}]]></email_admin_responses>
    <surveyls_numberformat><![CDATA[0]]></surveyls_numberformat>
   </row>
   <row>
    <surveyls_survey_id><![CDATA[637659]]></surveyls_survey_id>
    <surveyls_language><![CDATA[it]]></surveyls_language>
    <surveyls_title><![CDATA[Back up Priorisierungsstudie Public Health - CPHE - Runde 2]]></surveyls_title>
    <surveyls_description/>
    <surveyls_welcometext><![CDATA[<p style="text-align: justify;"><strong>Benvenuto al secondo sondaggio: «Definizione delle priorità per la ricerca nel settore della sanità pubblica»</strong></p>

<div>
<p style="text-align: justify;"><em>La preghiamo di leggere le seguenti informazioni prima di accettare di partecipare allo studio.</em></p>

<p style="text-align: justify;">Grazie per il suo interesse a partecipare al nostro <strong>secondo</strong> sondaggio basato sul metodo Delphi e volto a raccogliere informazioni utili per la definizione delle priorità temi per le revisioni sistematiche nel settore della sanità pubblica.</p>

<p style="text-align: justify;">Nella prima tornata Delphi abbiamo raccolto un elenco di temi e misure per le revisioni sistematiche con l’aiuto di numerosi soggetti interessati nel settore della sanità pubblica. In questa seconda tornata Delphi si tratta di valutare tali temi e di proporre un criterio per l’assegnazione delle priorità. L’Università di Zurigo, l’Università di Brema e l’Istituto Leibniz per la ricerca preventiva e l’epidemiologia (BIPS) la invitano pertanto a comunicarci nel quadro di questa seconda tornata le sue conoscenze specialistiche in ordine alla necessità di effettuare ricerche nel settore della sanità pubblica.</p>

<p style="text-align: justify;">Il sondaggio viene condotto in collaborazione con Cochrane Svizzera e Cochrane Public Health Europe (CPHE). CPHE è stato fondato nel 2015 allo scopo di sostenere e diffondere il lavoro di Cochrane Public Health in Europa. L’obiettivo comune di Cochrane Public Health è promuovere una sanità pubblica basata sulle evidenze.</p>

<p style="text-align: justify;"><strong>Le saremmo pertanto molto grati se potesse dedicare un po’ del suo tempo alla compilazione del seguente questionario. La compilazione richiede circa 20 minuti.</strong></p>

<p style="text-align: justify;">Per evitare risposte multiple da parte di un solo partecipante*, è possibile compilare il questionario una sola volta. Tuttavia, è possibile selezionare l'opzione "continua più tardi" nella parte superiore dello schermo nelle pagine seguenti per salvare le risposte e continuare più tardi.</p>

<p style="text-align: justify;">Non saranno richieste informazioni personali. I suoi dati saranno salvati su un server sicuro dell’università. Conformemente alla legge federale tedesca sulla tutela dei dati personali (BDSG), le risposte non saranno riconducibili a un individuo identificabile La sua partecipazione è del tutto volontaria e lei potrà ritirarla in qualsiasi momento senza necessità di fornire alcuna motivazione. Poiché la raccolta dei dati avviene in forma anonima, dopo il rilevamento non sarà tuttavia più possibile accedere ai dati.</p>

<p style="text-align: justify;">In caso di domande o dubbi non esiti a contattarci:</p>

<ul>
	<li style="text-align: justify;">Margot Mütsch - E-mail: <a href="mailto:margot.muetsch@uzh.ch">margot.muetsch@uzh.ch</a> - Telefono: +41 44 63 44857</li>
	<li style="text-align: justify;">Dyon Hoekstra - E-mail: <a href="mailto:hoekstra@uni-bremen.de">hoekstra@uni-bremen.de</a> - Telefoon:+49 421 218 56922</li>
</ul>

<p style="text-align: justify;"> </p>

<p style="text-align: justify;"><strong>Se accetta di partecipare al sondaggio può iniziare facendo clic su «Avanti».</strong></p>
</div>
]]></surveyls_welcometext>
    <surveyls_endtext><![CDATA[<p><strong>Grazie per la sua preziosa collaborazione al nostro processo di ricerca!</strong></p>

<p>Le sue risposte forniranno un importante contributo per una migliore comprensione delle necessità e preferenze di ricerca di tutti i soggetti interessati nel settore della sanità pubblica, in modo tale da indirizzare gli sforzi della ricerca verso tali obiettivi.</p>

<p>Per ulteriori domande o osservazioni sul progetto di ricerca o sul sondaggio, o se desidera essere informato sui risultati al termine del progetto, può rivolgersi a:</p>

<ul>
	<li>Dyon Hoekstra - E-mail: <a href="mailto:hoekstra@bips.uni-bremen.de">hoekstra@uni-bremen.de</a> Telefono: +49 421 218 56922</li>
	<li>Margot Mütsch - E-mail: <a href="mailto:margot.muetsch@uzh.ch">margot.muetsch@uzh.ch</a> - Telefono: +41 44 63 44857</li>
</ul>

<p><strong>Ora può chiudere la finestra del browser.</strong></p>

<p style="text-align:justify"><span lang="DE" style="mso-ansi-language:DE"><o:p></o:p></span> <span style="display: none;"> </span></p>
]]></surveyls_endtext>
    <surveyls_url/>
    <surveyls_urldescription/>
    <surveyls_email_invite_subj><![CDATA[Invito per partecipare all'indagine]]></surveyls_email_invite_subj>
    <surveyls_email_invite><![CDATA[Egregio/a {FIRSTNAME},

è invitato a partecipare ad un'indagine on line.

L'indagine è intitolata:
"{SURVEYNAME}"

"{SURVEYDESCRIPTION}"

Per partecipare fare click sul link in basso.

Cordiali saluti,{ADMINNAME} ({ADMINEMAIL})

----------------------------------------------
Fare click qui per accedere al questionario e rispondere alle domande relative:
{SURVEYURL}

Se non si intende partecipare a questa indagine e non si vogliono ricevere altri inviti, si può cliccare sul seguente collegamento:
{OPTOUTURL}

Se è presente in blacklist ma vuole partecipare a questa indagine e ricevere inviti, vada al seguente link:
{OPTINURL}]]></surveyls_email_invite>
    <surveyls_email_remind_subj><![CDATA[Promemoria per partecipare all'indagine]]></surveyls_email_remind_subj>
    <surveyls_email_remind><![CDATA[Egregio/a {FIRSTNAME},
Recentemente ha ricevuto un invito a partecipare ad un'indagine on line.

Abbiamo notato che non ha ancora completato il questionario. Con l'occasione Le ricordiamo che il questionario è ancora disponibile.

L'indagine è intitolata:
"{SURVEYNAME}"

"{SURVEYDESCRIPTION}"

Per partecipare fare clic sul link qui sotto.

Cordiali saluti,

{ADMINNAME} ({ADMINEMAIL})

----------------------------------------------
Fare clic qui per accedere all'indagine e rispondere al questionario:
{SURVEYURL}

Se non si intende partecipare a questa indagine e non si vogliono ricevere altri inviti, si può cliccare sul seguente collegamento:
{OPTOUTURL}]]></surveyls_email_remind>
    <surveyls_email_register_subj><![CDATA[Conferma di registrazione all'indagine]]></surveyls_email_register_subj>
    <surveyls_email_register><![CDATA[Egregio/a {FIRSTNAME},

Lei (o qualcuno che ha utilizzato il suo indirizzo e-mail) si è registrato per partecipare all'indagine on line intitolata {SURVEYNAME}.

Per completare il questionario fare clic sul seguente indirizzo:

{SURVEYURL}

Se ha qualche domanda, o se non si è registrato e ritiene che questa e-mail ti sia pervenuta per errore, la preghiamo di contattare  {ADMINNAME} all'indirizzo {ADMINEMAIL}.]]></surveyls_email_register>
    <surveyls_email_confirm_subj><![CDATA[Confermare la partecipazione all&#039;indagine]]></surveyls_email_confirm_subj>
    <surveyls_email_confirm><![CDATA[Egregio/a {FIRSTNAME},

Questa e-mail le è stata inviata per confermarle che ha completato correttamente il questionario intitolato {SURVEYNAME}  e che le sue risposte sono state salvate. Grazie per la partecipazione.

Se ha ulteriori domande circa questo messaggio, la prego di contattare {ADMINNAME} all'indirizzo e-mail {ADMINEMAIL}.

Cordiali saluti

{ADMINNAME}]]></surveyls_email_confirm>
    <surveyls_dateformat><![CDATA[5]]></surveyls_dateformat>
    <surveyls_alias/>
    <email_admin_notification_subj><![CDATA[Invio di una risposta all'indagine {SURVEYNAME}]]></email_admin_notification_subj>
    <email_admin_notification><![CDATA[Salve,

Una nuova risposta é stata inviata per l'indagine '{SURVEYNAME}'.

Fare click sul link seguente per ricaricare l'indagine:
{RELOADURL}

Fare click sul link seguente per vedere le risposte individuali:
{VIEWRESPONSEURL}

Fare click sul link seguente per modificare le risposte individuali:
{EDITRESPONSEURL}

Fare clic sul link seguente per visualizzare le statistiche:
{STATISTICSURL}]]></email_admin_notification>
    <email_admin_responses_subj><![CDATA[Invio di una risposta all'indagine {SURVEYNAME} con risultati]]></email_admin_responses_subj>
    <email_admin_responses><![CDATA[Salve,

Una nuova risposta è stata inviata dall'indagine '{SURVEYNAME}'.

Fare clic sul link seguente per ricaricare l'indagine:
{RELOADURL}

Fare clic sul link seguente per vedere la risposta individuale:
{VIEWRESPONSEURL}

Fare clic sul link seguente per modificare la risposta individuale:
{EDITRESPONSEURL}

Fare clic sul link seguente per visualizzare le statistiche:
{STATISTICSURL}


Le seguenti risposte sono state date dal partecipante:
{ANSWERTABLE}]]></email_admin_responses>
    <surveyls_numberformat><![CDATA[0]]></surveyls_numberformat>
   </row>
  </rows>
 </surveys_languagesettings>
 <themes>
  <theme>
   <sid>637659</sid>
   <template_name>fruity_twentythree</template_name>
   <config>
    <options>inherit</options>
   </config>
  </theme>
 </themes>
 <themes_inherited>
  <theme>
   <sid>637659</sid>
   <template_name>fruity_twentythree</template_name>
   <config>
    <options>
     <hideprivacyinfo>off</hideprivacyinfo>
     <showpopups>1</showpopups>
     <showclearall>off</showclearall>
     <questionhelptextposition>top</questionhelptextposition>
     <fixnumauto>enable</fixnumauto>
     <backgroundimage>off</backgroundimage>
     <backgroundimagefile>./files/pattern.png</backgroundimagefile>
     <brandlogo>off</brandlogo>
     <brandlogofile>image::theme::files/logo.png</brandlogofile>
     <font>ibm-sans</font>
     <cssframework>Apple</cssframework>
    </options>
   </config>
  </theme>
 </themes_inherited>
</document>
