# Supplementary material for: Optimizing Research Impact: A Toolkit for Stakeholder‐Driven Prioritization of Systematic Review Topics
Source: Cochrane Evid Synth Methods. 2025 Aug 14;3(5):e70039. doi: 10.1002/cesm.70039 (PMC12362723; doi:10.1002/cesm.70039)
Supplement: Supplementary file 6 — Syntax for analyses Toolkit RPS. [file CESM-3-e70039-s001.sps]

* Encoding: UTF-8.
**Rename Variables

RENAME VARIABLES (OldName1=V1) (OldName2=V2).

**Variable Labels

VARIABLE LABELS V1 'New Name'.
VARIABLE LABELS V2 'New Name'.

**Recode Text Values to Numbers

RECODE V1 ('strongly agree'='1') ('agree'='2') ('disagree'='3') ('strongly disagree'='4') ('I cannot assess this'='9').
RECODE V2 ('strongly agree'='1') ('agree'='2') ('disagree'='3') ('strongly disagree'='4') ('I cannot assess this'='9').

**Convert Variables to Numeric

AUTORECODE VARIABLES=V1
V2
V3
V4
 /PRINT.

**Assign Value Labels

VALUE LABELS V1 1 'Strongly agree' 2 'Agree' 3 'Disagree' 4 'Strongly disagree' 9 'I cannot assess this'.
VALUE LABELS V2 1 'Strongly agree' 2 'Agree' 3 'Disagree' 4 'Strongly disagree' 9 'I cannot assess this'.

***Set 9 as a Missing Value

MISSING VALUES V1 (9).
MISSING VALUES V2 (9).
EXECUTE.

**Set Measurement Level

VARIABLE LEVEL V1 (ORDINAL).
VARIABLE LEVEL V2 (ORDINAL).

**ANOVA for Comparing Means of Each Topic by Profession

UNIANOVA V1 by Profession
/EMMEANS=TABLES (Profession) 
/POSTHOC=Profession (LSD).

**Create Topic Variables (Each Topic Summarized from Each Category)

COMPUTE Topic1=MEAN (V1,V245,V490,V735,V980).
COMPUTE Topic2=MEAN (V2,V246,V491,V736,V981).
EXECUTE.

**Sort Dataset for Topic Analysis in Each Category by Profession

SORT CASES BY Profession.

SPLIT FILE LAYERED BY Profession.

**Analyze Topic Variables

DESCRIPTIVES VARIABLES= Topic1.
DESCRIPTIVES VARIABLES= Topic2.

**Create Reversed Variables for Weighted Value Analysis

RECODE V1 (1=4) (2=3) (3=2) (4=1) INTO V1_N.
RECODE V2 (1=4) (2=3) (3=2) (4=1) INTO V2_N.

**Create Weighted Variables

COMPUTE GV1=V1_N*VWeighting.
COMPUTE GV2=V2_N*VWeighting.
EXECUTE.

**Create Variables for Analyzing Weighted Categories

COMPUTE WeightedCategoryA=MEAN (GV1, GV2,...).
COMPUTE WeightedCategoryB=MEAN (GV246, GV247,...).
EXECUTE.

**Analyze Weighted Categories by Profession

UNIANOVA WeightedCategoryA by Profession
/EMMEANS=TABLES (Profession)
/POSTHOC=Profession (LSD).

**Create Variables for Analyzing Weighted Topics by Category Using a Long Format

VARSTOCASES
 /ID=id
/MAKE WeightedTopic1 FROM WeightedVariable1 WeightedVariable245 WeightedVariable490 WeightedVariable735 WeightedVariable980
/MAKE WeightedTopic2 FROM WeightedVariable2 WeightedVariable246 WeightedVariable491 WeightedVariable736 WeightedVariable981
 /INDEX=Criteria (3)
/KEEP=V1
 /NULL=KEEP.

**Create an Overall Variable for Category Analysis

COMPUTE OverallVariable = MEAN (Topic1, Topic2, ...).
EXECUTE.

**Analyze the Overall Variable by Categories

UNIANOVA OverallVariable by CRITERIA
/EMMEANS=TABLES (CRITERIA)
/POSTHOC=CRITERIA (LSD).

**Create a Weighted Overall Variable for Category Analysis

COMPUTE WeightedOverallVariable = MEAN (WeightedTopic1, WeightedTopic2, ...).
EXECUTE.

**Analyze the Weighted Overall Variable by Categories

UNIANOVA WeightedOverallVariable by CRITERIA
/EMMEANS=TABLES (CRITERIA)
/POSTHOC=CRITERIA (LSD).
